# Supplementary material for: Profiling of the Conjunctival Bacterial Microbiota Reveals the Feasibility of Utilizing a Microbiome-Based Machine Learning Model to Differentially Diagnose Microbial Keratitis and the Core Components of the Conjunctival Bacterial Interaction Network
Source: Front Cell Infect Microbiol. 2022 Apr 26;12:860370. doi: 10.3389/fcimb.2022.860370 (PMC9086711; doi:10.3389/fcimb.2022.860370)
Supplement: Supplementary file 2 [file DataSheet_2.zip]

Archive with 4 entries (4 files):
- Dataset 2 - the composition of conjunctival bacterial gene functions.xlsx
- Dataset 1 - the composition of conjunctival microbiota.xlsx
- Model 1. composition of conjunctival bacterial microbiota.mat
- Model 2. composition of conjunctival bacterial gene functions.mat
