# Supplementary material for: Profiling of the Conjunctival Bacterial Microbiota Reveals the Feasibility of Utilizing a Microbiome-Based Machine Learning Model to Differentially Diagnose Microbial Keratitis and the Core Components of the Conjunctival Bacterial Interaction Network
Source: Front Cell Infect Microbiol. 2022 Apr 26;12:860370. doi: 10.3389/fcimb.2022.860370 (PMC9086711; doi:10.3389/fcimb.2022.860370)
Supplement: Supplementary file 2 [file DataSheet_2.zip › Dataset 2 - the composition of conjunctival bacterial gene functions.xlsx]

## Sheet: Sheet1
KO_ID	CG1	CG2	CG3	CG4	CG5	CG6	CG7	CG8	CG9	CG10	CG11	CG12	CG13	CG14	CG15	CG16	CG17	CG18	CG19	CG20	CG21	CG22	CG23	CG24	CG25	CG26	CG27	CG28	CG29	CG30	CG31	CG32	CG33	CG34	CG35	CG36	CG37	CG38	CG39	CG40	CG41	CG42	CG43	CG44	CG45	CG46	CG47	CG48	CG49
K00001	7998	8109	7859	5771	8615	8249	8248	7821	9288	8250	7512	7276	5884	7974	8089	8602	6758	8904	8643	8121	9168	6811	6233	5221	4389	6476	4907	3762	6728	6864	8631	6530	8107	6227	8584	7002	9070	8085	7151	7695	5131	4574	5029	5530	5831	6475	6204	5806	5947
K00002	677	641	427	482	983	856	206	497	493	780	693	711	573	836	555	816	564	922	573	963	883	553	818	186	383	340	153	315	584	334	1206	679	699	482	304	397	180	234	450	233	1636	756	373	481	257	528	311	229	436
K00003	10382	10210	11010	8692	10698	10425	8607	10573	11327	11322	11615	9346	7235	10974	10861	11059	8974	11890	11306	11290	11377	9826	21062	7260	6046	9109	6248	4772	7432	9145	11410	9014	10080	7009	10778	8957	9644	9351	9185	9564	9976	8980	8584	8288	8479	8884	9265	8400	9232
K00004	396	328	337	284	345	863	362	364	474	567	415	595	338	612	396	680	220	430	579	368	851	298	80	209	162	351	231	352	275	595	598	476	783	609	497	201	255	235	327	262	110	196	249	242	128	115	313	209	336
K00005	3892	2756	3292	2519	3603	2518	2715	3202	3151	3522	3723	3711	2347	3564	3541	3544	2451	3440	3015	3585	2727	4306	10209	2306	2467	2703	1391	1638	2638	2955	4846	2502	3343	1986	2672	1997	585	908	1662	1137	4166	4427	2905	2319	2506	2011	2986	1863	2366
K00007	171	75	118	39	110	57	90	22	91	97	51	56	54	72	125	148	22	72	61	62	93	159	160	14	24	19	84	4	211	133	393	11	173	30	202	182	97	78	181	118	179	266	397	206	119	140	555	131	286
K00008	6476	6614	7862	5346	5825	5087	5336	7384	7219	7647	6195	5351	4765	6925	5844	6009	5645	7420	6954	6339	6664	5136	25960	3733	3834	4765	3517	2755	5249	5383	6680	5332	5113	4192	5918	5188	3998	4319	5300	4485	8922	6454	6369	5494	6567	3671	6528	5281	6041
K00009	1412	1478	1284	805	1018	898	1529	1403	1105	809	892	1083	561	983	963	1122	986	795	732	835	798	1772	3565	1211	1019	1139	705	720	1656	1398	1395	1393	1474	956	1270	802	444	481	1295	562	683	1205	1046	962	797	437	1382	870	1043
K00010	4366	3115	3495	2882	3744	4256	2894	4559	4984	3866	3541	3726	2746	3918	4344	3627	3169	4449	4817	3969	5309	2919	7224	2021	1991	2146	2327	1627	2615	2736	3573	2652	3397	2498	3627	2824	3460	3087	4682	2884	2768	2162	2622	2743	1824	1640	3170	2195	3147
K00011	152	163	100	308	133	149	62	76	152	212	138	208	130	176	326	208	369	257	339	158	226	39	86	118	0	1	305	120	1	164	0	44	1	21	168	270	514	465	318	408	141	96	214	149	142	98	211	226	273
K00012	14304	13809	13269	10459	13981	13409	10621	14194	13802	14284	14048	12000	8763	13863	13809	13284	10388	14358	13875	13538	13789	11351	11770	8458	6307	12477	7551	6596	8396	13017	13199	10565	12206	8379	13779	10692	11986	11513	11649	11341	9261	10459	9192	9199	11183	10145	10065	10451	9678
K00013	13005	12169	12796	9562	12277	12058	10173	12884	13084	13107	13833	11173	8583	12856	12647	12439	9847	12899	12949	13115	12569	11173	14738	8118	6386	10771	6978	6084	8678	10971	12644	9655	11920	7821	12488	9402	10137	9915	9258	9800	8860	10151	8697	8466	10034	9623	9804	9557	9328
K00014	14999	14164	14884	10752	13836	13566	11829	14839	14643	14798	14803	13196	9451	14422	13627	13399	10349	14191	13943	14219	14820	13391	24353	9299	7413	12422	8586	6795	10731	13489	17164	11845	14056	9455	14332	10981	11766	11449	10655	11931	11582	12422	11271	10659	12207	11305	12137	11736	11793
K00015	2042	1811	1480	1372	1725	2020	1509	1918	2949	2045	1820	1913	958	1888	1942	1935	1343	2378	2294	2160	2666	1025	654	836	1019	1369	737	629	2282	1898	1451	941	2241	1753	2021	1677	2981	2665	1757	2336	1197	943	1169	1214	1002	1483	1600	1593	1767
K00016	5730	5516	5180	4084	4778	3646	4352	5082	4777	5870	5828	4347	2785	5047	5152	5159	5121	4727	4295	4586	4214	4524	16308	3305	3592	5122	3547	2252	4707	4279	6414	5223	4877	3086	5161	4691	1525	1969	4045	2388	5439	7774	5165	5076	5619	2838	5263	4621	4192
K00018	6577	6371	6029	4510	6299	5349	4984	6977	6007	7142	6266	5420	4986	6006	5647	5940	4252	6032	5863	6336	5215	4818	8334	3724	3519	4644	3636	3117	3770	5255	6412	4105	5280	3439	4866	3961	2246	2816	3256	3294	6033	6268	4193	4054	5611	5627	4002	4009	3472
K00019	2753	2824	3004	2134	2835	3214	2642	2451	3682	2625	2762	2911	1479	2815	2807	2711	1952	3548	3443	3464	3974	2281	953	2190	1555	2885	1220	1087	2167	2468	3044	1767	3187	2131	3454	2640	4083	3505	3311	3318	1543	1462	1972	2170	1511	1901	2475	2190	2582
K00020	6416	5950	6361	4798	6404	7872	5722	6340	8054	5927	6328	6319	3946	6952	6503	6490	4493	8032	7322	7327	8865	4800	1969	3623	2816	5000	3325	2966	4967	6059	6231	4532	5836	4890	7002	5500	8761	7431	7128	7367	3455	3062	4275	4556	4188	4457	5460	5530	5987
K00021	32	109	35	21	132	94	93	221	60	0	88	27	10	86	70	132	11	129	47	35	64	113	21	36	35	50	29	21	52	154	76	91	156	19	18	87	147	113	72	90	26	27	31	58	36	22	55	48	75
K00022	0	0	0	0	0	0	0	0	0	0	0	0	0	0	0	0	0	0	0	0	0	0	0	0	0	0	0	0	0	0	0	0	0	0	0	0	0	0	0	0	0	0	0	0	0	0	0	0	0
K00023	2273	2662	2703	2100	2698	3096	2352	2543	3062	2498	2296	2453	1146	2473	2251	2212	1598	2690	2796	2779	3145	3642	745	2408	1231	2842	1218	1237	2060	2803	3277	1772	3521	1893	3440	2239	4368	3847	2485	3613	1238	1631	1794	1593	1359	6304	2125	2027	2358
K00024	11391	10501	10586	7911	10800	10753	8917	10890	10297	10770	10633	9504	7954	10398	11236	10590	8118	10492	11557	11670	10866	8804	4466	6818	4529	9548	5808	5784	6762	10511	10862	7963	10199	6153	10595	8560	9680	9327	7884	9114	5698	6831	6344	6679	8169	8566	7038	7716	6756
K00025	0	0	0	0	0	0	0	0	0	0	0	0	0	0	0	0	0	0	0	0	0	0	14	0	0	0	0	0	0	0	0	0	0	0	0	0	0	0	0	0	1	3	0	0	0	6	0	0	0
K00026	0	0	0	0	0	0	0	0	0	0	0	0	0	0	0	0	0	0	0	0	0	0	0	0	0	0	0	0	0	0	0	0	0	0	0	0	0	0	0	0	0	0	0	0	0	0	0	0	0
K00027	8740	7359	8045	6087	8041	7240	6695	7932	9472	9207	8306	7279	4994	8273	8278	8676	6137	9629	8757	8617	9627	7354	14277	4385	3879	6943	4541	3763	5685	6582	8861	6196	7422	6117	8026	6371	4078	4167	8073	4173	7319	6794	5560	6609	5398	3202	6435	5058	5754
K00028	51	33	128	52	82	7	78	25	41	46	74	79	30	51	12	66	35	51	54	38	52	20	45	151	125	137	29	43	153	117	133	100	105	45	67	81	83	68	70	57	41	184	90	90	326	21	155	276	59
K00029	4210	5210	5067	3610	4742	4924	4829	5215	4572	4766	3534	4397	3234	4195	4438	3951	2812	4772	4333	4137	4643	5480	2341	3622	2874	4048	2499	2268	3992	5762	6186	3558	5724	3220	5434	4593	7283	6610	4614	6922	2865	3835	4295	3360	4299	8716	4917	4417	4708
K00030	988	1554	1606	911	1395	1320	1223	1081	1201	1243	1857	1278	976	1720	1582	1277	1458	1436	1603	1822	1471	1404	1244	1216	635	1526	755	545	1363	1432	1664	682	1417	646	1940	1444	2194	2050	1423	1812	1048	2456	1247	998	1072	1183	1296	1316	1396
K00031	12516	11094	11932	9054	12092	11345	10269	12183	12470	12404	12296	10273	6983	11246	11482	11425	9363	12235	12000	11850	11558	10591	14388	7422	6226	9750	6188	5643	8180	10562	12307	9272	11606	7960	11749	8970	10937	10429	9458	10103	8554	8567	8607	8036	9513	11978	9771	8961	9189
K00032	176	98	71	82	140	81	178	114	65	130	0	59	37	138	58	50	62	89	78	52	14	240	25	115	130	126	79	39	24	147	149	189	197	96	74	20	67	84	26	54	28	16	23	12	13	14	20	25	31
K00033	7802	6138	6107	4912	7638	6584	5836	6854	6894	6684	6270	6403	3943	6564	6317	6496	5761	6765	6772	6552	7373	6178	4524	4663	3430	6460	3488	3355	5636	6786	7403	5989	6820	5007	6929	5457	6598	6135	7175	5711	4590	3816	4566	4848	4687	3314	5855	4997	5373
K00034	2646	2027	2601	1931	2916	2657	1860	2304	3143	2925	2528	2684	1424	2933	2836	2499	2156	3566	3285	2708	3483	2476	743	1157	962	1810	1311	848	1493	2112	2229	1523	2185	1493	2626	2417	3625	3167	3380	2806	1726	1658	1364	1770	1321	1239	1662	1735	1751
K00035	310	371	330	180	425	390	442	384	586	179	406	442	169	272	521	276	199	382	338	322	524	294	121	158	249	86	176	274	249	579	219	351	330	339	372	218	485	376	271	385	218	170	236	167	172	388	309	221	280
K00036	9499	7815	7649	6285	9098	8642	7257	8127	8881	8588	7727	7637	4900	8540	7918	8258	7106	9005	9000	8665	10260	7100	4050	5361	3724	7286	4183	4154	6282	8080	9436	6898	8256	6504	8669	6445	9634	8604	7687	8036	4906	4434	5432	5358	5170	4397	6950	6236	6891
K00037	123	174	170	122	350	116	290	82	85	185	295	167	48	284	60	108	177	110	151	260	169	240	46	168	185	124	129	57	85	170	227	203	346	160	369	61	138	121	70	140	53	57	75	57	42	107	84	71	99
K00038	1285	1112	1476	906	1345	1588	1067	1130	1884	1321	1430	1175	686	1366	1241	1605	971	1620	1906	1592	2018	749	291	425	374	610	499	483	755	1128	1184	883	899	1098	933	619	994	863	801	765	571	291	481	557	406	258	767	594	751
K00039	141	102	53	74	160	134	135	128	95	68	123	218	14	44	188	68	82	135	42	102	195	158	44	16	62	13	121	32	410	168	308	128	182	84	89	145	175	156	123	139	87	219	180	166	87	205	197	174	192
K00040	2814	3155	2528	1967	2702	2448	2164	3099	1906	3182	2295	2521	1713	2513	2807	2563	1922	2409	2216	2656	2599	3465	6107	2554	1583	2721	1912	1686	2564	2449	5023	1988	3529	2338	2375	1953	1835	1750	1974	1957	2811	2643	2471	2166	2367	2321	3134	2437	2445
K00041	2282	2410	1775	1438	2005	1410	1319	2619	1241	2380	1552	1709	1381	1808	2035	1610	1281	1731	1399	1894	1575	2308	1927	1551	1683	1667	1426	1046	2010	1969	3608	1482	2203	1171	1804	2115	1652	1530	2200	1730	2028	2505	1994	1823	2720	1602	2300	2007	1562
K00042	4472	4125	3615	3378	4825	4888	4614	4448	4279	4285	3551	3884	3046	4755	3844	4107	3444	4762	4654	4437	5569	4474	3628	3222	2556	3681	2456	2384	2879	3219	4803	3232	4886	2901	4213	3225	4196	3984	3671	3783	4437	3189	3204	3087	2360	6369	4079	2960	3708
K00043	32	78	84	22	0	0	76	56	62	45	0	94	24	140	10	30	27	62	66	49	12	13	389	133	3	45	0	2	87	62	37	1	0	22	244	72	48	54	37	59	66	164	82	97	44	26	103	120	135
K00044	248	156	190	112	186	309	194	296	190	397	207	46	75	328	90	177	165	476	193	164	368	76	38	72	2	128	38	94	56	150	398	309	164	219	252	88	215	208	127	143	46	58	60	70	78	41	108	114	116
K00045	586	438	520	346	586	596	808	778	579	547	596	572	347	722	497	422	535	637	831	649	829	476	145	619	509	446	350	281	593	663	707	753	874	1015	730	410	794	707	412	625	233	298	416	332	316	608	553	444	461
K00046	6834	6848	6487	5030	6545	6164	4781	7139	6131	7653	7101	5912	4452	7090	6148	6154	4774	7367	6486	7093	6535	5070	11997	4178	3498	5204	3398	3249	4391	5449	7889	4761	6238	4162	5531	4883	4238	4311	4121	4338	6367	6959	5410	4798	6483	4129	5619	5338	4836
K00048	2381	2493	2851	1984	2275	1450	1684	2850	2079	2758	2306	1849	1713	1949	2174	1900	1597	1956	2104	2445	1884	2244	9784	1363	1994	1638	1921	1024	2131	1961	3082	1658	1981	1079	1988	2329	387	691	1450	1036	3330	3673	2714	2483	4030	1656	2960	2549	2062
K00050	2412	2613	2891	2043	3147	2896	2427	2931	3131	3013	2285	2255	1827	2870	2284	2535	2089	3152	3105	2735	3253	1912	2256	1846	1335	1747	1406	1282	2226	2384	2639	1638	3217	1531	2866	1945	2808	2750	2293	2538	2152	1838	1910	1554	1695	3692	2067	1886	2319
K00051	22	34	0	47	21	16	9	0	12	7	0	2	57	37	14	54	28	58	59	6	60	1	0	9	1	43	0	15	27	24	49	1	31	20	45	3	9	3	4	1	10	3	5	7	2	1	8	5	9
K00052	12548	11749	12160	9399	12404	12125	10187	12637	12791	12677	13010	11002	8545	12364	12172	12339	9890	12605	12659	12855	12601	10430	14735	7926	6401	10667	6637	5860	8645	11072	12482	9851	11563	7986	11965	9292	10856	10408	9506	10209	8859	8432	8563	8098	9887	9592	9837	9347	9172
K00053	12093	11431	11433	9045	12025	11035	9589	12117	12066	12175	12224	10008	7862	11696	11218	11505	9298	11936	11923	12016	11694	10195	14624	7621	5890	9842	6389	5606	8017	10574	12369	9593	11310	7651	11634	9079	9958	9627	9351	9432	8393	8078	8238	8140	9337	9212	9797	8835	8877
K00054	626	926	956	593	994	609	888	687	1171	669	868	853	367	689	731	731	948	865	743	782	806	822	1497	914	796	738	378	423	1353	920	981	1006	1220	769	852	643	928	765	591	675	366	512	587	518	654	649	671	663	632
K00055	1397	1232	1353	874	1347	1958	1236	1601	2070	1845	1397	1337	630	1857	1170	1545	958	2324	1946	1522	2496	811	204	378	263	673	359	730	769	1265	1462	1213	1321	1241	914	769	1513	1374	883	1132	573	452	576	535	533	686	874	800	878
K00057	13212	12517	13001	9873	12886	12268	10777	13041	13586	13556	14056	11613	8522	12750	12816	12717	10105	13222	13219	13445	12660	11188	19462	8416	6944	11200	7158	5951	9011	11850	13546	10332	11993	8283	13102	9876	10332	10156	9780	10527	9586	10728	9646	9022	10169	10228	10405	9532	9848
K00058	19719	19165	19125	15132	19275	18711	15826	20491	21035	21463	20616	17490	12107	19082	20126	19103	15122	21286	20255	19732	21312	15939	30487	11550	10389	17039	10560	9164	13086	16297	20920	14083	18120	12402	18570	15430	17819	16877	15116	17247	14878	18402	15947	14072	16126	12389	17210	15556	16173
K00059	48865	43961	46571	37422	48143	51722	39469	46825	55779	49488	48728	44734	30638	49473	51502	48395	38309	58659	55464	52753	60127	37806	43877	27209	22460	39617	26171	21018	31300	39510	47403	33805	43066	31701	46850	38948	54867	49400	43970	47815	31572	30390	32470	31858	31516	31746	39150	35479	38644
K00060	1493	1472	1477	1334	1350	1261	1419	1875	1243	1582	911	1364	949	1197	1556	1215	1039	1461	1470	1232	1468	2269	1569	1668	1019	1573	1100	777	1425	1682	2134	1532	1791	1258	1967	1356	1831	1779	1945	1586	1444	999	1320	1238	910	1299	1791	1217	1466
K00061	0	0	0	0	0	0	0	0	0	0	0	0	0	0	0	0	0	0	0	0	0	0	0	0	0	0	0	0	0	0	0	0	0	0	0	0	0	0	0	0	0	0	0	0	0	0	0	0	0
K00064	1791	1571	1692	1226	1612	2124	1831	1936	1679	2000	1479	1107	1142	2237	1586	1514	1411	2430	2168	1748	2687	1072	512	980	778	1106	927	805	959	1138	1895	1469	1701	1254	1648	1055	2307	1826	1490	1992	829	710	1220	981	791	802	1386	1171	1458
K00065	3227	3069	2774	2379	2954	2739	2694	3755	3405	3352	2360	2557	1822	2973	3391	2849	2390	3560	3098	2580	3296	3116	2867	1869	1106	2380	1691	1888	2223	2933	3159	1818	3643	2189	2570	2436	3322	2936	2922	2864	1981	2025	2529	2132	2005	2030	3355	2305	2744
K00066	264	229	181	361	332	188	465	261	156	280	142	264	205	396	440	116	418	340	521	359	236	269	135	311	178	241	377	185	112	168	180	219	380	165	170	302	636	570	355	485	189	120	277	178	176	257	262	276	335
K00067	13235	12595	12951	9921	13664	12487	9605	13252	13220	13972	12968	11861	9329	13338	13056	12197	8937	13484	13315	12940	13114	10888	19025	8044	6651	10803	6594	6065	8184	11780	13127	8901	11679	7423	11862	10793	12180	11677	10494	11870	10431	11897	9850	9347	11509	10413	9915	10319	10060
K00068	585	424	564	316	123	121	377	567	639	341	294	512	319	232	392	282	265	181	211	129	194	525	4404	322	267	179	214	176	628	375	799	223	532	188	644	537	128	184	380	269	544	762	942	554	557	372	1035	335	652
K00069	0	0	0	0	0	0	0	0	0	0	0	0	0	0	0	0	0	0	0	0	0	0	0	0	0	0	0	0	0	0	0	0	0	0	0	0	0	0	0	0	0	0	0	0	0	0	0	0	0
K00071	0	10	0	0	0	0	0	0	0	0	0	0	0	0	0	0	21	0	23	0	4	0	0	0	0	0	0	0	0	0	0	0	0	0	0	1	0	4	6	1	2	1	3	1	3	0	3	2	0
K00073	304	139	240	298	188	164	245	285	403	200	174	267	53	105	174	280	54	177	131	259	114	495	213	196	366	189	151	97	274	290	176	173	147	154	348	400	64	56	874	67	210	323	330	402	443	118	575	330	218
K00074	11495	9825	11180	8448	11352	12579	9311	10855	13672	12527	11071	10479	6661	11837	11717	11570	8925	14657	13434	11764	15643	8328	9108	6375	4266	8667	6048	4739	6714	8842	11346	7916	10276	8213	10907	9191	13776	12585	10490	11544	7706	8302	8192	7573	6788	10512	9443	8144	9674
K00075	12918	12339	12509	9677	12599	11823	10466	12924	12777	13343	13638	11145	8469	12604	12488	12467	9760	12570	12592	12672	12401	11201	17099	8366	6765	11132	6742	6004	8766	11633	13413	10192	12168	8132	12873	9839	10179	10019	9549	10324	9323	10611	9409	8944	10293	9859	10101	9524	9661
K00076	820	1015	1168	1235	1329	1271	1075	1440	1249	1598	2567	879	747	1514	1099	1573	920	1434	1478	1650	1521	1168	4578	820	1463	705	586	436	910	1002	1585	1609	1615	868	1637	754	421	511	620	487	1206	537	809	859	963	952	953	857	902
K00077	11133	10796	10658	7883	10702	10263	9343	11006	10904	10554	10161	10072	6828	10166	10364	9829	8517	10912	10598	11240	11332	9271	12937	7496	6110	9622	5969	5286	8441	9908	11853	7341	10558	6359	10265	8754	9551	9027	9359	8897	7243	8125	7802	7458	8143	9729	8856	8199	8244
K00078	0	0	5	0	1	0	0	7	0	1	0	0	0	11	0	0	0	0	0	0	0	0	0	0	0	0	0	0	0	0	0	0	0	0	0	2	10	4	7	1	1	1	3	4	3	1	2	4	4
K00079	170	222	457	209	365	529	110	227	400	227	529	545	164	579	193	155	183	604	362	368	492	464	85	214	80	432	1	36	223	462	420	12	158	163	361	239	472	429	276	386	325	164	177	148	126	318	272	173	241
K00082	1286	1069	1503	983	1355	1647	1144	1400	1322	1476	1593	1042	1031	1826	1251	1600	989	1865	1708	1636	2140	953	475	834	448	1264	758	688	689	1187	1275	769	1000	858	1149	638	852	865	904	798	929	474	645	711	678	359	858	741	937
K00086	647	716	505	483	664	683	251	615	791	898	659	563	374	843	515	763	459	804	632	817	669	599	478	380	439	436	149	262	361	550	663	523	631	427	760	499	187	256	440	259	748	1211	362	466	277	235	325	279	318
K00087	829	897	1058	791	943	572	731	935	600	1322	944	1001	630	1074	846	957	858	1039	905	974	961	881	4504	434	847	860	558	521	850	778	1523	689	923	590	1196	1451	485	610	2119	635	2296	1086	1195	1502	1312	973	1296	1111	1093
K00088	17194	14966	15375	11965	16586	16054	13060	16146	17013	16825	18120	13866	10442	16075	15575	16661	14205	16688	16886	16813	17079	12550	17257	9590	7944	14290	7752	7609	10535	14011	15730	14208	14755	10702	15571	10999	12204	12007	12193	12062	10864	11838	10819	10427	11407	10639	12136	11213	11918
K00090	1099	1021	1048	700	874	722	1075	846	745	739	496	766	398	503	889	585	422	556	417	698	611	1867	534	1379	730	1337	552	623	686	1133	1730	712	1376	613	1370	1023	1004	948	1600	958	467	657	874	906	396	794	1100	562	852
K00091	1917	1724	2130	1312	2816	2071	1538	2166	2866	2195	2456	2479	1421	2620	2017	2007	1773	2862	2427	2309	2840	1459	2016	1183	980	1748	705	882	1798	2037	1961	1139	2317	1017	2508	1781	2876	2885	2170	2357	2298	1557	1497	1282	1265	2000	1792	1401	1910
K00094	471	538	403	341	585	298	138	385	172	523	391	572	409	380	498	559	322	426	219	482	498	970	909	272	197	359	285	320	649	378	1296	409	556	364	174	310	40	121	220	149	1296	405	495	413	239	468	641	216	431
K00096	1389	1211	1370	1062	1227	970	687	987	1180	1217	955	852	978	1280	1187	1245	823	1222	1207	1371	1350	983	1651	677	427	939	913	456	777	673	1421	676	1119	650	928	763	301	450	780	606	1256	1060	956	872	1055	663	1006	953	821
K00097	7613	7274	7665	5462	7293	6685	7063	7934	7063	7780	6995	6733	5372	7139	6954	6836	4575	6367	7296	7391	6984	7673	4018	5486	4361	6242	3496	3755	5344	8053	8902	5023	8503	4619	7923	5848	7555	7201	5454	7455	4638	5586	5691	4837	6036	7458	6107	5797	5549
K00098	523	403	501	207	489	955	599	733	746	400	523	601	285	679	505	715	234	424	482	461	755	327	209	144	319	263	145	330	525	623	644	516	370	547	537	423	560	532	467	498	415	415	605	457	303	351	1006	475	701
K00099	12307	11460	11534	9077	11675	11483	9605	12397	11714	12656	12829	10265	8081	11921	11911	11844	8676	11806	11851	12004	11656	10403	15053	7361	6160	10231	6391	5615	7344	10709	12469	9041	10895	7396	12047	9267	9365	9239	8947	9610	8823	10062	8727	8473	9522	9155	9191	8845	8947
K00100	18895	18330	20254	15460	19453	19543	16815	19986	19345	20028	18869	17500	12633	19081	19481	18760	13501	21330	20647	20226	22194	14393	29405	11640	11378	15929	11269	9117	13332	17614	21282	13422	16008	13859	18330	16105	18062	16663	15648	16477	15547	15974	15011	14485	16579	13090	16600	15527	16116
K00101	3253	3325	3092	2468	3393	3313	3284	3372	3949	3098	2808	2802	2373	3265	2844	2962	2279	3485	3784	3105	4468	3046	1031	2486	1534	2616	1933	1738	2786	3042	4061	1832	3555	2579	3567	2270	4395	3533	2866	3701	1570	1651	2468	2092	1587	2182	3486	2568	3358
K00102	1317	1560	1520	1164	1571	1939	1987	1619	1627	1432	1766	1281	903	1859	1485	1640	1192	2177	1586	1903	2244	1045	566	1113	1215	1112	760	661	1035	1323	1506	1325	1821	1516	1705	1554	1927	1743	1631	1570	739	721	1048	1385	1085	1017	1302	1332	1426
K00103	1463	632	609	597	832	942	691	727	1420	680	869	917	397	651	936	1188	1613	941	1141	918	1119	392	93	211	118	1216	515	305	446	512	481	1292	517	818	497	324	528	456	348	474	281	161	297	256	168	106	388	285	352
K00104	8760	8016	8674	7469	9861	10484	8328	8632	12339	9046	11776	8012	6081	10213	9085	9801	6738	10725	11226	10386	12504	6407	7160	4788	3705	6326	4626	3552	4972	7080	7614	6904	9293	5678	9283	6384	10033	9175	8242	8450	4416	3810	5177	5176	4352	8252	6772	5926	7079
K00105	120	174	99	165	329	26	162	74	115	86	107	215	40	191	115	159	73	173	91	36	117	313	311	387	162	119	64	112	208	285	245	201	405	135	187	86	59	41	70	55	42	205	99	83	339	41	160	268	77
K00106	0	0	19	20	13	0	3	62	0	0	0	0	4	7	22	1	0	16	13	0	7	2	0	44	0	0	0	0	2	0	77	8	51	7	0	16	41	27	22	25	5	9	10	9	6	4	8	14	10
K00108	5192	4810	4175	3474	4640	5532	4692	4823	5883	4710	4454	4846	2732	4938	4633	4732	4799	5775	5772	4943	6546	4396	1218	3257	2122	5200	2630	2271	4533	4253	5137	4148	4740	3763	5060	3088	5868	5017	3739	4727	2138	2268	3028	2583	2027	2720	4083	3348	4057
K00109	26	0	0	30	44	0	75	0	0	0	69	0	0	29	0	14	0	0	42	0	0	0	0	0	0	0	0	0	2	0	0	0	0	0	0	2	0	6	4	3	4	0	1	4	0	0	5	6	4
K00111	12556	11702	11508	8588	12088	11665	10713	12151	11146	12316	11218	10703	7443	11730	11488	11594	9168	12067	12577	11750	13016	11250	8070	7879	5499	10921	6484	5972	8379	9740	13697	8891	11338	8202	11368	8039	9534	9147	8573	8738	8937	8468	7843	7625	7387	8537	9144	7980	8533
K00112	757	665	608	365	472	419	492	557	423	543	426	494	436	354	555	514	264	501	416	402	476	1136	558	516	189	652	361	340	668	631	954	452	942	389	583	355	150	202	307	198	774	410	541	449	326	213	784	303	451
K00113	666	669	590	379	452	564	562	552	621	582	535	599	433	447	594	663	314	552	412	506	391	1158	455	524	288	760	284	351	633	632	960	387	782	457	635	389	241	255	353	281	342	422	571	413	351	211	814	356	492
K00114	1690	1971	1986	1662	2550	2164	1977	1773	2196	2066	1853	1607	1114	2112	1958	1815	2072	2263	2594	1915	2795	2080	551	1876	641	1159	1583	1099	1170	1927	1732	914	1858	1011	1818	1972	4384	3794	2311	3487	1085	1345	1675	1184	1387	5159	1905	1910	2248
K00115	0	0	0	0	0	0	8	0	0	60	0	0	0	19	0	0	11	0	0	0	0	2	0	0	0	3	12	22	0	32	4	0	6	61	20	0	1	0	2	1	2	0	0	2	0	0	1	2	3
K00116	3311	2603	2061	1661	2319	2006	3281	2467	2252	1922	2745	1684	1218	2250	2131	2383	3568	1741	1973	1847	2153	3106	994	1616	2114	3134	1212	1135	3683	2920	2840	3818	2980	2383	3152	1652	1962	1835	1636	1714	1242	994	1568	1641	850	923	1743	1192	1693
K00117	1916	1757	2500	1572	2399	1569	2059	2031	1760	2448	1363	1766	1261	1917	2651	1478	2196	2069	2417	1913	2308	2824	857	2281	836	1841	1604	1345	1307	1624	2594	1366	1998	1435	2143	2738	6349	5193	3122	4701	1372	1659	2433	1469	1793	2592	2748	2289	2751
K00118	441	482	670	278	381	401	521	290	466	702	355	457	292	513	596	319	375	411	534	271	689	484	269	308	433	292	40	175	207	549	380	271	587	308	652	683	1934	1599	866	1430	382	459	656	420	556	869	691	669	758
K00119	1041	1336	1236	905	1314	1263	1475	1120	1339	1237	1189	1257	669	1347	950	967	1013	1634	1377	1191	1755	1122	305	1131	900	1219	809	460	902	1207	1671	1062	1672	903	1725	1085	2377	2044	1219	1916	685	831	1052	826	779	2915	1334	1343	1500
K00120	16	0	25	1	74	0	0	0	0	0	0	8	0	0	2	8	26	0	39	50	18	0	0	3	1	0	0	0	0	23	4	1	0	0	0	32	91	51	32	56	7	9	12	8	10	14	19	11	12
K00121	8347	8220	8826	6499	9108	8582	8850	7912	9962	7860	8309	8636	4448	8279	7612	7817	5450	9255	9379	9056	11318	8219	3496	5975	4107	7083	3926	4227	6377	8327	9642	4828	8328	6101	10209	6666	11911	10268	8835	9701	4873	4618	5679	5323	4739	7792	7661	6765	7610
K00122	644	469	850	515	823	918	677	692	577	833	781	770	406	899	520	572	546	1132	849	842	1146	435	287	396	459	454	226	253	469	603	1027	553	723	555	888	676	794	823	659	648	285	272	306	557	301	413	421	501	507
K00123	13078	9617	10149	7994	10366	11050	11039	10210	11466	10718	9277	9716	6424	10753	10332	11027	9638	11387	11440	10394	12539	11371	7333	7577	4965	9746	6443	5326	7900	10198	12454	9516	12425	7443	12001	7980	11903	10919	9485	9972	5707	6086	7303	6483	5653	9794	9117	7162	8495
K00124	4867	3841	3841	3611	4581	4713	3961	3809	4744	4506	4250	3967	2974	4482	4380	5092	4400	4655	5005	4590	4933	3816	1555	2629	1727	3514	2824	1652	2689	3721	4333	3828	4773	2592	4955	2937	4567	4350	3394	3981	1975	2443	2698	2289	2283	3760	3270	2871	3262
K00125	0	0	0	0	0	0	0	0	0	0	0	0	0	0	0	0	0	0	0	0	0	0	0	0	0	0	0	0	0	0	0	0	5	0	0	0	0	0	0	0	0	0	0	0	0	0	0	0	0
K00126	401	579	520	579	1034	674	682	576	528	440	530	615	296	751	528	456	456	648	764	549	915	553	207	658	535	496	607	437	367	628	830	386	643	484	871	337	824	668	496	636	236	279	431	307	257	372	494	435	546
K00127	3011	2470	2751	2686	3159	3403	2608	2981	2699	3309	2690	2750	2131	2967	2914	3010	2271	3134	3396	2986	3495	3247	1207	1944	1656	2179	2114	1300	2100	3133	3379	2066	3884	1589	3570	2172	3172	3020	2185	2918	1475	2091	2051	1702	1817	3649	2535	2145	2443
K00128	19371	17785	18320	13633	18848	21222	17393	19273	20537	18659	18913	17569	11223	20248	18897	18950	15855	23460	22315	20627	25161	14726	12434	11147	8925	15521	9417	9237	14143	16118	20192	14668	17654	14571	20707	14751	22871	20463	18730	18902	10932	11302	11636	12417	10008	15855	14328	13511	15515
K00129	81	10	84	26	40	12	70	56	68	39	34	46	21	18	70	70	32	0	14	0	97	15	82	0	0	0	1	0	16	125	6	28	135	60	54	51	109	145	81	144	79	41	66	58	41	38	110	72	105
K00130	8644	7178	6374	5255	7817	9099	7300	8430	10145	8052	7793	7157	4471	8987	7703	8536	6650	10366	9387	8483	11851	5442	1663	3890	2675	7019	3976	3724	5892	5805	7633	5813	7408	5872	7540	4938	6997	6246	6568	5618	3607	3453	3833	4794	2745	2930	5747	4443	5958
K00131	741	505	792	598	936	433	559	491	771	433	589	739	338	702	789	607	655	717	985	723	520	636	498	827	461	394	478	379	309	668	584	583	596	375	653	1007	1237	1144	855	1005	406	792	489	677	422	296	528	587	569
K00132	15	80	42	50	152	74	46	1	163	97	90	18	66	2	18	37	138	33	0	11	120	62	46	153	217	124	100	30	77	14	0	16	0	11	31	94	163	196	177	147	56	70	84	111	138	68	97	148	138
K00133	14392	13179	13683	10489	13620	12833	11731	13939	13979	14097	14401	12416	9124	13547	13759	13544	10729	14115	14076	13992	13344	12423	17237	9125	6995	11562	7811	6584	9537	12789	14589	10610	13284	8812	13723	10362	11315	11142	10287	11258	9886	11144	10022	9221	10655	10330	11293	10135	10370
K00134	16343	15372	15641	11652	15220	14701	13993	15304	16390	16113	17530	13050	10202	15415	15280	15885	13012	15701	15892	15992	15244	14233	18096	10639	8679	14346	8582	7255	11980	15022	16808	14097	16118	10942	16644	12236	12925	12589	12639	13000	10890	12885	11499	11068	11914	13493	12577	11791	11878
K00135	13124	10109	10806	8230	11335	12728	11097	12560	13055	12316	11593	9913	7088	12145	10780	11878	10035	14543	13650	11971	16789	9308	3628	7127	4633	10122	5467	5954	8383	9784	12670	10576	12613	10185	12248	8254	15530	13467	10456	12374	6702	5505	7255	6991	5678	8784	9424	8174	9859
K00137	480	539	442	266	461	250	379	428	293	400	122	516	277	399	460	363	242	312	425	228	205	1080	308	639	256	736	400	264	475	607	928	471	955	282	513	267	227	251	265	243	257	299	409	275	178	292	678	235	345
K00138	199	321	168	97	169	56	148	220	113	146	38	224	139	105	184	182	96	66	79	52	71	482	179	322	36	351	187	207	193	216	248	89	396	131	209	145	30	55	168	56	154	99	215	122	81	96	483	74	166
K00139	0	0	0	0	0	0	0	0	0	0	0	0	0	0	0	0	0	0	0	0	0	0	0	0	0	0	0	0	0	0	0	0	0	0	0	0	0	0	0	0	0	0	0	0	0	0	0	0	0
K00140	10353	8223	8749	6829	9222	11226	10074	9621	12033	9168	8533	8985	5738	10321	9771	9255	6667	11288	10992	10433	13141	8189	3026	5719	3694	6775	4538	4229	6545	8623	9407	6793	9565	7905	10598	8664	13617	11959	10372	11217	5353	4677	6315	7277	4868	7744	8349	7290	8982
K00141	191	373	248	278	409	487	370	204	418	384	224	411	323	411	274	428	265	426	523	337	477	328	79	222	191	366	247	114	232	313	443	274	472	165	291	98	193	156	128	207	101	79	142	84	86	266	160	108	154
K00145	23399	22980	23809	17812	23190	22765	18994	24023	24243	24748	24738	20872	15825	23541	23233	23236	16874	23839	24132	24521	23668	19889	29094	14494	11854	18655	12732	11055	16194	20946	24320	16124	21712	14534	22878	18145	20570	19911	18497	19493	16941	17213	16687	15898	19420	18888	19156	18280	17979
K00146	778	830	782	600	657	605	1067	962	869	963	367	583	406	864	764	547	640	775	637	696	877	1448	424	817	313	730	446	492	774	805	1159	588	1201	837	721	835	1882	1472	915	1383	697	679	774	583	629	628	1076	812	958
K00147	12111	10807	11823	8715	11851	11217	9414	12039	12142	12186	11577	10529	7996	11756	11436	11525	8515	11923	11584	11733	11430	10980	14825	7337	5960	10056	6123	5623	7345	10750	12237	8883	10722	7375	11205	8659	9358	9121	8807	9169	8805	8594	8160	7893	9480	9131	9376	8725	8650
K00148	1200	760	635	596	833	1225	891	764	1502	972	849	1094	474	1024	981	922	547	1005	1194	874	1385	924	128	248	271	711	548	555	331	702	655	884	917	946	872	437	632	572	946	490	248	201	272	346	186	205	371	286	378
K00150	92	18	112	87	194	33	2	70	174	67	277	206	52	298	80	62	28	58	58	0	33	370	49	99	0	237	0	0	52	293	119	3	47	2	97	75	194	157	129	121	225	36	66	101	37	66	117	43	111
K00151	832	767	937	351	692	857	878	714	776	647	412	620	360	603	665	431	413	435	543	467	682	1172	396	904	456	683	544	562	730	942	981	758	1151	544	731	890	914	800	759	734	459	517	644	849	385	464	796	597	778
K00152	166	51	63	17	13	214	137	152	151	89	143	171	75	251	117	97	28	0	175	65	307	171	14	28	10	61	4	154	23	94	18	319	255	247	158	33	49	36	36	43	14	20	32	32	19	19	42	24	40
K00153	1533	855	905	767	1158	1282	954	975	994	1089	939	792	768	1092	925	1369	1768	1308	1462	1195	1650	361	235	577	244	1377	398	518	541	616	986	1713	668	1040	1135	349	654	601	569	577	347	206	428	417	251	167	551	420	602
K00154	595	1127	802	754	987	955	1245	774	771	813	627	812	421	668	776	848	479	1180	956	669	882	890	320	582	618	1013	440	585	1009	1170	1125	628	1268	653	976	670	1234	1054	753	1062	430	489	698	551	429	846	746	717	854
K00155	1859	1571	1680	1082	1748	2241	1994	1468	2929	1856	2031	2319	806	1699	1965	1922	1171	2487	2573	1963	2814	1494	501	710	697	1443	977	719	1197	1793	1832	1128	1647	1621	1763	1291	2838	2278	1447	2253	897	954	1130	834	859	3029	1336	1273	1449
K00156	5370	3860	3895	2746	4169	4161	3850	4284	3602	4284	4064	3706	2547	4512	4172	4019	3951	4172	4794	4316	4471	2960	1200	2632	1341	3938	2325	2478	2055	3451	3989	3748	3734	2796	3931	2311	2807	2705	2228	2394	1829	2309	2248	2113	2372	1605	2370	2426	2228
K00157	0	0	0	0	0	0	0	0	0	0	0	0	0	0	0	0	0	0	0	0	0	0	0	0	0	0	0	0	0	0	0	0	0	0	0	0	0	0	0	0	0	0	0	0	0	0	0	0	0
K00158	376	876	377	490	594	282	611	315	462	323	487	924	187	461	453	656	708	383	372	505	442	954	1197	634	663	674	468	272	1077	565	803	890	674	381	505	589	127	109	994	97	121	289	200	573	381	78	213	306	166
K00161	9225	8193	8042	6113	9199	10551	8052	8918	12918	9665	8825	8472	5317	9666	9092	9321	6597	10417	11057	9598	12768	6813	5198	5342	3729	7345	3953	4150	6308	7879	8680	6026	8675	7294	9103	6966	12114	10473	8931	9524	4817	4409	5511	5567	5040	7191	7401	6515	7722
K00162	8856	7898	7801	5869	8772	10180	7949	8696	12475	9220	8505	8077	4965	9375	8754	9107	6419	10152	10517	9161	12260	6753	5041	5017	3573	7296	3938	4057	6270	7663	8318	5874	8466	7083	8929	6850	12043	10336	8849	9401	4734	4340	5403	5510	4996	7280	7270	6473	7614
K00163	5415	4280	4219	3535	5440	5547	4754	5079	5086	4695	3885	3999	3152	4749	4422	4870	4477	5876	5201	4743	5993	4506	1504	3354	1885	4592	2526	2794	2565	4433	5544	4146	4941	3674	4697	2839	5339	4906	3834	4657	2078	2095	3002	2465	1889	3918	3893	2976	4000
K00164	5154	4938	4772	3933	5273	5468	5028	5381	5574	4905	3821	4533	3340	4604	4930	4923	3862	5550	5531	4835	6073	4897	2113	3567	2443	4098	2545	2718	4275	5085	5827	3362	5712	4215	5599	4593	7715	6928	5872	6524	2921	2863	3925	3648	2728	6060	5210	3909	5142
K00166	881	1093	1273	657	699	668	1254	731	909	692	641	748	455	852	710	705	1039	919	827	1024	1133	1062	516	710	639	957	458	407	1307	1139	896	1014	1352	1105	1045	1402	1740	1595	1729	1459	750	551	675	988	585	1132	855	862	887
K00167	1400	1463	1478	942	1126	1295	1403	1109	1965	1243	1124	1400	715	1262	1288	1282	1346	1609	1559	1587	1878	1379	536	752	661	1343	742	523	1499	1361	1168	1192	1713	1369	1309	1588	2047	1857	1894	1680	825	625	745	1081	664	1174	982	993	1027
K00169	2210	1628	1791	1866	1626	2103	1444	1979	2441	2319	2986	1168	1849	2168	2026	2327	1408	2125	2078	2314	2274	1526	3156	542	1280	1377	1352	414	1070	1618	2321	1614	2064	959	2316	1361	1293	1329	1273	1321	1504	1423	1198	1209	1467	1007	1333	1441	1342
K00170	2002	1739	1636	1572	1510	2194	1386	1633	2497	2333	3007	1083	1922	2185	2091	2661	1423	2177	2289	2648	2314	1354	1015	522	1079	1554	876	413	1208	1764	2059	1657	2239	1007	2401	1485	1737	1707	1454	1509	1463	1345	1038	959	1290	963	1235	1317	1314
K00171	933	1064	968	1039	988	1174	1021	1143	1636	1272	2144	669	932	1317	1351	1539	995	1067	1347	1474	1426	878	2681	413	1082	1017	565	192	691	893	672	1258	1482	705	1381	661	615	675	644	617	1124	450	684	536	679	580	605	545	675
K00172	2216	1660	1898	1935	1645	2219	1421	2081	2510	2400	2999	1285	1872	2181	2233	2539	1474	2265	2209	2472	2345	1561	3293	546	1323	1439	1452	438	1098	1670	2480	1658	2051	991	2513	1461	1445	1494	1412	1414	1563	1462	1255	1228	1515	965	1414	1501	1402
K00174	9360	9477	9486	6738	8871	8512	7572	9494	9843	9817	11179	8524	6539	9476	9621	9669	6633	9377	10715	10833	8721	5967	5442	5342	4406	7616	4967	4261	6545	8634	8384	6814	7884	5584	8950	6937	5639	6295	5367	6010	5612	6871	5260	5597	8229	6243	4861	6289	4660
K00175	10001	10101	10108	7324	9182	8954	7666	9992	10350	10485	11680	8990	6830	10055	9928	10013	6905	9975	11073	11185	9229	6274	6615	5801	4544	8137	5383	4384	6683	8884	9154	6993	8279	5887	9673	7231	5688	6472	5557	6195	6054	8000	5744	6063	8583	6481	5335	6585	5105
K00176	4905	4707	4874	3684	4428	4203	3519	4687	5290	5213	6481	4378	3536	5385	5279	5074	3701	5069	5911	5921	4090	2960	3622	2889	2129	3830	3008	2285	2894	4069	3915	3613	3787	2424	5401	3604	2790	3283	2785	3044	3334	4489	2938	2937	4296	2142	2651	3318	2579
K00177	4876	4690	4875	3556	4216	4160	3636	4609	5578	5153	6361	4387	3497	5362	4971	5016	3371	4636	5532	5716	3876	2976	3600	2770	2206	3953	2812	2126	2958	4067	3959	3744	3888	2890	5262	3409	2374	2907	2701	2711	2767	4452	2833	2873	4377	2093	2509	3256	2361
K00178	0	0	18	0	0	0	0	0	0	46	32	0	0	0	0	0	0	18	0	0	0	0	0	0	0	0	0	0	0	0	0	0	32	34	0	3	16	7	4	18	0	6	1	4	1	3	0	8	2
K00179	3911	3453	4248	2690	2931	3698	3075	3106	5100	3999	3907	3467	2694	3894	4121	4038	2937	5034	4285	4572	3345	3029	4429	1636	1611	3218	2408	1183	2411	2839	2673	2920	2853	2158	3987	3064	2666	2960	2633	2797	2911	4179	2676	2475	3493	3831	3203	2901	2600
K00180	5552	4796	5637	3608	4398	5097	4232	4734	6333	5419	5904	4925	3718	5610	5686	5390	3804	6214	5965	6356	4397	3940	4560	2472	1940	4276	3034	2246	3002	3970	3969	3739	3967	2856	5047	3570	2737	3257	2855	2889	3519	5190	2981	3065	4319	4485	3427	3615	2821
K00183	2018	820	1906	1080	1451	2131	979	1438	1653	2360	1785	1671	1107	1753	1060	1527	951	2427	1646	1340	1051	1770	881	935	732	825	1000	601	834	1452	2058	622	1775	586	2593	998	823	1014	751	908	714	2785	768	918	1140	2408	874	1178	1074
K00184	3564	1223	3341	1954	2450	3777	1593	2573	2880	3825	3121	3231	1742	2760	2295	2751	1962	4444	3134	2806	2605	2027	2036	1068	1224	814	1329	1132	1494	2201	3354	806	2603	1133	4319	2530	3788	3794	2427	3321	1655	4623	2039	1773	2312	2143	2100	2474	2525
K00185	2473	1497	2295	1487	2185	2701	1508	1984	2539	2654	2309	2403	1584	2299	2112	2442	1653	2818	2770	2524	2443	1361	1360	1046	813	657	1095	737	1803	1758	2572	819	2150	1138	2625	2192	3961	3633	2483	3160	1235	2249	1644	1287	1605	1937	1799	1974	2078
K00186	146	26	160	241	315	132	102	76	169	157	228	272	150	194	436	102	414	284	470	458	229	36	42	144	0	24	286	118	72	34	148	0	54	36	92	302	620	554	348	482	137	111	220	140	164	108	242	259	290
K00187	146	26	160	241	315	132	102	76	169	157	228	272	150	194	436	102	414	284	470	458	229	36	42	144	0	24	286	118	72	34	148	0	54	36	92	302	620	554	348	482	137	111	220	140	164	108	242	259	290
K00188	0	0	0	0	0	0	0	0	0	0	0	0	0	0	0	0	0	0	0	0	0	0	0	0	0	0	0	0	0	0	0	0	2	0	0	0	0	0	0	0	0	0	0	0	0	0	0	1	0
K00189	0	0	0	0	0	0	0	0	0	0	0	0	0	0	0	0	0	0	0	0	0	0	0	0	0	0	0	0	0	0	0	0	0	0	0	0	0	0	0	0	0	0	0	0	0	0	0	0	0
K00190	38	88	95	23	182	60	156	24	169	54	170	118	27	60	145	102	130	116	152	300	107	36	44	42	0	28	0	0	92	36	182	0	52	80	92	117	218	215	124	177	99	93	92	55	75	37	133	100	114
K00191	0	0	0	0	0	0	0	0	0	0	0	0	0	0	0	0	0	0	0	0	0	0	0	0	0	0	0	0	0	0	0	0	0	0	0	0	0	0	0	0	0	0	0	0	0	0	0	0	0
K00192	0	0	0	0	0	0	0	0	0	0	0	0	0	0	0	0	0	0	0	0	0	0	0	0	0	0	0	0	0	0	0	0	0	0	0	0	0	0	0	0	0	0	0	0	0	0	0	0	0
K00193	0	0	0	0	0	0	0	0	0	0	0	0	0	0	0	0	0	0	0	0	0	0	0	0	0	0	0	0	0	0	0	0	0	0	0	0	0	0	0	0	0	0	0	0	0	0	0	0	0
K00194	318	374	365	114	96	201	198	324	438	450	224	199	390	463	260	362	185	281	446	474	258	170	3168	187	103	276	290	107	326	340	421	210	414	144	328	561	609	562	452	498	424	382	447	389	649	328	432	639	512
K00195	0	0	0	0	0	0	0	0	0	0	0	0	0	0	0	0	0	0	0	0	0	0	0	0	0	0	0	0	0	0	0	0	0	0	0	0	0	0	0	0	0	0	0	0	0	0	0	0	0
K00196	0	0	0	0	0	0	0	0	0	0	0	0	44	0	0	0	0	0	0	0	0	0	0	0	0	0	0	0	0	0	0	0	2	0	0	0	0	4	0	0	0	0	0	0	0	0	0	0	0
K00197	469	436	480	147	123	250	257	383	523	595	369	242	424	500	277	463	226	389	553	535	333	177	3213	231	159	315	345	153	347	476	574	381	454	178	490	710	820	768	567	683	527	837	531	488	759	458	515	780	606
K00198	923	1468	1186	891	950	620	739	1264	959	1360	1074	1063	792	1302	761	1073	666	1033	1019	1036	937	869	5894	1077	817	851	724	472	976	755	1969	1087	990	914	1062	1158	934	1058	999	1088	2185	1718	1417	1216	1391	1092	1380	1203	1345
K00200	233	306	219	304	648	432	251	384	247	249	268	293	211	461	265	262	227	415	353	224	500	556	91	527	258	404	464	376	157	367	560	115	321	274	537	151	410	342	233	288	96	102	148	132	122	137	185	208	222
K00201	196	305	219	304	648	432	251	384	247	224	268	267	211	461	265	262	212	386	336	224	493	525	91	527	258	404	464	376	135	367	530	115	321	274	489	133	379	320	216	267	77	94	135	120	112	129	167	193	204
K00202	196	305	219	304	648	432	251	384	247	224	268	267	211	461	265	262	212	386	336	224	493	525	91	527	258	404	464	376	135	367	530	115	321	274	489	133	379	320	216	267	77	94	135	120	112	129	167	193	204
K00203	0	0	0	0	0	0	0	0	0	0	0	0	0	0	0	0	0	0	0	0	0	0	0	0	0	0	0	0	0	0	0	0	2	0	0	0	0	0	0	0	0	0	0	0	0	0	0	0	0
K00204	0	0	0	0	0	0	0	0	0	0	0	0	0	0	0	0	0	0	0	0	0	0	0	0	0	0	0	0	0	0	0	0	2	0	0	0	0	0	0	0	0	0	0	0	0	0	0	0	0
K00205	0	0	0	0	0	0	0	0	0	0	0	0	0	0	0	0	0	0	0	0	0	0	0	0	0	0	0	0	0	0	0	0	5	0	0	0	0	0	0	0	0	0	0	0	0	0	0	0	0
K00206	0	0	0	0	0	0	0	0	0	0	0	0	0	0	0	0	0	0	0	0	0	0	0	0	0	0	0	0	0	0	0	0	0	0	0	0	0	0	0	0	0	0	0	0	0	0	0	0	0
K00207	114	244	299	147	212	310	319	214	170	220	244	224	136	273	150	207	189	258	306	241	194	301	78	199	270	317	148	60	241	312	372	297	444	250	373	172	341	336	186	313	110	130	224	156	126	161	264	224	276
K00208	8521	8175	8104	6262	8646	7972	7886	9005	8592	9013	8127	7481	5709	8306	8244	8278	6015	8967	9502	8370	8874	7313	3157	5427	3956	7060	4281	4318	6974	8165	8778	5651	9001	5638	8824	6406	8433	7760	6683	7671	4578	5214	5262	5394	6073	9283	6021	6117	5897
K00209	0	0	36	0	0	0	0	0	0	0	0	20	0	0	0	0	0	0	0	0	34	0	0	0	0	0	0	0	0	0	0	0	0	0	42	6	15	18	11	20	2	1	8	2	2	6	10	10	12
K00210	253	330	388	404	378	197	260	362	510	226	446	267	843	675	362	493	253	336	520	347	326	478	203	406	111	255	168	87	375	712	360	209	466	374	261	354	617	601	361	636	477	236	348	364	234	743	531	483	593
K00211	0	0	19	0	0	0	0	29	0	0	0	0	0	0	0	0	0	0	0	0	0	0	0	0	0	0	0	0	2	0	0	0	0	0	0	3	12	5	1	9	2	1	2	0	2	6	1	3	1
K00213	0	0	0	0	0	0	0	0	0	0	0	0	0	0	0	0	0	0	0	0	0	0	0	0	0	0	0	0	0	0	0	0	0	0	0	0	0	0	0	0	0	0	0	1	0	0	0	0	0
K00214	0	0	0	0	0	0	0	0	0	0	34	14	0	0	0	0	0	0	0	0	0	0	0	0	0	0	0	0	0	0	0	0	0	0	0	2	8	7	0	9	0	0	2	4	0	2	1	2	4
K00215	14669	13995	14292	10819	14227	13595	11436	14406	14893	15135	15730	12969	9837	14472	14188	14729	11136	14750	14780	15307	14514	12167	18468	8969	7435	11392	7565	6428	9724	12618	15416	10894	13345	9172	14843	10374	11512	11160	10257	11331	10391	10273	9745	9256	11201	10432	11051	10513	10452
K00216	1043	908	803	581	842	1001	599	819	1505	808	770	1367	528	724	1140	973	551	1138	1006	1053	1235	1294	343	656	244	1056	574	454	818	985	1070	477	1071	549	976	1001	599	595	1328	540	395	451	503	794	289	408	898	407	525
K00217	99	65	89	105	205	183	146	80	201	156	140	252	13	62	85	119	100	161	113	198	236	1	53	49	67	3	202	81	142	189	56	144	66	200	94	69	164	118	86	119	83	44	87	50	57	44	111	75	107
K00218	142	104	151	91	290	256	39	152	449	153	356	342	149	386	113	112	116	137	139	144	170	354	58	157	0	338	28	95	127	325	221	180	45	0	124	71	112	127	150	90	266	47	82	129	48	63	168	88	149
K00219	2553	2169	2440	1628	2248	2748	3173	2614	2131	2819	2425	1771	1148	2212	2009	2192	1425	3113	2472	2305	2556	3236	1416	2036	1134	2434	1234	1488	2238	2517	3554	2011	3256	1998	3276	1629	2142	2149	1579	1862	1091	3074	1783	1485	1273	3360	2091	1750	2014
K00220	249	279	377	144	240	231	407	376	522	288	326	393	228	467	332	185	280	512	348	266	442	202	70	217	85	524	191	148	215	293	369	275	354	271	493	447	1198	954	537	852	233	224	345	275	367	232	579	489	478
K00221	150	173	191	172	254	367	331	207	277	214	304	292	143	304	121	194	197	229	182	237	214	263	42	181	202	233	169	165	116	227	141	291	242	171	293	125	257	215	114	200	77	61	63	60	61	53	108	149	128
K00222	20	41	106	35	71	80	0	73	55	18	78	104	28	59	36	33	25	152	73	95	109	4	5	44	25	0	0	18	91	18	50	0	0	21	28	33	62	62	33	51	18	30	19	6	13	100	31	30	24
K00223	0	20	0	0	0	0	0	0	0	0	0	0	0	0	0	0	0	0	0	0	0	0	0	0	0	0	0	0	0	0	0	0	0	0	0	5	5	11	1	4	2	1	2	2	3	0	0	2	2
K00224	226	229	492	205	435	253	637	240	212	465	513	274	337	456	242	440	84	317	353	390	436	454	8	167	304	78	36	178	148	434	442	133	689	253	428	271	105	145	113	213	101	105	131	206	380	149	99	254	95
K00226	16235	15791	16174	12375	16285	14798	12831	16913	15575	16794	17339	14279	10664	16343	15958	15699	11984	15654	16327	16394	15131	13938	19238	11281	8672	13645	9175	8240	10756	15209	16621	12249	15312	9738	15893	12002	11575	11741	10959	11549	11136	13661	11256	10884	14186	11060	11949	12345	11091
K00227	14	26	19	22	39	55	48	13	41	9	0	1	4	1	26	37	11	60	27	20	7	55	5	43	51	68	17	121	5	57	35	31	13	58	37	7	9	13	7	16	7	13	12	4	5	13	8	8	9
K00228	3002	2815	3014	2347	3223	2911	3169	2974	2886	2767	2163	2800	1421	2566	2462	2243	1675	2632	2658	2475	2824	4075	1321	2732	1560	2693	1305	1622	2457	3570	3954	1761	3873	2364	3538	2573	5300	4702	3007	4458	1847	2093	2583	1876	1817	5355	3278	2486	3153
K00230	1356	1020	1116	679	769	1022	1282	1324	762	1236	931	1082	656	1244	968	974	601	1014	1104	854	1210	1586	653	863	563	982	429	765	776	1341	1513	1389	1747	1077	1449	759	606	586	587	610	493	1064	697	683	673	326	996	664	656
K00231	3610	2746	2640	2137	3223	3320	2410	3121	3525	3057	3282	2536	1820	3305	3353	3750	3614	3794	3710	3617	4060	1848	1329	1488	1208	2904	1320	1334	2485	2799	3011	3021	2161	2571	3077	2946	3322	3103	3717	3047	1921	1344	1987	2622	1423	993	2305	2007	2608
K00232	796	608	671	459	944	1185	930	1008	976	838	725	554	401	976	549	856	575	855	891	660	1070	482	134	432	314	472	206	502	446	778	783	943	706	897	855	425	878	797	606	701	345	244	433	512	319	321	733	577	837
K00234	0	0	0	0	0	0	0	0	0	0	0	0	0	0	0	0	0	0	0	0	0	0	0	0	0	0	0	0	0	0	0	0	0	0	0	0	0	0	0	0	0	0	0	0	0	0	0	0	0
K00239	11233	9974	10360	7842	10720	11041	8821	10921	11190	11252	10240	9679	7197	10401	10711	10805	8874	11755	11325	11026	11705	9017	9987	6259	4801	9467	5341	5295	7585	9951	11243	7840	9822	7226	10177	8025	10541	9924	8510	9780	6732	6884	7110	6884	7585	8639	8365	7875	8243
K00240	10661	9581	9919	7492	10336	10693	8130	10179	10163	10140	9681	8876	6895	9915	10226	9828	8329	11066	10213	10317	10892	8498	7415	5923	4410	8485	5341	5218	7140	9424	10964	7774	9174	6534	9923	7925	10809	10111	8543	9884	6301	6563	6682	6640	7175	8658	8144	7791	8047
K00241	8406	8341	7952	5929	8277	8754	7045	8513	8089	7962	7485	7177	5727	7685	8366	8006	6896	8449	8634	8524	8700	7054	3209	5300	3640	7501	4310	4349	6197	8160	8609	6472	7779	5698	8374	6782	9490	8795	7332	8756	4615	5280	5603	5449	5716	7646	6477	6222	6540
K00242	3187	3222	2805	2420	3286	3371	3598	3406	3089	2980	2182	2594	2245	2916	2744	2625	1851	2699	2728	3102	3092	3796	1122	2721	1583	2846	1640	1954	2651	3806	3904	2102	3948	2358	3643	2447	4545	3993	3066	3943	1699	1901	2433	2104	1817	4581	3464	2645	3411
K00243	5794	6491	6114	4870	6117	5441	4771	6500	5358	6653	7359	5313	4029	6185	5990	5709	4388	5688	5797	6024	5379	5340	11734	4341	4102	5465	3711	2808	4612	5407	6592	5766	5831	3491	5746	4652	3037	3295	3873	3837	5492	5081	4339	4569	5820	3699	3814	4484	3593
K00244	11034	6007	13175	7370	7462	11266	8807	10056	6816	14494	12578	9586	8821	10252	7117	12201	6168	9963	10397	9093	8216	9818	4529	5072	6976	5716	3288	3308	5515	10698	14648	6246	11870	3866	10902	7614	3446	4422	3743	6507	5092	8332	5837	5917	11282	3100	5667	8028	5115
K00245	1107	1305	1276	1193	1271	1484	1483	1393	1426	1518	2386	1164	927	1401	1319	1687	871	1194	1520	1469	1270	1889	468	1076	1033	1245	829	420	1391	1482	1321	1397	2269	842	1771	688	341	414	562	438	444	522	632	659	674	353	866	582	554
K00246	1024	1202	1062	1075	1098	1321	1098	1360	1337	1425	2041	1106	822	1076	1138	1432	838	921	1289	1172	965	1577	468	955	862	1239	809	403	1299	1276	1136	1332	1718	734	1470	586	304	375	502	415	414	478	610	559	547	320	855	504	541
K00247	488	578	351	300	413	201	465	536	150	435	90	434	215	187	388	322	197	273	240	196	248	1072	342	521	266	499	367	289	988	716	768	279	916	278	543	315	167	175	273	192	246	361	416	334	168	187	696	231	360
K00248	6624	6555	7243	5146	6529	7161	5132	6499	7460	7864	7231	6339	4313	7311	7032	6935	5688	8654	7764	7433	9378	4146	11612	3409	3437	5180	3702	2593	3514	5426	6817	4280	6227	4494	7616	5661	8428	7722	6295	7545	4904	6161	5956	4509	5257	4534	6474	5765	6577
K00249	13513	12781	13759	10303	14614	15963	13070	13112	17878	13930	14310	13792	7382	14416	12650	14043	9984	19309	17959	16232	22058	7947	3276	6771	4508	9885	5802	6124	8215	11406	14259	8361	12241	11798	14664	9748	19014	16279	11368	15055	6714	5941	7951	7438	6291	9903	10731	9716	11619
K00252	4366	3998	3984	3212	4603	5818	4450	4708	5163	4608	4081	3887	2620	4929	4140	4420	3716	5034	5584	4754	6713	3313	1851	3034	1992	3354	1878	2271	4106	3626	4671	3297	5433	4108	5118	3287	7170	6225	4258	5691	2130	2197	3078	2641	2234	5400	3785	3478	4386
K00253	2154	2549	2594	2101	2805	3067	2420	2580	2963	2580	2398	2557	1480	2453	2608	2635	1669	3053	3381	2915	3678	2870	633	2115	1348	2219	1281	1140	2110	2422	2859	1402	2879	2020	3170	1790	3721	3241	2213	3133	1097	1336	1607	1283	1188	4125	2036	1887	2268
K00254	34	53	64	24	32	145	61	63	85	81	93	71	83	69	42	166	60	115	158	92	74	22	9	18	32	108	10	11	26	67	6	30	20	68	54	54	123	108	48	99	39	36	39	26	32	167	62	57	70
K00255	1735	1386	1435	1276	1798	2376	1411	1908	2251	2038	1865	1446	1107	2035	1870	2124	1335	2947	2596	2129	3071	834	172	686	535	1093	969	982	753	1093	1818	1119	1093	1468	1686	856	1593	1374	1221	1190	511	461	593	753	534	358	920	913	1083
K00256	322	250	238	487	525	476	289	400	319	184	234	481	192	250	538	226	486	702	552	416	635	165	103	149	152	145	445	151	158	207	412	187	302	68	193	432	861	665	492	668	243	228	415	257	248	174	416	399	495
K00257	22937	21792	22124	17213	24965	26883	20921	23266	26809	24484	23573	21329	13919	24331	22278	24420	17710	31874	29767	27479	34402	14085	7190	13104	8818	17635	10602	10471	15163	19819	25781	15168	19893	17760	24486	17144	28413	25142	20334	23151	12015	11538	13466	13540	11882	16927	17160	15763	18066
K00258	197	87	236	133	432	222	237	233	173	353	290	196	192	230	294	123	202	253	248	209	388	73	63	181	78	146	51	76	94	198	353	210	140	297	285	401	1267	982	479	870	181	223	293	176	269	513	265	282	308
K00259	5846	5956	5324	4829	5997	5977	4877	5761	6842	5918	7137	5080	3497	5925	5519	5727	5884	5926	6419	5868	6967	4378	3610	3745	3279	5842	3012	2428	5145	5432	4716	5658	5745	4643	6245	5439	7455	6794	5935	6099	3240	2911	3787	4356	4260	4275	4366	4591	4703
K00260	3341	3455	3436	2567	3270	3729	3460	3353	3974	3392	3093	3308	1887	3498	3477	3172	2790	4102	3718	4000	4661	2770	1097	2223	1508	3167	1633	1483	3129	3310	3163	2554	3724	3167	4034	3276	4409	3897	4550	3602	1877	1490	1919	2734	1700	2103	2674	2267	2679
K00261	1896	1567	2137	1255	1891	2145	1501	1539	2666	1893	1657	1960	1109	1426	2057	1869	1602	2558	2580	2034	2718	1002	720	951	682	1147	983	825	1349	1707	2072	894	1838	1324	1936	1989	3863	3421	2209	3058	1505	1321	1663	1287	1200	1762	1806	1731	2079
K00262	11760	11455	12045	8577	11381	9933	9098	12232	11245	12381	13579	10551	8031	11745	11883	11275	8573	11373	11718	11980	10573	9976	16362	7266	5821	10062	6450	5970	6846	10725	11249	9376	10439	6916	10626	7684	5405	6165	5862	6626	8569	10164	7926	7463	10578	8041	8064	8386	7058
K00263	2209	1909	2527	1473	2009	2639	2130	1652	2800	2069	2029	2337	1248	1970	2115	2042	1206	2576	2471	2451	2777	1809	777	1472	996	2166	661	740	1377	2165	2297	1074	1743	1827	2478	2189	3123	2756	2480	2679	1308	999	1280	1474	978	1941	1553	1482	1590
K00265	14022	13995	14312	10187	14253	14661	12395	14510	14569	14035	12895	12084	8748	13533	14072	13446	10094	14716	14753	14658	15466	12266	4640	9159	6514	11090	7477	7099	10757	13957	14232	9637	13219	9032	14575	12393	17543	15592	13328	14792	7155	8304	9293	9424	11374	12598	12249	12096	11495
K00266	27922	29456	29905	22089	27939	25402	22643	30921	27610	31454	28153	25651	18730	28656	27681	27259	20821	29074	28171	29396	27907	24489	49012	18111	16213	22921	16911	13054	21206	24716	33465	19989	25378	18057	26102	22781	22898	22724	22025	24088	25908	26651	24028	21335	28016	23362	25611	24229	23787
K00270	16	3	189	0	0	0	16	0	0	5	3	0	0	3	13	0	5	28	7	0	2	0	0	19	0	0	17	0	1	73	0	7	8	0	1	40	13	5	9	2	3	1	9	33	20	6	5	13	4
K00271	209	168	245	178	176	364	210	330	133	326	193	25	111	382	276	308	208	568	273	280	462	113	35	74	2	46	133	115	58	147	299	258	202	212	198	87	207	214	140	132	70	55	80	86	86	56	134	115	131
K00272	192	44	70	133	58	139	116	73	109	85	56	17	156	70	29	89	155	169	249	152	124	0	1	34	22	85	131	7	33	0	242	33	31	0	60	40	67	30	29	42	28	20	18	12	16	11	44	26	11
K00273	704	601	756	345	582	871	1073	709	721	709	677	397	274	871	403	773	476	904	713	648	883	1039	177	621	144	367	144	350	253	714	846	759	1381	473	689	287	480	568	352	463	291	474	294	198	205	4320	363	305	380
K00274	2668	1809	2446	1791	2843	3189	1953	2681	2966	2917	2639	2787	1575	2831	2713	2737	2269	4276	3339	2751	3999	1213	669	1123	1094	1675	1421	995	1618	2025	2552	1795	1868	1945	2623	2441	4470	3875	3118	3324	1669	1105	1584	1773	1318	2076	1914	1827	2115
K00275	5120	4647	4835	3670	5184	5572	4986	5301	5239	4736	4020	4617	3281	4852	4507	4610	2994	5141	5253	4743	5888	5087	1701	3679	2348	4190	2310	2455	3665	5350	5711	3184	5312	3762	5287	3801	6784	6080	4462	5763	2562	2777	3585	3152	2999	5451	4593	3819	4626
K00276	706	740	484	380	752	682	392	792	832	743	630	645	480	985	734	736	499	540	689	620	978	786	165	638	286	643	313	279	630	588	877	328	978	577	665	285	402	410	277	365	256	262	326	353	189	154	623	366	457
K00278	10678	10139	10663	7984	10231	9940	8659	11160	11095	10845	10426	9193	6855	10759	10676	10125	6975	10986	11126	10752	10927	9125	14759	6017	4685	8002	5999	5090	6295	9043	10588	7236	9534	6817	10379	8148	9057	8844	8037	8369	7368	8018	7363	7203	8443	8089	8389	7738	7805
K00279	0	0	0	0	0	0	0	0	0	0	0	0	0	0	0	0	0	0	0	0	0	0	0	0	0	0	0	0	0	0	0	0	0	0	0	0	0	1	0	0	0	0	0	0	0	0	0	0	0
K00280	0	0	0	0	0	0	0	0	0	0	0	0	0	0	0	0	2	0	0	0	0	0	0	0	0	0	0	0	0	0	0	0	0	0	0	0	0	0	0	0	0	0	0	0	0	0	0	0	0
K00281	6288	5291	5604	3820	5797	6039	5336	6050	4692	5581	5639	5138	3509	5672	5206	5301	4384	5240	5910	5511	5669	5326	1834	4406	2627	5547	2829	3382	3504	5710	6545	5097	5301	4102	5872	3589	4678	4508	3619	4100	2883	3478	3435	3217	3874	5344	3711	3750	3774
K00282	2542	2961	2337	1941	2878	2080	2256	2634	3514	3176	2391	2425	1522	2836	2613	2978	2630	3040	3065	3042	2971	2160	1657	1239	1420	2053	1232	1179	2779	2216	2069	1572	2884	2078	2582	2860	3205	2955	3251	3094	2334	2285	2101	2235	1677	1612	2168	1946	2201
K00283	2542	2961	2337	1941	2878	2080	2256	2634	3514	3176	2391	2425	1522	2836	2613	2978	2630	3040	3065	3042	2971	2160	1645	1239	1420	2053	1232	1179	2779	2215	2069	1572	2884	2078	2582	2860	3205	2955	3251	3094	2334	2285	2100	2235	1677	1610	2167	1946	2201
K00284	2450	2582	2817	2133	2492	1979	2029	2896	2123	3313	2900	2165	1616	2692	2263	2253	1768	2687	2349	2499	2594	2530	9575	1575	1963	2189	1500	1076	1513	1883	3747	1823	2592	1468	2039	1943	1146	1473	1779	1738	3802	4016	2698	2391	2820	1915	2517	2333	2438
K00285	5098	4472	4956	3604	4530	4931	5665	4620	4346	3833	3413	3946	2882	4519	4178	3939	2956	5160	4617	4560	5530	4734	1826	4023	2535	4765	2778	2506	3188	4550	6309	3518	5445	3279	5453	3718	6544	5776	4345	5709	2661	2764	3818	3149	2376	5235	4461	3555	4421
K00286	13653	12943	13094	10038	13250	12524	10719	13352	13433	13904	13977	11681	8741	13264	13205	13066	10209	13470	13369	13781	12939	11623	16307	8491	6848	11494	7293	6249	9168	11879	13862	10303	12486	8499	13369	10780	10303	10077	10778	9998	9894	11218	9184	9762	10626	9943	10242	9924	9625
K00287	10808	10103	10472	7696	10405	9109	8902	10702	9315	11147	9724	9418	6800	9700	9643	9487	8047	9694	9426	9850	9567	9745	14879	7209	5859	9287	5828	5162	7562	9831	11827	8876	9822	6707	10113	8435	9847	9524	8093	9744	8122	9649	8329	7452	9260	9715	8571	8367	7973
K00288	0	0	0	0	0	59	0	0	0	0	0	0	0	0	0	0	0	0	0	0	0	0	0	0	0	0	0	0	0	0	0	0	0	0	0	2	4	11	6	6	2	2	2	5	1	2	2	6	10
K00290	5570	6111	6231	4756	5445	5166	4542	6367	5556	6459	7196	4597	3904	6072	5725	5587	3786	5791	5698	5954	5338	4697	9523	3649	3147	4360	3568	2657	3598	5037	6066	4996	4571	3045	5185	3973	2613	2992	2778	3479	4709	4667	3953	3912	5758	4047	3586	4385	3460
K00291	0	0	0	0	0	0	0	0	0	0	0	0	0	0	0	0	0	0	0	0	0	0	0	0	0	0	0	0	0	0	0	0	0	0	0	0	0	0	0	0	0	0	0	0	0	0	0	0	0
K00292	122	135	153	95	183	35	107	80	113	57	115	91	48	69	147	152	59	151	118	67	86	27	20	65	1	82	1	84	42	45	33	24	55	95	8	89	161	125	127	120	69	35	49	50	32	27	88	66	73
K00293	64	0	22	25	42	0	39	58	138	81	18	52	51	20	17	80	44	26	119	42	39	2	21	44	24	0	0	37	110	26	49	21	0	60	47	128	387	285	169	228	54	76	91	89	92	321	109	169	194
K00294	2288	2127	2489	1720	2542	2377	1984	2350	2151	2554	1954	1590	1493	2309	2222	2132	2379	3269	2638	2416	3296	988	984	1511	1054	1766	1037	1066	1892	1741	2286	1750	1874	1624	2457	2278	3453	3085	3739	2643	1332	1012	1510	1873	1389	1479	1660	1733	1972
K00296	0	0	0	0	0	0	0	0	1	0	0	0	0	0	0	0	0	15	0	0	0	0	0	0	0	0	0	0	0	0	0	0	0	0	0	1	3	3	2	0	0	1	2	1	2	0	3	3	2
K00297	11047	10747	10872	8045	11178	10790	8643	11389	11981	11415	10736	10040	7428	11084	10772	11040	8361	11704	11602	11315	11805	9812	9735	6948	5208	9699	5417	5261	7606	9866	10676	8703	10995	7773	9824	7516	9010	8773	7529	8931	8503	8124	7268	6678	8097	8936	8463	7779	7844
K00298	12	7	0	5	2	7	8	4	1	0	11	33	0	0	0	2	18	0	27	1	5	3	3	19	51	82	9	1	5	2	1	1	2	18	2	30	47	46	31	32	13	47	16	16	19	10	15	13	18
K00299	4633	3555	3766	2407	4099	3913	3759	3966	4665	3505	3341	3176	2123	3587	3568	4008	3863	4444	4058	3490	4847	3141	1263	2307	1456	3586	1907	2113	3150	3740	3710	3401	3511	2861	3419	2023	2985	2779	2483	2686	2077	1469	2242	2174	1294	3251	3146	1967	2971
K00300	85	26	32	14	12	111	98	85	129	45	93	115	38	127	65	55	18	0	97	39	168	110	4	28	10	55	4	77	27	86	17	232	145	247	118	18	30	24	24	28	9	9	19	21	10	8	27	18	27
K00301	2103	1341	1378	1429	1583	2540	1573	1845	2258	1816	1962	1968	1318	2265	2145	1828	1551	2307	2613	2324	3300	712	419	855	677	850	1333	1079	965	1024	973	1022	1876	1407	1337	1111	1909	1713	1268	1496	768	515	854	893	640	512	1183	1058	1304
K00302	1578	1419	1549	1137	1668	2137	1497	1679	1847	1737	1860	1854	1075	2076	1485	1641	1323	2178	2067	2012	2486	931	800	1166	1013	1741	825	780	1977	1592	1541	1480	2422	1436	2090	1661	1904	1854	1557	1709	1379	1258	1143	1434	816	1446	1444	1251	1590
K00303	3276	2720	3060	2395	3322	4278	3674	3492	4021	3098	3796	3168	2197	3945	3284	3345	2761	4883	4564	3856	4838	2450	1143	2001	1552	3357	1810	1589	2582	2736	3353	2518	4096	2412	3480	2558	4133	3846	2810	3396	1586	1394	1906	2148	1416	3757	2620	2402	2901
K00304	871	857	993	714	890	1240	1169	1132	1123	842	1186	1077	575	1255	880	957	791	1149	1357	1061	1454	618	256	832	637	1198	694	511	1483	1097	939	1069	1683	1033	1446	734	1400	1279	751	1150	546	453	669	712	474	918	974	897	1082
K00305	764	833	879	669	792	1204	1080	994	953	889	1069	970	496	1194	737	907	732	1044	1267	949	1322	602	237	709	612	1087	596	447	1455	1062	866	959	1564	971	1339	666	1232	1124	676	1034	473	423	598	656	414	875	860	841	1003
K00306	0	0	0	30	0	0	0	0	0	0	0	0	0	0	0	14	0	0	42	0	0	0	0	0	0	0	0	0	0	0	0	0	0	0	0	2	0	0	0	0	3	0	0	2	0	0	0	1	0
K00309	67	68	174	33	53	50	2	54	82	0	184	126	17	76	17	44	52	45	24	82	135	21	25	48	31	0	102	46	75	21	142	19	113	57	116	51	65	84	53	80	42	23	31	48	27	22	101	105	111
K00311	1820	2229	2093	1920	2237	2300	2264	2122	2016	1986	1482	1820	1659	2027	1912	1783	1530	2199	2327	2200	2221	2648	676	2052	1131	2141	1267	1176	1667	2417	2906	1366	2830	1658	2461	1919	4140	3608	2277	3558	1154	1434	1779	1346	1353	4386	2015	1994	2353
K00313	1292	543	1126	712	800	1115	615	895	1033	1149	1163	1158	561	830	595	1224	585	1602	959	877	819	650	996	214	493	539	627	425	1036	893	1109	514	979	411	1875	889	588	727	802	650	875	1725	1122	769	785	661	1733	775	1022
K00314	379	350	598	261	374	493	540	552	452	519	596	453	286	616	352	445	412	856	663	397	663	179	98	377	130	733	267	224	362	376	675	539	654	435	634	335	691	681	421	595	223	215	296	297	241	438	416	415	475
K00315	371	400	591	454	481	579	666	786	729	645	801	562	338	751	430	427	516	989	658	601	814	232	102	506	643	589	481	240	1024	619	662	543	829	513	939	628	997	931	619	811	276	293	411	673	339	620	847	962	1044
K00316	215	274	255	337	295	230	188	169	128	359	193	266	156	312	385	271	419	348	486	225	216	264	108	258	132	225	350	191	57	307	249	212	256	128	263	303	534	488	315	433	182	108	253	181	159	114	249	250	334
K00317	10	296	17	3	20	4	235	16	72	11	31	9	38	15	2	45	494	3	43	4	87	8	21	6	142	39	65	3	663	91	49	148	44	94	76	7	5	1	14	3	8	16	38	14	12	7	26	9	18
K00318	2787	2412	2653	1966	2837	2559	2278	2726	2831	2804	2389	1964	1574	2552	2835	2663	2525	3662	3410	2796	3673	1388	854	1323	1153	1923	1258	1134	2006	1924	2514	1837	1997	1947	2524	2623	3735	3233	3834	2779	1394	1031	1503	2110	1453	1343	1782	1807	2041
K00319	0	0	0	0	0	0	0	0	0	0	0	0	0	0	0	0	0	0	0	0	0	0	0	0	0	0	0	0	0	0	0	0	2	0	0	0	0	0	0	0	0	0	0	0	0	0	0	0	0
K00320	2534	2192	1943	1729	2617	3141	1817	2617	3542	2812	2593	2294	1461	2752	2796	2945	1838	3796	3617	3032	4255	1063	282	748	462	1473	1199	1092	1218	1399	2061	1225	1710	1800	1850	946	1809	1599	1338	1336	733	530	680	835	623	541	1155	1008	1274
K00321	0	0	0	0	0	0	0	0	0	0	0	0	0	0	0	0	0	0	0	0	0	0	0	0	0	0	0	0	0	0	0	0	0	0	0	0	0	0	0	0	0	0	0	0	0	0	0	0	0
K00322	1678	1383	1266	960	1314	1130	1425	1262	740	1075	867	1220	953	1183	1587	1394	974	1475	1309	1346	1176	1602	631	1258	547	1031	1025	843	907	1459	1627	597	1602	1047	1358	1130	1536	1464	1166	1279	721	688	947	729	570	595	1459	976	1205
K00324	6737	6233	7350	5249	7393	7280	6856	7142	8051	7013	6836	6154	3664	6820	6308	6643	4572	7555	7524	7170	8540	7373	2106	5128	2815	5536	3114	3981	4745	6761	7011	4427	7669	5230	7676	5232	10145	8974	6456	8155	3518	3757	4934	4170	4291	9759	6750	5881	6740
K00325	4480	3974	4299	3558	4844	4551	4219	4671	5103	4337	4073	4204	2386	4385	4183	3808	2960	4737	4886	4550	5448	4851	1351	3287	1839	3653	2276	2397	3094	4385	4904	2688	4780	3117	4606	3154	5825	5216	3938	4752	2212	2231	3025	2689	2463	5027	4290	3517	4234
K00326	0	0	0	0	25	0	0	0	0	0	0	0	0	33	0	0	0	0	0	0	0	0	0	0	0	18	0	0	0	0	0	0	54	0	0	3	15	3	3	3	2	0	1	0	1	2	3	4	4
K00329	800	933	591	337	633	839	666	472	993	689	806	408	876	931	766	1169	544	654	926	1038	671	797	197	440	275	467	476	130	556	987	934	518	938	312	636	854	1412	1213	1023	1135	370	464	495	539	540	2759	713	872	865
K00330	9286	8832	8808	7318	9411	10248	7217	9168	9941	9270	9637	8071	6882	9071	10365	9212	6899	10354	10569	10248	10536	7325	3339	5601	3867	7245	5246	4601	5794	8544	9314	6143	8526	5172	9442	7363	11470	10527	7622	10280	4977	5600	5939	5321	6086	7855	7151	6744	6917
K00331	8650	8168	8119	6586	8764	9138	6859	8475	8858	8487	8921	7420	6313	8157	9276	8161	6264	9222	9926	9575	9342	6743	2825	5470	3583	6753	4795	4311	5264	7671	8675	5501	8109	4891	8462	6463	10586	9768	6884	9069	4441	5039	5420	4644	5693	7513	6535	6210	6336
K00332	5306	5170	5411	4755	6227	6616	4235	5218	6862	5657	6140	4823	4330	5480	6453	5872	4702	6847	7190	6770	7361	3965	1883	3270	2243	4057	3003	2382	3428	4971	5616	3616	5499	3431	6119	4685	9551	8450	5833	8002	2947	2860	3813	3060	3145	6188	4944	4458	5222
K00333	5811	5678	5985	5384	6863	7628	4448	5639	7615	6148	6706	5422	4812	6211	7447	6562	5246	7843	7789	7382	8303	4431	1992	3355	2472	4422	3524	2555	3841	5225	5984	4077	5694	3629	6741	5404	10257	9046	6461	8653	3245	3085	4084	3612	3428	6459	5484	4908	5665
K00334	8898	8884	9190	7484	9342	8870	7342	8937	10243	10044	9114	8003	6528	8601	9120	8910	6919	9874	10024	9734	9801	7566	14242	5611	4989	7476	5047	3902	6084	8019	9971	6924	8946	6127	8940	7583	10664	10122	7815	9619	7867	7254	7224	6166	7226	8298	8335	7279	7921
K00335	8917	8721	9207	7283	9518	9289	7887	8818	10362	10101	8350	8032	6399	8723	9197	9184	6726	10194	9862	9481	10451	8094	14129	5760	4771	7155	4397	4142	5919	8312	10442	6764	9142	6170	9371	7574	11212	10534	8032	9983	7316	7365	7311	6034	6898	10716	8341	7241	8203
K00336	9983	9197	9542	8172	10432	10049	7775	9495	10896	10916	10044	8872	7065	9444	10150	9913	7460	11368	10611	10965	10720	8330	13641	5989	5741	7785	4811	4079	6200	8182	10913	7172	9305	6453	9666	7413	10127	9683	8053	9398	8586	8446	7487	6438	6878	8548	8487	7119	8067
K00337	9515	9110	9004	7448	9607	10500	7554	9314	10117	9512	9964	8256	7026	9394	10561	9595	7047	10563	10866	10485	10681	7501	3379	5696	3885	7308	5392	4528	5883	8512	9453	6341	8633	5301	9526	7439	11477	10554	7772	10304	5051	5643	5987	5420	6202	7870	7218	6828	6984
K00338	8915	8529	8340	6865	8814	9666	7065	8717	9497	8748	9068	7548	6483	8456	9567	8424	6265	9619	9790	9533	9691	7146	3182	5437	3726	7092	4871	4363	5595	8172	8933	6090	8112	4973	8941	6937	10625	9736	7116	9589	4745	5385	5613	5111	5833	7667	6735	6381	6514
K00339	9011	8659	8507	7026	9133	9716	7085	8938	9632	9007	9258	7691	6590	8580	10035	8761	6663	9942	10204	9813	9787	7241	3315	5536	3764	7201	5156	4537	5508	8455	8999	6111	8002	4969	9170	7283	11346	10382	7528	10148	4893	5567	5889	5273	6033	7726	7035	6658	6835
K00340	9054	8685	8548	7083	9201	9818	7146	8960	9510	9011	9335	7819	6620	8747	10027	8837	6726	10107	10277	9953	10005	7246	3240	5539	3789	7129	5157	4474	5634	8325	9108	6099	8204	4966	9151	7004	11378	10429	7388	10149	4868	5575	5883	4993	6035	7817	7038	6662	6835
K00341	9075	8764	8609	7105	9422	9886	7260	9061	9632	9166	9373	7856	6677	8780	10081	8853	6733	10106	10269	9948	10014	7225	3263	5582	3789	7219	5157	4608	5615	8405	9035	6130	8205	4973	9245	7305	11375	10452	7542	10198	4898	5568	5881	5267	6033	7822	7057	6687	6860
K00342	9381	8936	9048	7366	9412	10479	7306	9285	10204	9410	9793	8326	6941	9155	10496	9338	7000	10522	10745	10468	10782	7356	3433	5623	3868	7374	5246	4675	5954	8713	9431	6157	8697	5280	9650	7567	11757	10814	7819	10513	5128	5798	6102	5416	6207	8165	7360	6916	7120
K00343	9214	8756	8718	7292	9409	10192	7131	9074	9892	9248	9600	8046	6840	8940	10282	9105	6861	10332	10586	10194	10422	7310	3332	5601	3803	7159	5246	4601	5710	8448	9314	6118	8324	5107	9397	7299	11394	10421	7561	10198	4929	5529	5883	5284	6034	7819	7074	6692	6857
K00344	11930	10182	10565	8938	11672	13632	10204	11231	14232	11085	10756	11509	6485	11383	11363	11709	9775	14577	14355	13018	16556	7619	3401	6977	3961	9236	6037	5467	8579	9988	10911	7163	11099	8403	11753	8438	14566	12743	9977	11995	5905	4930	7089	6901	5008	8476	9380	7752	9895
K00346	2889	3196	2727	1745	2502	2052	2366	3344	2014	3013	2976	2647	1923	2578	2724	2455	1538	2183	2517	2747	1984	2404	1222	2087	1290	2751	1606	1790	2204	3073	3040	1939	2794	1888	2438	2019	986	1230	1113	1419	1605	2528	1697	1840	2838	1547	1334	2069	1248
K00347	2916	3234	2727	1751	2513	2075	2366	3366	2038	3014	2983	2648	2016	2578	2730	2472	1577	2191	2518	2749	1984	2404	1234	2087	1290	2763	1606	1804	2115	3152	3151	1970	2821	1911	2459	2031	986	1234	1120	1419	1608	2528	1697	1840	2841	1547	1341	2060	1243
K00348	2936	3227	2741	1768	2523	2103	2379	3371	2038	3015	3006	2703	2018	2584	2747	2485	1582	2234	2518	2797	1993	2459	1252	2114	1306	2827	1608	1819	2211	3182	3206	1998	2822	1934	2518	2035	991	1236	1125	1422	1616	2532	1710	1856	2842	1556	1363	2082	1264
K00349	2916	3213	2727	1746	2513	2075	2366	3366	2038	3014	2997	2648	1972	2578	2730	2474	1577	2191	2518	2749	1984	2404	1234	2087	1290	2763	1606	1804	2204	3127	3151	1970	2821	1911	2459	2031	987	1232	1120	1421	1608	2529	1701	1849	2841	1551	1347	2076	1252
K00350	3008	3192	2730	1793	2526	2102	2383	3433	2038	3093	3006	2713	1985	2570	2833	2489	1602	2229	2519	2801	2031	2603	1342	2138	1272	2766	1635	1822	2374	3236	3484	1980	2966	1938	2540	2090	1008	1218	1139	1445	1650	2603	1809	1949	2890	1566	1450	2130	1325
K00351	2903	3167	2694	1746	2513	2073	2366	3339	2038	3012	2997	2648	1972	2559	2715	2459	1577	2186	2553	2749	1984	2404	1227	2087	1226	2679	1606	1804	2204	3094	3151	1947	2821	1911	2459	2012	983	1192	1109	1409	1599	2451	1663	1836	2823	1529	1316	2059	1228
K00353	12	20	20	3	15	0	21	0	6	46	34	64	0	0	16	28	0	18	0	0	1	0	0	0	3	0	23	13	109	78	4	14	46	34	12	12	15	18	14	28	2	8	6	11	4	4	9	18	10
K00354	34	53	65	25	32	211	61	63	87	81	93	71	108	69	43	122	68	137	137	112	111	22	16	60	32	166	11	11	26	118	52	26	182	89	54	82	151	147	73	128	46	43	62	44	50	36	78	83	89
K00355	1097	702	762	390	859	797	1079	781	888	740	539	684	474	520	1023	592	519	894	608	762	924	894	599	704	583	851	492	313	752	804	1572	696	1036	476	927	1249	1203	1059	998	1045	465	654	869	1102	426	437	723	541	745
K00356	3212	3462	3382	3092	3732	4163	2952	3681	3947	3031	3014	2769	1920	3889	3498	3287	2543	4331	3791	3642	4404	3112	2016	2166	1808	2281	1688	1581	3157	4017	3395	2724	3906	2676	3946	3471	6120	5191	3687	5026	1865	2075	2462	2584	2555	5409	3527	3464	3630
K00358	1258	1381	1148	578	874	681	1002	1085	769	1115	639	986	514	991	991	871	645	947	837	697	859	879	1156	763	495	797	336	556	820	1488	1503	1087	1475	969	1155	1378	1253	1083	1012	1212	567	887	1185	1228	972	1052	1201	885	979
K00359	3169	2533	2094	1862	2715	2548	2543	2544	3428	2757	2590	2515	1393	3165	2241	3131	3306	3301	3199	2726	3480	1430	1857	1526	1481	2883	1398	1201	2171	1692	2614	2878	2371	2087	2643	1946	2157	1967	2071	1718	1088	1667	1460	1754	1714	706	1769	1877	1742
K00360	346	245	381	223	338	457	378	546	196	635	317	0	107	593	164	310	310	834	392	308	682	153	44	87	3	110	7	187	111	285	565	515	329	424	276	159	398	388	238	253	84	100	111	129	140	83	189	214	215
K00362	4749	4705	3935	3117	4702	4543	4675	4575	5085	4288	3578	4015	2527	4381	4468	4097	3300	4588	4726	3966	5789	4978	1601	3011	1868	3738	2226	2768	3265	4255	4898	3310	4745	3555	4468	3506	5655	4824	5039	4669	2343	2204	2900	2941	2008	4249	3936	2911	3616
K00363	3476	3718	3348	2678	3908	3730	3702	3621	3278	3996	2854	2823	2062	3937	3450	3329	3043	4103	4082	3310	4615	3925	1213	2423	1443	2446	1726	1845	2492	3438	4289	2975	3820	3143	3857	2988	5375	4687	4021	4378	1734	1808	2434	2224	1790	4086	3117	2484	2991
K00364	1355	1507	1267	823	1367	766	1411	1031	939	903	909	998	628	926	1072	1098	1071	971	824	904	835	2007	1837	1368	1029	1475	664	659	1701	1567	2111	1264	1933	763	1277	1287	530	475	1443	571	748	711	884	1177	902	403	1118	752	707
K00365	771	656	708	662	698	1147	612	898	717	987	767	620	634	1066	819	929	594	1165	1112	999	1518	471	163	475	183	614	383	339	475	549	777	718	833	762	887	364	548	543	957	457	294	170	260	380	237	155	440	347	398
K00366	2687	1779	1927	1890	2385	2531	1808	2468	1751	2254	2193	1918	1514	2771	2227	2614	2958	3164	2787	2293	3303	1240	4093	1239	1049	1935	1025	1052	1114	1775	2672	2602	1586	1691	2160	1566	1968	1872	1859	1670	2165	987	1367	1634	986	961	1585	1263	1834
K00367	74	18	112	80	192	33	0	50	172	56	276	206	52	298	80	50	28	58	56	0	32	342	42	98	0	224	0	0	53	288	85	0	44	0	90	34	63	81	87	43	215	23	50	88	18	48	101	31	91
K00368	862	784	953	808	1346	1115	785	1113	955	1151	804	568	634	898	829	711	420	744	1095	1085	963	1131	319	1026	468	870	370	635	902	1231	1885	746	1118	776	1396	753	1703	1458	969	1216	508	533	631	521	556	892	900	874	976
K00369	96	141	152	28	57	27	71	38	24	99	51	0	61	19	39	74	10	13	44	17	55	46	100	0	3	0	5	13	27	95	112	44	14	59	52	101	239	191	96	293	85	115	185	68	79	323	72	87	103
K00370	2170	2651	1791	1732	2441	2325	2022	1972	2001	2190	1599	1484	1640	2135	2203	2498	1868	2225	2500	2130	2451	2894	781	1792	913	2010	1160	1218	1951	1826	3199	1762	2799	1606	2232	1606	1729	1625	2285	1558	851	1042	1221	1348	791	3044	1730	1173	1489
K00371	2136	2654	1749	1679	2435	2210	2082	1963	2022	2208	1623	1492	1589	2079	2046	2370	1801	2134	2470	2081	2387	2907	777	1821	924	2090	1065	1197	1998	1861	3216	1863	2784	1818	2242	1608	1729	1622	2277	1564	863	1045	1226	1350	790	3048	1744	1178	1489
K00372	2571	2429	2162	1853	2363	2592	2458	2222	2490	2014	1705	2225	1348	2300	2354	2140	1509	2269	2384	2085	2755	2994	825	1806	1044	1827	1315	1474	1250	2364	2555	1289	2654	1644	2297	1634	2917	2496	2385	2586	1159	1273	1489	1263	1110	3266	1929	1567	1786
K00373	2104	2404	1781	1582	2501	2167	2231	2093	2186	2224	1596	1437	1256	2099	1833	2044	1745	2369	2408	1787	2510	2831	808	1835	954	1998	1049	1329	1889	1740	3177	1983	2727	1799	2270	1433	1435	1343	2198	1263	818	978	1184	1406	719	2644	1629	1065	1476
K00374	1991	2492	1859	1548	2448	2109	2211	1908	2196	2151	1690	1524	1305	2088	1836	2265	1692	2158	2369	1873	2240	3008	745	1852	941	1900	986	1146	1919	1655	3068	2013	2652	1841	2172	1363	1189	1158	2037	1107	718	896	1053	1280	707	2579	1445	958	1203
K00375	10358	8073	8844	6805	7906	8546	7909	9058	8637	9808	7956	7512	5342	8453	9025	8367	8127	10330	9262	8629	9888	8076	16304	5195	4312	7242	5355	3811	6564	6570	10605	6676	8294	5520	8506	7899	9052	8297	8961	8498	7279	7996	7835	7328	6263	7424	8072	6699	7988
K00376	578	338	368	336	461	521	636	473	428	497	437	252	180	391	410	518	305	414	572	356	465	602	212	253	340	256	74	187	289	501	517	350	984	292	586	497	1356	1242	690	972	323	502	511	365	414	2666	529	589	730
K00378	6414	6083	6243	4248	5460	4630	4105	6210	5157	6793	6010	5988	4277	5890	5676	5912	3994	5742	5440	6448	4496	5032	12367	3591	2944	4662	3971	2698	4218	5248	7985	4210	4972	3363	5037	4262	1944	2583	3364	3234	6289	6659	4881	4482	6024	3656	4853	4700	4058
K00380	2931	2817	2658	1823	2734	2303	3172	2634	2263	2572	1695	2333	1050	1878	2371	1941	1936	2415	1799	2345	2462	3750	1058	2597	1955	2921	1211	1474	2364	3044	3597	2042	3095	2431	3740	2551	4570	3990	3268	3665	1311	1633	2232	1865	1460	2023	2559	1940	2422
K00381	2997	2849	2935	2157	3237	2901	3224	3086	2745	2957	1912	2752	2085	2337	2452	2282	1705	2824	2543	2495	2870	4167	1275	2723	1739	2892	1458	1702	2494	3406	3867	2138	3870	2250	3586	2790	5603	4896	3592	4723	1569	2062	2529	1927	1790	5068	3010	2436	2953
K00382	18229	17218	16750	12543	18516	18374	15898	18061	19743	17846	16108	15448	11483	16909	16710	17535	14540	18257	18267	18103	19474	14249	10272	11442	8612	15741	8696	9090	13148	17080	18135	13885	16634	13194	18076	14333	18749	17174	16347	16869	10512	11130	12143	12350	11974	15072	15008	13346	14526
K00383	3436	2593	2897	2136	3216	2900	3209	2856	2943	2892	2499	3169	1197	2943	2417	2514	2795	2936	2439	2673	2983	3559	2221	3015	1841	3466	1471	1722	2759	3658	3620	3198	3383	2502	3558	2282	4248	3684	2729	3545	1667	1991	2410	1962	2045	2484	3134	2708	2964
K00384	24662	22937	23933	18951	23938	23111	19417	23493	25824	25879	25762	21309	15514	24372	24148	24294	19947	25221	25544	24694	25163	20425	32556	15434	13040	19764	13386	10795	16626	20986	24436	19594	22889	15752	24303	19444	21631	20389	20837	20349	18332	18727	17358	17275	18579	18818	19142	17860	18360
K00385	298	461	321	275	344	169	376	372	154	256	320	201	211	432	225	176	300	246	360	274	273	224	692	339	267	280	239	280	305	258	282	111	358	227	548	334	210	239	237	248	841	543	409	425	388	193	530	389	389
K00386	0	0	11	0	0	0	0	40	0	0	17	0	0	0	0	2	0	0	13	18	4	0	3	0	0	0	0	0	95	87	0	48	0	2	0	13	5	5	7	4	1	6	5	28	2	6	21	25	9
K00387	74	15	85	50	134	32	35	1	27	0	64	30	8	52	26	47	39	27	111	104	75	0	0	22	12	33	37	30	29	157	116	57	47	131	74	18	36	51	31	43	24	14	14	20	10	4	29	27	26
K00389	3555	2585	2364	1943	3034	2958	2400	2740	2999	3164	2603	2698	2066	3072	3029	2884	3126	3523	3414	2913	4076	2465	845	1647	828	3023	1468	1620	1753	2310	3054	2422	2784	2220	2555	1859	3460	2978	2345	2751	1361	1144	1769	1512	1167	1353	2254	1714	2176
K00390	6946	5459	6154	4761	6759	6750	5873	6465	6612	6360	5457	5330	4043	6757	6349	6027	5534	7882	6927	6097	7639	6542	2259	3830	2254	5552	3666	3115	4036	5955	7198	5463	6111	4777	6608	4951	8525	7586	6484	7154	3466	3035	4068	4010	3175	5953	5489	4513	5276
K00392	215	44	173	105	215	33	169	63	210	122	276	213	71	336	100	76	36	119	56	55	38	345	66	144	47	234	18	4	41	341	251	14	61	100	132	70	128	149	131	106	259	54	123	124	47	61	145	64	140
K00394	1524	1598	1816	1396	1467	1706	658	1326	1849	1466	1457	1118	1293	1567	1546	1459	944	1371	1329	1271	1350	1597	6475	894	607	1017	1100	493	643	896	1736	1035	1151	659	1047	1210	1472	1196	1161	1414	1007	846	1204	1058	1669	912	1298	1518	1330
K00395	542	511	325	373	685	670	300	298	782	561	494	384	588	716	479	691	275	324	598	640	365	644	131	371	147	312	392	182	290	431	754	272	425	243	359	327	588	431	444	370	106	94	142	178	238	170	225	326	259
K00397	64	43	37	74	158	109	66	56	89	18	62	151	3	29	72	62	64	116	42	98	156	0	7	12	59	3	30	16	117	106	19	70	40	16	46	57	77	54	43	52	38	21	27	33	24	20	35	38	35
K00399	0	0	0	0	0	0	0	0	0	0	0	0	0	0	0	0	0	0	0	0	0	0	0	0	0	0	0	0	0	0	0	0	2	0	0	0	0	0	0	0	0	0	0	0	0	0	0	0	0
K00400	0	0	0	0	0	0	0	0	0	0	0	0	0	0	0	0	0	0	0	0	0	0	0	0	0	0	0	0	0	0	0	0	5	0	0	0	0	0	0	0	0	0	0	0	0	0	0	0	0
K00401	0	0	0	0	0	0	0	0	0	0	0	0	0	0	0	0	0	0	0	0	0	0	0	0	0	0	0	0	0	0	0	0	2	0	0	0	0	0	0	0	0	0	0	0	0	0	0	0	0
K00402	0	0	0	0	0	0	0	0	0	0	0	0	0	0	0	0	0	0	0	0	0	0	0	0	0	0	0	0	0	0	0	0	2	0	0	0	0	0	0	0	0	0	0	0	0	0	0	0	0
K00404	1955	2179	2180	2466	2947	2671	2888	2485	2364	2444	3178	2072	1856	2431	2415	2221	1788	2524	2895	2667	2589	3018	865	2320	1818	2487	1599	1163	1832	2779	2602	2357	3985	1894	3259	1942	4139	3756	2290	3443	1110	1272	1696	1386	1436	4066	1820	1874	2130
K00405	2158	2228	2393	2465	3129	2819	2934	2590	2445	2715	3305	2131	2027	2399	2599	2399	1859	2633	3073	2667	2727	2873	1012	2338	1876	2470	1552	1159	1952	2846	2871	2335	4140	2105	3540	2358	5365	4768	2853	4361	1297	1571	2124	1663	1745	4804	2115	2250	2602
K00406	2269	2485	2296	2610	3564	3008	3030	2924	2829	2930	3318	2388	2216	2871	2617	2618	2035	2794	3448	2541	3098	2903	940	2166	1858	2096	1789	1381	1955	2877	2996	2183	3812	2069	3358	2366	5271	4625	2803	4365	1355	1570	2054	1622	1710	4629	2242	2330	2637
K00407	1503	1858	1525	1895	2252	2092	2176	1997	2083	1845	2706	1531	914	1949	1710	1856	1261	1852	2207	1910	1977	2035	559	1522	1364	1703	1140	765	1527	2074	1821	1778	3163	1339	2393	1183	2275	2115	1390	1943	793	877	1096	972	894	3433	1237	1238	1426
K00411	2046	2662	2529	2375	3137	2745	2824	2693	3042	2718	3250	2028	1857	2585	2279	2482	1790	2406	2869	2782	2918	3059	887	2423	1693	2324	1339	1175	2414	2989	2762	2142	4169	1937	3583	1909	3798	3434	2213	3405	1269	1416	1744	1459	1454	4469	2189	1958	2341
K00412	2579	3010	3038	2816	3715	3647	3284	3209	3659	3414	3937	2630	2481	3403	3190	3224	2516	3702	3818	3936	3844	3337	945	2478	1794	2572	1610	1404	2324	3506	3521	2510	4303	2205	4175	2753	5740	5022	3177	4711	1569	1742	2233	1764	1932	4816	2838	2606	3005
K00413	1729	2073	2287	2164	2561	2334	2610	2075	2453	2341	1743	1820	1629	2200	1955	1978	1438	1895	2347	2142	2290	2967	779	1816	1384	1852	980	1003	1273	2597	2620	1826	3181	1763	2865	1672	3321	2983	1893	2996	1112	1289	1563	1244	1280	4210	1916	1708	2038
K00421	206	196	13	19	48	152	30	0	34	50	102	0	300	133	199	221	86	41	156	286	125	49	82	0	0	120	77	0	113	205	200	0	200	0	80	216	390	339	259	298	81	72	96	75	112	105	179	185	196
K00423	108	203	87	49	135	238	183	132	214	126	177	72	100	156	163	150	86	144	211	125	136	51	4	66	33	108	10	75	62	154	6	37	44	88	59	84	152	138	75	132	62	51	65	57	48	91	88	139	122
K00425	10300	9784	10169	7354	9956	9713	9230	9970	9933	10394	9416	9226	6187	10027	9989	9825	6858	10069	10502	10637	10340	10631	4204	7638	4897	9409	5371	5398	7490	10296	11283	7042	10705	6841	10877	7858	9158	8709	8475	8384	5668	6431	6338	6645	6572	7111	7378	6763	6846
K00426	10197	9341	9814	7090	9594	9360	9029	9864	9601	10190	9175	9012	5901	9639	9767	9519	6562	9625	9990	10311	9781	10486	4065	7434	4830	9028	5382	5259	7312	10114	11090	7039	10191	6627	10621	8013	8956	8460	8504	8186	5452	6348	6190	6810	6461	7050	7150	6621	6673
K00427	650	468	370	151	328	121	435	512	233	391	83	292	190	150	373	327	163	158	203	133	148	735	284	475	138	451	249	444	822	447	677	155	792	213	404	264	127	161	257	193	250	320	462	297	169	172	703	205	380
K00428	6524	6298	7583	5688	7768	8419	5837	7409	8267	7886	11238	7534	4869	7472	7338	7221	5100	7874	8571	8840	8523	5608	2112	5037	4267	5250	3440	3372	5370	6937	6842	5580	8897	4050	9099	5945	10370	9348	5849	8388	3447	4707	4623	4082	5225	9373	5256	5817	5587
K00429	967	957	1121	1237	1597	1258	1054	1286	1263	1355	2279	826	586	1457	1288	1184	1188	1507	1747	1532	1716	921	222	1038	889	742	935	466	858	1091	791	1390	1577	809	1557	620	1006	953	697	787	371	290	454	482	438	535	535	542	588
K00430	0	0	0	0	0	0	0	0	0	0	0	0	0	0	0	0	0	0	0	0	0	0	0	0	0	0	0	0	0	0	0	0	0	0	0	0	0	0	0	0	0	0	0	0	0	0	0	0	0
K00432	6988	7340	7416	5578	7823	7370	7050	7446	7532	6991	5508	6397	3861	6363	7098	6404	5512	7530	7136	6652	8100	7599	5864	5631	4218	6007	3968	3831	6246	8094	8525	5875	7372	5438	7860	6824	10564	9533	7653	10268	5155	5768	6555	5355	4881	7515	6850	5862	6978
K00433	3331	3140	2931	2457	3458	3704	2341	3098	3483	3449	2937	3310	1952	3452	3790	3659	2752	3930	3890	3806	3968	2881	1172	2471	1316	2723	1970	1477	2439	2925	3363	1882	3654	2265	3306	2873	4239	3830	3619	3614	2033	2386	2254	2134	1807	3758	2759	2326	2624
K00435	338	323	223	131	374	211	295	244	374	167	337	461	77	267	258	297	90	226	244	214	392	153	66	144	106	163	199	189	114	287	271	331	462	443	384	197	491	379	215	343	113	96	152	131	118	126	241	154	192
K00436	561	817	669	262	977	636	1003	692	800	667	566	517	380	447	371	600	312	511	539	391	533	1075	238	518	273	521	180	552	162	559	722	442	1092	321	846	365	680	731	436	706	379	577	430	299	294	4777	460	432	546
K00437	22	41	38	20	0	1	0	35	63	39	0	104	0	148	0	30	16	45	66	50	1	0	16	99	4	2	0	2	0	26	4	0	10	5	212	47	36	36	26	33	17	154	63	48	31	17	44	36	45
K00438	0	0	0	0	0	0	0	0	0	0	0	0	0	0	0	0	0	0	0	0	0	0	0	0	0	0	0	0	0	0	0	0	0	0	0	0	0	0	0	0	0	0	0	0	0	0	0	0	0
K00440	0	0	0	0	0	0	0	0	0	0	0	0	0	0	0	0	0	0	0	0	0	0	0	0	0	0	0	0	0	0	0	0	2	0	0	0	0	0	0	0	0	0	0	0	0	0	0	0	0
K00441	770	627	780	448	696	604	336	830	1094	936	797	917	344	809	777	736	479	784	1070	675	936	720	3123	354	218	602	494	296	807	770	436	320	1125	661	492	488	534	525	391	424	634	370	448	517	597	383	515	569	530
K00442	0	0	0	0	0	0	0	0	0	0	0	0	0	0	0	0	0	0	0	0	0	0	0	0	0	0	0	0	0	7	0	0	2	0	0	4	20	12	5	19	5	5	2	5	3	1	3	9	4
K00443	0	0	0	0	0	0	0	0	0	0	0	0	0	0	0	0	0	0	0	0	0	0	0	0	0	0	0	0	0	0	0	0	2	0	0	0	0	0	0	0	0	0	0	0	0	0	0	0	0
K00446	1205	970	1117	600	1387	1761	1618	1159	1782	766	1313	885	576	1258	880	1190	761	1094	1198	963	1761	1371	360	936	448	806	629	900	539	1202	642	1371	1734	1126	1207	508	1082	976	654	919	537	640	595	421	399	4673	723	535	745
K00448	1212	682	712	468	674	1169	1273	977	942	702	689	877	531	1043	822	822	569	845	885	839	1155	603	261	606	574	656	493	491	655	971	979	934	1098	814	883	467	868	804	471	724	486	402	535	467	335	356	718	548	703
K00449	1316	861	801	557	750	1271	1375	1053	1152	767	707	993	619	1089	906	856	672	1034	948	961	1363	673	300	652	604	840	512	532	678	1041	1219	996	1218	936	1015	675	1412	1247	753	1099	576	545	727	583	486	615	877	742	943
K00450	1099	872	801	649	968	1412	1016	921	1692	1040	1074	1287	488	1193	1182	1115	789	1111	1347	1135	1918	952	2485	169	507	765	412	514	707	726	997	871	1192	997	810	743	1410	1122	741	1110	507	601	761	519	530	626	847	697	862
K00451	2759	2200	2908	2035	3282	3194	2793	2792	3635	3049	2972	2873	1571	2798	3002	2717	2348	3919	3664	3500	4325	1964	791	2103	1279	2196	1437	1269	1618	2473	2909	1766	2294	2193	3315	2667	5271	4543	3109	3973	1443	1369	1825	1845	1514	2169	2414	2233	2673
K00452	387	406	775	352	655	444	484	542	471	543	589	401	214	321	445	420	281	399	480	473	415	597	183	752	340	734	119	277	392	431	800	314	391	331	714	569	1343	1159	676	1010	346	410	484	323	344	1004	548	507	607
K00453	1672	1682	2455	1479	2108	2277	1753	1865	2171	1829	1873	1876	1028	1631	1508	1621	1279	2372	2195	2196	2646	1538	607	1730	917	1777	543	817	1341	1812	2227	1568	2132	1943	2260	1837	3226	2814	2039	2623	1031	1059	1444	1417	1029	1978	1771	1539	1896
K00455	496	414	265	199	351	215	462	458	264	400	12	324	183	240	364	133	179	192	160	173	170	1018	164	459	234	498	291	314	453	502	654	377	817	226	306	228	232	228	191	198	135	260	227	213	115	82	324	166	219
K00456	0	0	36	0	0	0	19	0	0	0	0	20	0	0	0	11	7	2	42	0	34	0	0	42	0	0	0	0	0	0	0	0	48	0	42	18	46	48	22	44	6	8	16	6	12	9	22	27	24
K00457	3025	2563	3388	2568	3636	3757	3300	3027	3636	3346	3123	3078	1908	3357	3064	2864	2357	4063	3881	3494	4265	2941	989	2651	1539	2912	1483	1587	2044	3299	4087	2109	2873	2754	3759	3177	6239	5426	3606	4835	1946	1837	2446	2229	1851	3014	3122	2746	3278
K00459	5443	5338	5853	4549	5930	7038	5472	5028	6648	5808	6284	5061	3635	6156	5679	6452	5718	7147	6591	6459	7696	5638	1630	3461	2730	5709	2873	2313	3780	5901	6097	5933	5895	4531	7261	4866	8370	7406	5711	7350	2801	2997	3889	3450	3212	7459	4348	4386	4839
K00460	0	0	0	0	0	0	0	0	0	0	0	0	0	0	0	0	0	0	0	0	0	0	0	0	0	0	0	0	27	0	0	0	0	0	0	2	0	1	0	0	0	0	0	1	0	0	0	3	1
K00461	0	0	36	0	0	0	0	0	0	0	0	20	0	0	0	0	0	0	0	0	34	0	0	0	0	0	0	0	0	0	0	0	81	0	42	10	15	18	11	27	6	17	14	2	3	62	10	10	14
K00462	374	441	428	230	354	208	597	179	515	623	558	333	198	650	257	383	418	312	497	482	760	326	145	241	158	230	109	110	235	441	421	237	200	380	656	606	1561	1240	676	1155	304	350	401	281	480	353	608	614	614
K00463	0	0	0	0	0	0	0	0	0	0	17	0	0	0	0	0	0	0	0	0	0	0	0	0	0	0	0	0	0	0	0	0	0	0	0	2	0	2	2	0	0	0	2	2	2	0	6	5	3
K00464	120	18	112	81	220	93	0	68	264	104	296	251	74	346	88	71	48	116	56	10	54	342	48	98	0	306	28	0	26	294	138	46	44	6	162	35	80	94	93	56	219	30	51	91	25	48	104	33	96
K00466	287	319	221	223	264	436	416	341	329	295	290	264	248	507	274	315	230	362	456	372	455	400	45	269	193	365	132	142	141	376	200	514	448	444	296	113	237	227	124	182	113	74	107	86	73	70	170	122	148
K00467	200	229	328	125	286	126	218	133	278	143	198	291	29	311	133	84	185	138	220	264	286	275	17	108	115	1	34	82	124	263	154	98	364	198	380	243	368	291	192	246	105	80	102	184	94	169	142	130	161
K00468	110	152	172	216	233	319	131	174	221	237	200	217	201	168	181	276	179	198	303	261	384	82	78	29	71	90	128	25	213	67	182	63	88	47	125	36	69	69	49	62	90	33	45	36	38	24	97	53	60
K00469	200	110	209	58	152	182	115	148	113	275	128	97	143	56	175	87	85	157	178	66	187	53	129	44	76	45	5	13	136	133	181	111	66	118	160	298	920	692	309	725	138	209	313	130	222	463	170	204	225
K00470	93	98	111	5	144	0	168	45	78	66	57	32	24	49	114	196	41	74	175	43	47	23	75	48	61	38	76	129	52	199	1	18	136	53	99	47	107	111	38	140	48	44	57	35	28	167	64	35	60
K00471	320	350	350	253	376	585	586	392	486	349	461	383	281	395	228	447	268	550	494	410	363	476	89	303	318	354	187	92	309	441	328	254	465	294	350	244	417	435	206	374	158	144	153	130	127	329	244	277	320
K00472	461	785	1087	462	606	539	686	428	684	498	512	307	150	424	512	365	317	448	444	676	826	1295	226	837	382	705	166	393	425	787	834	474	642	525	1043	1075	1887	1533	1051	1452	414	552	703	713	561	935	763	767	851
K00474	0	0	0	0	0	0	0	0	0	0	0	0	0	0	0	0	0	0	0	0	0	0	0	0	0	0	0	0	0	0	0	0	0	0	0	0	0	0	0	0	0	0	0	0	0	0	0	0	0
K00476	0	0	46	0	0	0	0	0	0	0	56	20	15	30	0	30	28	22	0	20	47	0	10	0	22	0	0	4	0	5	0	0	88	0	74	20	38	48	18	37	9	6	12	6	9	10	24	17	18
K00477	68	108	169	50	64	390	122	126	170	179	185	163	166	137	95	221	120	230	152	219	222	45	21	37	78	217	41	23	55	172	44	100	39	159	154	126	241	252	125	205	89	80	108	62	75	70	134	129	150
K00478	242	240	259	183	255	351	192	365	123	358	228	23	115	365	303	315	219	586	308	310	458	112	22	75	49	48	104	193	61	148	378	259	202	214	234	92	234	230	196	140	52	58	64	80	79	45	121	118	130
K00479	922	975	837	690	925	1216	1370	871	1182	987	1330	1112	794	1499	820	894	802	1317	1421	1113	1872	677	194	713	492	1272	418	486	742	661	1073	786	1209	884	1431	649	1499	1326	789	1257	422	408	521	453	472	537	757	774	807
K00480	1387	1208	1144	927	1472	1514	1738	1418	1456	1088	1205	1278	507	1063	1056	1027	817	1691	1109	1370	1703	1202	382	809	972	1300	743	645	1422	1343	1833	1112	1716	963	1497	803	1495	1263	879	1245	683	824	980	750	548	2762	1166	938	1194
K00481	1152	1090	937	822	1119	1584	1159	1161	1284	1020	1045	1196	869	1309	1110	1141	802	1442	1435	1355	1890	752	355	900	656	1065	585	467	936	1062	1407	939	1500	1190	1174	677	1225	1078	760	1093	638	561	796	601	476	540	1026	738	945
K00483	909	712	1000	409	625	661	799	557	752	505	610	837	378	555	719	504	468	520	371	528	781	879	539	751	344	784	601	607	784	981	953	480	1005	635	563	982	573	538	603	552	622	462	544	903	445	231	652	526	561
K00484	497	360	244	263	316	256	376	384	197	290	83	483	153	188	397	334	190	321	177	223	345	826	162	393	195	485	285	329	572	578	722	289	667	273	285	265	242	223	254	207	166	303	243	224	128	89	345	186	236
K00485	423	437	620	314	614	462	936	448	574	477	454	586	187	534	254	530	314	680	706	370	503	746	160	514	377	564	344	181	416	737	639	621	781	406	889	239	470	444	209	426	226	295	257	169	141	2265	299	304	368
K00486	432	397	793	373	804	475	456	581	615	521	827	538	234	583	487	420	286	416	476	432	426	922	200	827	270	827	119	243	344	676	809	291	428	308	726	541	1328	1153	705	975	507	417	478	346	330	1029	596	484	626
K00491	393	614	321	373	487	448	454	314	439	423	389	349	306	273	435	461	729	396	437	517	597	452	307	274	401	491	349	217	1025	365	583	577	340	401	466	687	164	173	1019	194	371	78	156	603	98	72	195	115	148
K00492	2994	3225	2820	2518	3947	3561	4048	3355	3667	2969	2765	2600	1612	2932	2657	3398	2116	4069	3586	3382	4012	3460	890	2459	1814	3356	1774	2200	2530	3267	3560	3042	3951	3382	3433	1750	2981	2764	2080	2446	1283	1514	1436	1428	1329	5571	2013	2031	2201
K00493	290	343	462	288	374	507	486	505	387	439	449	314	214	483	247	349	344	771	454	400	677	115	149	195	162	161	238	197	405	405	562	467	377	342	361	276	590	498	347	438	213	181	330	274	235	174	463	403	475
K00494	4653	3841	4439	3339	4732	5673	4103	4407	5811	4260	4483	4404	2483	4808	5147	5104	4265	5886	5371	5491	7059	3733	1134	2563	1896	4018	2294	2130	2680	3711	4219	4000	4073	3531	4919	2946	5884	4917	4317	4705	2059	1708	2502	2276	1988	2274	3216	2871	3505
K00495	99	52	104	91	193	142	79	62	101	18	235	225	56	117	90	174	135	165	70	169	254	0	34	31	108	3	132	34	128	166	85	126	265	102	115	87	157	154	89	137	69	43	53	50	53	38	91	77	78
K00496	567	589	593	392	884	673	1285	732	706	864	634	302	246	775	347	733	516	873	744	653	800	490	189	781	519	571	344	475	973	893	904	757	857	848	1090	532	945	892	603	718	294	344	411	445	284	689	549	675	754
K00499	33	220	94	129	42	174	65	39	99	9	30	70	33	43	66	38	69	172	94	73	158	108	48	9	29	82	42	36	34	56	290	5	104	46	94	97	229	168	152	216	65	121	201	93	89	48	179	113	185
K00500	927	1248	1463	1028	1456	1222	1370	1092	1177	1130	1106	1148	653	950	1398	1087	1067	1432	1369	1415	1297	1362	591	1291	695	1158	749	507	801	1472	1631	902	1515	1003	1582	1742	3369	2977	1886	2668	847	904	1301	1106	914	1814	1355	1269	1531
K00504	59	53	86	24	32	145	61	85	131	130	102	106	83	68	42	110	86	115	66	101	83	22	3	18	56	108	10	47	26	67	6	33	20	68	90	111	250	217	118	156	51	62	64	48	70	150	94	91	105
K00505	48	127	77	53	232	82	218	107	238	160	4	109	110	144	50	98	62	83	83	111	213	0	37	41	15	1	58	127	93	63	0	76	284	40	48	51	59	99	66	84	48	41	78	55	52	119	109	56	73
K00507	3382	3015	4042	3005	4483	4443	2656	3053	4657	3736	3931	4156	2355	3574	3702	3571	2553	3894	4272	4222	4591	4362	1597	2997	1261	3577	1836	1743	1887	4050	4584	1642	3895	2091	4219	3091	6608	5988	3881	5592	2579	2134	2795	1929	1966	5471	3197	2666	3430
K00508	2307	1495	2337	1347	2358	2764	2043	2220	2475	2638	2292	1876	1076	2204	1823	2064	1484	3102	2638	2268	3257	1620	783	1368	670	1511	596	1021	1100	2006	2752	1897	2259	2446	2655	1805	4108	3574	2224	3144	1028	1187	1563	1181	1152	1930	2009	1561	1998
K00510	355	565	465	343	726	394	444	498	745	350	661	596	335	866	361	496	738	300	328	269	427	742	230	326	213	510	181	295	957	1099	368	336	212	291	475	270	497	501	489	411	669	151	365	438	191	224	673	374	692
K00511	0	0	36	0	0	0	0	0	0	0	0	20	0	0	0	11	7	2	42	0	34	0	0	42	0	0	0	0	0	0	0	0	48	0	42	24	56	58	23	51	12	26	32	14	26	16	30	40	42
K00514	244	189	298	322	582	250	136	282	392	318	548	477	209	586	580	425	500	532	560	462	329	442	112	243	0	247	286	118	98	454	304	13	136	36	350	388	794	718	500	581	384	150	306	248	208	172	394	315	418
K00515	0	0	0	0	0	0	0	0	0	0	0	0	0	0	0	0	0	0	0	0	0	0	0	0	0	0	0	0	0	0	0	0	0	0	0	0	0	0	0	0	0	0	0	0	0	0	0	0	0
K00517	11460	9614	11128	9305	13271	14643	8859	10625	15417	11467	14482	13483	7519	12951	12179	13085	9323	17108	17350	15191	21268	5251	2595	6052	4019	7372	5389	4990	6769	7449	11243	5280	8153	7000	12957	8444	12971	11207	12090	10358	5586	3877	5195	6955	4325	7120	7997	6958	8455
K00518	1395	1374	1165	996	1453	1664	1033	1416	1877	1474	1479	1166	858	1389	1481	1567	1420	2038	2068	1609	2420	564	212	546	433	818	636	608	1206	691	1147	819	876	1046	1106	610	1070	941	946	809	483	324	477	616	395	229	780	634	855
K00519	0	0	0	0	0	0	0	0	0	0	0	0	0	0	0	0	0	0	0	0	0	0	0	0	0	0	0	0	0	0	0	0	0	0	0	0	1	0	0	0	1	0	1	0	0	0	0	1	0
K00520	4638	3875	4771	3651	5199	5561	4233	5024	4894	5318	4847	4049	2748	5583	4159	4602	3537	6106	5838	5326	6571	4409	1230	3149	1870	3885	2073	2479	3151	4030	5906	3570	5308	3249	5210	3638	7066	6360	4475	5639	2193	2195	2762	2600	2343	5101	3627	3581	4025
K00522	0	0	0	0	0	0	0	0	0	0	0	0	0	0	0	0	0	0	0	0	0	0	0	0	0	0	0	0	0	0	0	0	0	0	0	0	0	0	0	0	0	0	0	0	0	0	0	0	0
K00523	1330	1166	1277	1054	1797	1470	1442	1351	1148	1592	896	1131	587	1331	853	1012	830	1249	1298	1145	1414	1601	508	875	538	979	608	730	454	1271	1703	950	1701	995	1376	873	2309	2079	1179	1823	653	787	956	604	732	2988	984	888	1130
K00524	0	0	0	0	0	0	0	0	0	0	0	0	0	0	0	0	0	0	0	0	0	0	0	0	0	0	0	0	0	0	0	0	0	0	0	2	0	2	11	1	0	0	6	12	0	1	4	11	18
K00525	14290	13392	13318	10473	13809	13179	11630	13931	14041	13506	13593	12029	9166	13285	13155	13633	11272	13335	13734	13930	13139	12542	10681	9849	7395	12940	7068	6631	10650	14029	15340	11434	13835	9076	14578	10975	12487	12021	10963	12399	9580	9946	9863	9208	10135	10460	11295	10189	10496
K00526	7574	6500	6236	5356	6795	5979	6481	6494	6931	6210	6434	5800	4205	5963	5950	6714	6478	5643	6210	6309	6094	7421	5223	5308	4430	6918	3310	3384	5256	7029	8133	7152	7608	5113	7352	4979	5106	4849	5193	5578	4881	4299	4863	4513	4165	3700	5867	4434	5038
K00527	10586	10742	11033	7954	10406	8939	7891	10631	9920	12465	11572	9526	7570	10695	10210	10644	7652	10301	9807	10916	8630	9728	24043	6762	6290	8541	6203	5011	8057	9071	12463	8001	9685	5824	9445	7842	3386	4381	5689	5245	10211	12097	8282	7827	10675	5956	8156	7941	6960
K00528	12336	9732	10636	7802	10097	10552	8852	10770	11456	11222	10347	10117	7108	10657	10263	11187	9096	11627	11072	10894	10899	9557	11898	6220	4760	9467	5794	5614	6537	9236	11360	9207	9402	7870	10427	6802	7823	7792	6897	7892	7517	7760	7232	6333	7298	9854	8295	7453	7800
K00529	4254	3993	3860	3243	4403	5047	4239	4880	5967	4690	4205	4008	2298	4913	4013	4067	3155	5731	5423	4667	7291	3298	950	2606	1286	3181	2220	2611	2534	3579	4598	3820	4512	4439	4165	2346	4968	4250	3088	3789	1733	1427	2021	1927	1684	2183	2985	2698	3191
K00530	36	0	27	18	26	32	2	2	14	1	66	29	4	37	13	20	10	52	27	31	37	1	0	19	5	1	57	36	32	10	5	9	25	38	1	7	2	7	65	13	8	5	5	16	2	2	14	43	34
K00531	54	89	30	0	51	0	0	130	0	164	4	0	14	2	0	57	31	0	72	0	22	13	44	48	0	0	0	0	440	92	0	2	200	2	68	42	49	64	36	54	37	24	39	49	32	26	41	43	60
K00532	95	178	194	91	60	46	60	128	78	96	31	100	105	228	37	42	40	126	197	52	151	2	440	142	14	62	114	73	112	100	164	202	46	78	310	122	77	115	71	99	562	205	129	165	85	63	153	85	119
K00533	1238	1447	1279	958	1002	729	645	1402	1032	1232	1052	867	849	1023	862	729	825	759	704	831	871	870	4869	653	684	855	960	430	702	553	1579	562	1045	612	994	844	121	238	818	525	1326	1367	1132	1049	1458	649	1112	1004	942
K00534	511	670	477	184	563	605	630	273	683	416	641	282	541	603	509	773	345	435	607	685	459	700	146	438	181	344	329	95	244	421	608	410	643	256	482	313	466	414	488	406	159	259	225	223	251	2243	260	337	337
K00535	148	35	224	161	383	66	0	101	345	113	520	397	148	595	160	99	56	115	113	0	64	685	84	197	0	447	0	0	52	575	170	1	87	0	180	63	126	158	170	84	434	46	94	164	37	95	200	51	170
K00536	12	8	0	12	2	0	0	3	0	1	1	0	0	0	4	22	0	4	0	21	0	0	10	21	0	34	0	0	13	6	0	0	0	0	36	29	28	27	22	27	3	4	7	18	8	4	8	8	7
K00537	10921	11536	11180	8502	11284	9269	10026	10869	10831	11190	12231	10539	6585	10961	10532	9877	7155	11125	10749	11029	10350	11733	18117	9163	6177	10324	6404	5865	8501	10957	12320	8496	12147	7838	11437	8263	8360	8102	8615	7905	8221	10897	7838	7730	7842	9299	8429	7830	7747
K00538	0	0	0	0	0	0	0	0	0	0	0	0	0	0	0	1	0	0	0	0	0	0	0	0	0	0	0	0	0	11	0	0	0	0	0	3	2	3	6	3	1	2	4	2	3	1	16	2	3
K00539	1	47	33	1	116	56	0	0	128	1	45	0	31	0	0	1	73	0	0	0	76	0	3	151	0	0	96	0	0	0	1	0	0	0	3	14	22	32	35	26	2	6	12	9	12	5	8	9	23
K00540	31313	30580	29361	22245	33492	28242	27533	29075	30199	30353	30313	32746	17857	29608	27517	29179	22103	29634	31461	30729	32878	29857	22797	22231	17681	27080	17955	15371	24267	30739	37115	23224	31000	20598	34779	26551	33213	30003	33369	29005	20450	23849	23146	22179	24809	27609	27492	24189	23673
K00542	36	30	44	54	19	122	0	57	0	0	34	23	52	76	182	139	46	102	57	98	91	36	0	0	0	0	100	22	0	0	0	0	37	0	60	5	9	14	8	3	5	2	2	6	4	0	4	2	6
K00543	0	0	0	0	0	0	0	0	0	0	0	0	0	0	0	0	0	0	0	0	0	0	0	0	0	0	0	0	0	0	0	0	0	0	0	2	0	0	1	0	1	0	0	0	0	0	0	4	6
K00544	0	0	10	0	18	0	0	0	113	1	83	38	16	32	0	92	28	24	92	21	17	1	8	1	22	0	75	3	22	8	0	3	116	0	32	45	75	74	35	80	16	21	21	23	19	151	34	22	53
K00545	14	0	50	0	79	0	3	0	0	32	54	40	0	42	0	0	26	0	39	50	34	0	2	2	43	0	0	0	0	19	0	0	0	6	112	7	40	28	17	21	9	7	11	16	6	4	20	12	28
K00547	2083	1957	2078	1657	2224	2290	2249	2023	2070	1916	1929	2494	1315	2155	2288	1964	2086	2328	2346	2341	2517	2291	3076	1744	1554	1968	1187	980	2176	1961	2512	1646	2412	1151	2384	2070	2011	1901	2977	1959	1177	902	1290	1666	1043	1133	1569	1299	1522
K00548	12901	13152	13905	10106	13214	12325	10551	13759	13984	14600	12723	12098	8322	13467	13167	12648	9518	14452	13979	13652	13705	11204	18756	8940	6321	10958	7190	6189	8971	11618	14269	9093	11737	8634	13362	10765	13430	12969	10795	12848	12055	11893	10787	9306	10682	11870	11528	10301	11233
K00549	8803	7528	6815	6056	8105	8253	7149	7503	7813	7554	8421	6726	5282	8154	8238	7893	7699	7904	7783	7682	8917	8831	5839	5457	3723	8443	4401	4377	5942	7220	8207	7823	9414	5279	8398	5526	7079	6347	6247	6366	4479	6404	4899	4798	4115	3635	5710	5022	5577
K00551	1335	1292	1461	1088	1274	1270	1455	1613	1197	1566	1005	776	507	1409	1032	1044	932	1952	1283	1213	1924	1585	290	691	544	766	378	787	1064	1316	1327	1174	1620	1069	1463	1081	2285	1983	1192	1804	613	765	813	794	763	2952	1062	1114	1219
K00554	12393	11888	12181	9113	12021	11591	10509	12544	12713	12808	13447	10897	8070	12124	12268	12238	9520	12384	12603	12622	11820	10683	15788	8117	6516	10636	7005	5820	8469	11418	12674	9878	11670	7996	12413	9067	10041	9876	9041	10024	8692	9887	8943	8131	9589	9568	9872	9040	9242
K00555	0	0	0	0	0	0	0	0	0	0	0	14	0	0	0	0	0	0	0	0	0	0	0	0	0	0	0	0	0	0	0	0	2	0	10	1	0	4	11	1	0	0	7	13	0	1	4	12	18
K00556	3689	2900	3107	2188	2908	3279	2627	3113	3100	2949	3663	3236	2188	3282	3567	3110	2014	3275	3269	3409	2993	2940	890	1844	1107	2452	1679	1860	1848	2533	3080	2110	2849	1691	2943	1979	2564	2561	1945	2130	1614	2050	1548	1592	1862	1894	1950	2057	1713
K00557	1378	922	870	883	1100	903	1845	1153	953	1031	544	818	1040	736	987	1024	566	863	860	537	635	2078	708	959	834	1284	679	732	655	1566	1326	1298	1763	809	1379	430	287	446	376	565	697	628	669	430	254	2405	822	316	569
K00558	13849	13762	13564	10208	13561	12823	11245	14120	14792	14740	15163	12959	9149	14721	14194	14531	9985	14579	13628	14952	13845	12902	16696	8836	7036	11313	8025	6845	9283	11787	15813	9979	12540	8706	12213	9052	9360	9712	9257	10544	12236	12087	10473	8964	10667	10424	11870	9694	10180
K00559	0	29	25	0	74	0	0	27	0	0	0	0	0	0	0	11	32	3	80	50	18	0	0	44	0	0	0	0	0	0	0	0	48	0	0	20	48	44	16	31	13	27	28	18	26	11	28	33	36
K00560	9799	9645	9763	7082	9621	8080	8239	9625	8279	9968	8619	8475	6243	8686	8418	8601	7302	8485	8454	8809	8422	9446	13953	7024	5336	8589	5181	4885	7005	9270	10743	8135	9378	6123	9266	7386	7572	7429	6961	7979	7433	8163	7411	6647	8155	8578	7744	7275	7063
K00561	62	288	24	15	19	57	140	18	68	26	9	23	49	18	8	38	465	9	16	45	94	58	15	74	132	118	74	4	681	67	100	173	26	94	40	36	8	14	84	17	11	43	40	45	43	7	97	35	29
K00563	2992	2230	2301	1728	2189	1516	2813	2294	2243	2153	2134	1852	1353	2004	2606	2609	2381	2108	2027	1820	2077	2893	4360	1910	1306	2980	1371	1512	1503	2426	2494	2569	2581	1796	2419	1672	839	1023	1718	1063	1359	2820	1867	1527	1922	893	1997	1646	1564
K00564	2517	2211	2332	1883	2843	2013	3060	2376	2195	1959	2368	2331	1106	2212	2464	2102	1184	2214	2020	2293	2091	3374	3310	2608	1807	2439	1357	1481	2181	3280	3199	2170	2997	2183	3119	2137	1807	1867	2356	1690	1557	2697	2018	2162	1739	1629	2441	2035	2152
K00566	16473	16099	16008	12369	15934	15501	13005	16854	16815	17004	18460	14457	11047	16252	16440	15958	12329	16087	16898	17134	15177	13285	15663	10347	8087	14052	9574	7650	10950	15083	16034	13103	14784	9779	15843	11956	11495	11571	10884	11736	10875	12875	10676	10446	13629	11144	11626	11597	10686
K00567	13695	12504	13221	10159	13800	13840	11319	13267	15165	14438	15207	12901	9222	14024	13828	14354	11012	14900	14848	14986	14255	11813	15076	8382	6835	11244	7369	6408	8498	12044	13116	10731	12382	8837	13323	9447	10662	10288	9558	10286	9039	10094	8630	8320	9249	9153	9603	8880	9203
K00568	8020	7133	7403	6163	8711	7768	7897	7113	7566	6800	5600	7030	4426	6642	6990	6927	6822	7471	6942	6840	7791	9830	2693	6509	3812	7852	3894	4129	5557	8035	9172	6269	9123	5448	9157	5821	11539	10452	6909	10019	3918	4615	5626	4158	3947	12087	7168	5741	7119
K00569	760	903	1203	757	1239	1313	1084	795	1038	911	875	910	504	854	1084	776	571	1347	635	841	971	1314	304	788	615	1090	581	755	598	981	996	941	678	631	1263	876	1682	1532	1042	1455	483	615	672	557	504	1154	904	897	963
K00570	436	388	603	269	359	558	460	664	227	714	405	44	174	753	321	384	378	940	500	438	785	193	74	154	28	124	106	187	197	443	649	651	501	485	362	245	505	490	309	343	143	130	170	199	196	110	278	291	281
K00571	4859	6021	4896	4388	6182	4945	4421	5672	5847	6474	8356	4537	3347	5868	5264	6188	4684	5900	5554	6490	5519	4942	9548	4135	4166	4833	3583	2411	4333	4793	6920	6294	6373	4029	5499	3188	1528	1983	3833	2295	5505	4162	3559	3385	3691	4661	3939	2941	3224
K00573	6979	6866	7322	6010	8071	7887	6691	7561	8171	7149	7512	7003	4961	6931	7247	7026	5197	7851	8529	8339	8855	7026	2620	5793	3778	6003	4012	3327	5431	7077	7932	4742	9003	5685	8241	5443	10751	9682	6516	9170	3709	3904	4968	3854	3838	9746	6084	5428	6284
K00574	8951	7708	8107	6022	9005	8492	7525	7739	9465	8666	7893	7971	4162	8257	7275	7541	7381	8990	9345	8623	9981	9174	5798	6424	3712	8533	4065	4098	5863	8123	9880	7226	9475	6420	9722	5657	10074	8811	6468	8459	4442	4867	5519	4518	4499	8686	6927	5924	6741
K00575	9463	8561	10299	7430	10223	10150	8419	8879	10958	9849	9687	9506	5784	9859	9756	9278	7057	11339	10966	11221	12075	8675	5229	6272	5182	7645	5207	3887	6516	9154	10139	6834	11689	6649	11482	8572	13479	12713	10262	11546	6688	6926	6882	6266	6284	8804	8613	7738	8257
K00577	0	0	0	0	0	0	0	0	0	0	0	0	0	0	0	0	0	0	0	0	0	0	0	0	0	0	0	0	0	0	0	0	5	0	0	0	0	0	0	0	0	0	0	0	0	0	0	0	0
K00578	0	0	0	0	0	0	0	0	0	0	0	0	0	0	0	0	0	0	0	0	0	0	0	0	0	0	0	0	0	0	0	0	2	0	0	0	0	0	0	0	0	0	0	0	0	0	0	0	0
K00579	0	0	0	0	0	0	0	0	0	0	0	0	0	0	0	0	0	0	0	0	0	0	0	0	0	0	0	0	0	0	0	0	2	0	0	0	0	0	0	0	0	0	0	0	0	0	0	0	0
K00580	0	0	0	0	0	0	0	0	0	0	0	0	0	0	0	0	0	0	0	0	0	0	0	0	0	0	0	0	0	0	0	0	2	0	0	0	0	0	0	0	0	0	0	0	0	0	0	0	0
K00581	0	0	0	0	0	0	0	0	0	0	0	0	0	0	0	0	0	0	0	0	0	0	0	0	0	0	0	0	0	0	0	0	2	0	0	0	0	0	0	0	0	0	0	0	0	0	0	0	0
K00582	0	0	0	0	0	0	0	0	0	0	0	0	0	0	0	0	0	0	0	0	0	0	0	0	0	0	0	0	0	0	0	0	2	0	0	0	0	0	0	0	0	0	0	0	0	0	0	0	0
K00583	0	0	0	0	0	0	0	0	0	0	0	0	0	0	0	0	0	0	0	0	0	0	0	0	0	0	0	0	0	0	0	0	2	0	0	0	0	0	0	0	0	0	0	0	0	0	0	0	0
K00584	0	11	0	0	0	0	0	8	0	4	0	0	0	0	2	0	9	0	0	0	0	0	2	14	0	5	0	0	0	3	0	0	2	0	0	13	23	9	5	12	1	36	6	8	4	5	5	5	5
K00586	0	0	0	0	0	0	0	0	0	0	0	0	0	0	0	0	0	0	0	0	0	0	0	0	0	0	0	0	0	0	0	0	2	0	0	0	0	0	0	0	0	0	0	0	0	0	0	0	0
K00587	172	41	94	228	133	71	8	84	66	138	58	166	123	136	298	0	307	169	344	158	124	14	47	118	2	0	322	118	16	32	154	26	69	58	48	230	501	401	267	388	117	98	214	142	138	177	173	202	243
K00588	2028	1661	1760	1481	2224	2164	1514	1825	2471	2110	2561	1861	1342	2099	2464	2235	1400	2423	2803	2461	2866	1557	804	992	473	1687	922	875	1335	1390	1485	694	1709	1054	1807	1518	1923	1730	1554	1590	1199	1885	1136	1358	980	607	1231	1141	1373
K00590	40	397	151	152	178	315	93	204	287	81	1292	179	125	249	239	248	158	246	271	559	221	231	88	342	262	289	184	93	233	184	56	345	344	156	226	46	48	97	51	70	188	140	108	38	79	61	82	65	71
K00594	195	223	61	134	75	305	268	165	155	225	118	141	189	293	181	246	124	170	320	136	300	110	39	94	86	98	99	234	57	106	137	246	224	301	236	89	190	140	109	155	73	48	108	79	59	62	118	106	120
K00595	8670	9039	9110	6760	8943	8511	6974	9958	9158	10256	8942	7331	6120	9621	7860	8963	6108	9716	8879	8821	10107	7125	15637	5859	4914	7275	5477	3453	6895	7531	10612	6016	7953	5429	7304	6435	5957	6097	6606	6311	8662	6625	7014	6675	7860	7284	7872	7137	7390
K00596	74	141	152	82	240	330	106	94	357	214	249	155	142	145	61	167	238	136	135	208	279	22	37	218	41	109	144	81	109	104	20	102	45	111	101	93	163	164	116	142	74	63	81	54	74	41	131	101	133
K00598	2472	2176	2263	1680	2505	2455	2188	2557	2774	2469	2394	2422	1518	2652	2460	2264	1861	3130	3181	2326	3506	1958	827	1506	750	2265	1485	1284	1761	2086	2640	1728	2623	1871	2277	1490	2431	2126	1898	2062	1348	1392	1677	1396	992	741	2252	1464	1974
K00599	26598	24102	26289	18365	26050	23283	21111	25689	26285	27234	29358	23324	15996	25363	24783	25037	20141	25245	27342	26775	25130	19811	38417	17677	13331	22734	14623	12344	16136	23547	26228	21102	23406	16738	26002	20944	18354	18465	18308	18737	18587	23499	19185	19573	22548	20947	19224	19506	18509
K00600	13544	12782	12897	9965	13057	12877	10879	13587	13704	13641	13555	11851	8847	13143	12693	12965	10234	13139	13239	13172	13412	11187	16638	8821	6918	11294	7335	6207	9204	12087	13835	10716	12489	9019	13180	9438	10830	10599	9665	10812	9549	9636	9325	8617	9780	9953	10165	9392	9894
K00601	0	0	0	0	0	0	0	0	0	0	0	0	0	0	0	0	0	0	0	0	0	0	0	0	0	0	0	0	0	0	0	0	0	0	0	0	0	0	0	0	0	0	0	0	0	0	0	0	0
K00602	27539	26228	26369	20161	26604	25180	22212	28286	26813	28791	29417	24172	17230	27168	26271	26767	20442	26551	27362	27584	25867	23129	31887	17775	14047	22732	14857	12983	18164	24572	28200	21164	25205	16721	26448	19605	20462	20278	19260	21269	19400	22449	19372	18205	21583	20298	20216	19874	19341
K00603	875	1105	1062	729	942	530	631	984	609	1135	618	812	621	869	889	883	817	811	937	714	605	481	977	665	373	655	871	373	592	1118	683	559	542	345	736	1221	739	792	710	819	700	887	1004	845	1543	421	997	1059	795
K00604	13695	13121	13677	10420	13598	13344	11583	13673	14367	14049	15922	12330	9029	13824	13640	13773	10566	14035	14385	14560	13922	11780	16764	8864	7464	11597	7690	6186	9487	12582	14233	10991	13548	8895	14001	10327	11690	11350	10358	11343	9707	10962	9780	9163	10792	10466	10700	10105	10149
K00605	10331	9570	8986	6896	9559	9649	9252	9907	9390	9742	9194	8712	6121	9752	9096	9549	8046	9708	10739	10020	10170	8522	3617	6524	4587	9107	5051	5094	7777	9196	9754	7495	10495	6871	10188	7535	10141	9618	8102	9092	5846	6287	6272	6139	6162	10102	6903	6854	7312
K00606	9406	9507	9485	7286	9845	9572	8159	9922	10041	9393	10375	8571	6598	9479	9508	9214	6755	9564	10000	9915	10052	8713	6522	6306	4673	7848	5704	4709	6751	9110	10094	6896	8919	6020	10217	7462	9738	9206	8006	9192	5584	6358	6492	6336	7014	8045	7297	7204	7271
K00607	104	131	207	4	12	21	47	32	25	12	97	94	56	48	17	31	30	40	74	20	35	0	119	52	26	80	87	0	140	111	208	97	118	64	128	96	201	154	94	280	78	84	160	68	66	55	106	81	95
K00608	0	0	0	0	0	0	0	20	0	0	0	0	0	0	0	0	0	0	0	0	0	0	0	0	0	0	0	0	0	53	80	0	0	0	0	10	0	0	2	0	2	0	0	8	0	0	0	7	1
K00609	13310	12391	13058	9887	12911	12697	11024	13411	13324	13964	14207	11298	8583	13354	12698	12929	10168	13765	13292	13540	13257	11410	16604	8292	6565	10826	7040	6178	8490	11743	13750	10660	12324	8720	13040	9589	10473	10269	9606	10428	9346	10513	9341	8714	10294	9776	10079	9644	9662
K00610	4928	5060	4994	3334	4207	3272	3282	5705	3414	5346	4604	4113	3890	3900	3942	3898	2800	3430	3617	4150	3197	4149	11540	3284	2793	3703	2723	2430	3320	4196	5744	3015	4344	2333	3509	3294	756	1336	2062	2239	4703	4432	3974	3601	5391	2769	3886	3713	2991
K00611	8931	7561	7993	6305	7816	7899	6212	8154	9094	9046	8808	6970	5533	7992	8022	8382	7803	9283	7994	8043	8108	7136	14252	4707	4385	7578	4648	3464	6106	6966	7867	7224	7546	5148	8216	6044	5163	5299	6476	5549	5642	6312	5938	5855	6257	3453	7290	5999	6357
K00612	2441	1710	2329	1509	2281	2618	1646	1938	3128	2036	2201	2679	1584	2068	2359	2205	1732	3047	2948	2799	3142	1476	539	1004	959	1392	1221	778	1175	1782	2052	1203	2061	1327	1793	1784	3495	3077	1983	2923	1112	1097	1347	1027	1152	3461	1619	1504	1742
K00613	745	128	246	197	245	488	319	389	643	393	424	374	172	389	252	345	293	612	245	344	280	121	238	84	266	132	181	225	185	163	323	138	108	67	526	117	56	112	68	69	137	594	103	147	102	47	137	145	166
K00614	153	91	101	93	175	110	153	154	250	163	101	71	85	22	99	152	75	143	104	124	86	105	98	166	87	102	51	268	31	141	249	80	136	160	147	226	594	497	254	406	118	171	193	108	175	546	140	186	200
K00615	27319	25974	26427	20942	26389	24088	21671	28333	26239	28662	29800	23512	17988	26633	26945	25333	19893	27165	26695	27394	26789	24587	45359	18074	16671	23161	15792	12372	19300	21978	31190	19790	25781	17029	26308	20476	19496	19305	19180	20308	23347	28496	21732	19951	23775	19596	23284	21466	21208
K00616	10756	9735	10393	7723	9915	9451	8887	10548	9941	10536	9871	8994	6736	9664	9316	9231	8216	10452	10183	9879	9941	10047	14953	7288	5024	9205	6216	4785	7627	9821	11527	8230	10488	7056	10524	8125	9597	9324	8461	9085	8099	7131	7850	7348	7706	8373	9232	7820	8591
K00617	0	0	0	0	0	0	0	0	0	0	0	0	0	0	0	0	0	0	0	0	0	0	0	0	0	0	0	0	0	0	0	0	0	0	0	0	0	0	0	0	0	0	0	0	0	0	0	0	0
K00619	2627	2418	2439	2231	3149	3326	2956	2574	3562	2919	2795	2057	1955	2974	2862	3417	2142	3106	3460	3290	3384	2172	760	1651	1183	1918	1226	1280	1253	2472	2164	2126	2923	2015	3035	2053	2732	2599	2549	2296	1112	986	1407	1830	1309	3144	1807	1834	2213
K00620	15135	14803	15696	11846	15598	15140	12503	15260	18276	16881	14332	12894	10498	16558	15095	15969	12024	17503	16173	15551	17210	12719	24629	8226	7465	11939	8395	6794	10739	13277	14254	10503	14210	10093	14815	12231	13815	13197	14025	13338	12192	11696	11509	11330	12307	12478	13907	12522	13293
K00621	0	0	0	0	0	0	0	0	0	0	0	0	0	0	0	0	0	0	0	0	0	0	0	0	0	0	0	0	0	0	0	0	0	0	0	0	0	0	0	0	0	0	0	0	0	0	0	0	0
K00622	44	80	36	0	79	0	3	0	0	32	92	1	15	30	0	114	54	23	98	70	37	2	8	32	66	0	0	0	5	64	90	35	88	28	106	32	75	70	38	56	20	15	21	20	18	16	38	31	53
K00624	14	69	49	16	20	127	60	59	34	18	30	19	7	16	18	42	29	10	17	82	36	1	71	0	16	107	0	31	69	47	19	12	33	2	16	13	14	20	12	12	59	17	26	54	9	11	33	26	68
K00625	6895	7151	7098	5394	7014	5905	5861	7558	6238	7766	7862	6364	4263	6942	6477	6581	4984	6897	6726	7013	6088	5881	13574	4728	4625	5879	3983	3131	4920	6349	7675	5518	6733	3693	6664	5065	2720	3341	4374	3875	6615	7622	5301	5359	6583	5985	4578	5124	4462
K00626	23277	22776	22283	17036	25163	25143	22760	22827	28346	24141	23162	21819	13030	23894	22496	23057	17221	28951	28510	25507	32838	17982	13407	14099	9938	18925	10704	11015	17295	21263	25752	16600	23490	19201	25935	17947	29824	26510	21352	24559	14767	15342	15912	14825	12834	22487	20177	17336	20644
K00627	9636	8457	8710	6152	9578	10622	9291	9340	12120	9425	8405	8814	5094	9298	8746	9053	6282	10259	10166	9294	12069	8836	5647	6503	4448	8257	4263	4675	7004	9154	10002	6684	10276	7398	10457	7261	12401	11071	9375	10093	5141	5109	6227	5908	5250	9837	8147	6809	8310
K00630	44	24	0	0	29	32	0	0	0	48	49	0	0	0	0	22	0	0	0	0	16	0	0	0	0	0	0	0	0	8	96	0	0	306	36	0	0	0	0	0	0	0	0	0	0	0	0	0	0
K00631	1285	885	1252	636	1053	844	1519	1015	810	881	807	1165	446	718	823	669	432	832	652	1000	775	1906	592	1442	863	1308	531	799	1038	1512	1733	802	1465	856	1561	833	1217	1184	875	1053	536	740	848	623	436	989	1203	748	983
K00632	8274	7076	8023	6087	8613	9403	7323	7817	9306	7430	7392	7560	4606	8010	7945	7616	5746	9497	8681	8164	10829	7838	2838	5008	3245	6143	3959	4059	5555	7254	8566	4763	8093	5125	8477	6237	10242	9261	7719	8483	4501	3989	5094	5161	3734	8487	7028	5505	6976
K00633	2033	2605	2391	2102	2373	2109	1889	2276	2685	2293	4279	1868	1518	2328	2095	2444	1403	2076	2426	2798	2136	2179	2086	1598	1766	1738	1508	628	1972	2136	2013	2478	2901	1234	2572	1717	413	626	1153	641	1884	1777	1588	1682	2239	874	1909	1620	1093
K00634	3409	3599	2991	2154	2923	2747	2377	3632	2911	3548	3381	3082	2151	3741	3157	3007	1928	2793	3338	3591	2585	1984	1429	2227	1617	2999	1694	1755	2249	3088	3158	2232	2673	1889	3480	2725	1147	1611	2406	1636	2291	3327	1943	2494	3025	1593	1594	2159	1472
K00635	1767	1266	1564	1162	1698	1711	1516	1772	866	2290	2054	816	743	2312	1231	1374	1466	2834	2092	1586	2696	572	338	807	514	435	653	857	455	1043	2713	1417	1172	1469	2420	897	1956	1867	1257	1430	576	515	698	700	611	408	1009	1075	1193
K00638	4020	5167	4714	3075	3819	3590	3507	4547	3646	5261	3911	4304	3045	4592	4483	4377	3091	4558	3792	3901	3842	4450	9811	3380	2837	4971	2923	2145	3132	4008	4584	3797	4025	2734	3874	4102	2839	2904	3055	3438	4084	5247	4097	3645	4910	2607	3809	3616	3470
K00639	5762	5989	6494	4046	5451	5350	4493	6072	5359	5713	5547	4943	4225	5256	5998	5138	4143	5555	5736	5689	5489	5540	3715	4056	2902	5436	3350	2960	4890	6116	6372	4851	4986	4340	6164	5836	7001	6439	5869	6321	4256	4518	4451	4480	5202	4913	4660	5074	4329
K00640	14965	14514	15403	11180	14308	13508	11973	15052	15186	15055	14607	13143	9806	14880	14119	13847	11214	14950	14122	14146	14392	13577	19595	9108	7767	12365	8331	6660	10402	14189	14809	12149	14173	9064	14861	11939	12644	12176	11209	12787	11245	12939	11090	10503	13158	13397	11776	11672	11338
K00641	7833	7041	7594	5761	8611	8667	6093	7587	8100	7413	7492	7066	5075	7895	7795	7578	6962	8368	8415	8171	8977	6970	2188	5093	3062	6650	4068	4257	4948	7156	7122	5627	7044	5056	7897	5489	9729	8882	6378	8200	4073	3876	4447	4229	4084	6636	5172	5220	5773
K00643	775	1084	935	839	1019	964	998	1293	1242	851	919	941	446	1104	1119	866	974	1374	1280	1383	1530	566	299	825	658	609	369	440	1375	1230	863	653	1425	1384	1355	1010	2112	1730	1056	1626	647	622	796	760	750	1457	1333	1131	1249
K00645	12748	12679	12837	9831	12818	12587	10647	12946	13373	13303	13494	11314	8944	12909	12603	12721	9367	13274	13136	13583	13054	11017	16812	8244	6743	10399	7228	6014	8879	11980	14032	9219	12176	8266	12861	9707	11002	10644	9977	10909	9750	10413	9378	8696	10003	10093	10282	9492	9855
K00646	8	3	200	0	0	0	16	0	57	27	35	15	0	37	42	19	15	28	35	22	6	0	11	65	0	0	18	4	4	81	29	27	8	0	1	54	39	27	20	21	12	8	32	38	27	9	15	25	15
K00647	3833	3711	4563	2992	3910	4367	4190	4132	3639	3862	3092	4005	3022	3303	3718	3378	2303	4008	3485	3467	3660	5414	1563	3617	2365	4258	2539	2060	3625	4882	5831	3050	5138	2742	4955	4086	6585	5978	3865	5840	2140	2903	3443	2718	3361	6137	4180	3663	3776
K00648	16843	16503	18266	13133	16861	16966	14679	17039	17765	17283	17760	16243	11296	16369	16834	17017	11966	18301	18290	18359	18170	14078	16240	11846	9058	14041	8773	7586	12589	16631	19231	12126	16382	11890	17490	14662	18093	17135	15281	16814	12351	12662	12962	12333	12891	14852	14518	12930	13707
K00650	0	4	3	1	8	0	4	5	0	1	0	4	0	6	9	2	1	1	9	0	2	2	5	1	0	1	2	1	1	1	0	2	4	13	1	1	10	5	4	5	1	2	3	3	2	2	2	3	3
K00651	5365	5455	5883	4651	5047	3977	4471	5955	5329	6438	6753	4826	3270	5200	5278	5258	3507	5172	5211	5480	4351	5396	13912	4139	4026	4627	2966	2215	4119	5190	6032	4393	5530	2957	5470	4425	1279	1864	3413	2730	5552	6708	4892	4609	6008	3164	4753	4186	3886
K00652	7665	8095	8073	5781	8210	7178	7029	8186	7881	8093	8644	7432	4539	7484	7099	7317	5124	7095	8053	7823	7350	7051	3105	5481	3882	6621	3990	3812	5867	8027	8281	5497	8142	5158	8104	6082	6555	6523	5777	6404	4178	5179	5015	4907	6356	6901	5424	5420	4918
K00653	0	0	0	0	0	0	0	0	0	0	0	0	0	0	0	0	0	0	0	0	0	0	0	0	0	0	0	0	0	0	0	0	0	1	0	0	0	0	0	0	0	0	0	0	0	0	0	0	0
K00654	3	0	18	0	0	0	0	0	0	0	0	0	0	0	0	0	0	0	0	0	0	0	1	0	17	0	0	0	10	6	60	0	0	33	0	7	5	4	4	1	3	9	23	18	7	4	23	10	22
K00655	20650	19388	20885	15850	20975	21514	16739	21340	22352	22297	21116	19117	13345	21068	20068	20762	15819	22217	22095	21810	22800	18123	24712	13241	10278	16484	11154	9324	14105	19034	22522	15612	20390	14159	20704	16035	20105	19248	17256	19217	15612	14584	14982	14210	15653	17243	17343	16021	16917
K00656	12641	13101	12469	8335	12042	8986	9037	13021	11144	12935	11483	10528	8916	11706	11191	11253	9163	11102	11454	11206	10167	11386	32423	8253	7499	10197	7344	5551	9691	10094	12395	10754	11253	6829	10400	8638	2903	4247	6801	4827	15792	12980	9742	9345	11251	6665	10298	8208	8020
K00657	5040	4813	4831	2925	4568	3510	4034	5279	3420	4402	4288	4073	2881	4333	4395	4168	2660	3881	4361	4321	3589	3731	2715	3355	2389	4328	2404	2571	3881	4851	4305	3258	4267	2646	4452	4811	1793	2204	3571	2454	3744	4162	3131	4585	4463	2139	3165	3464	2735
K00658	6284	6100	6107	4679	6748	7000	5890	6373	6840	6106	5063	5608	4114	5695	6380	5856	4678	6863	6654	6156	7386	5688	2519	4132	2845	4949	3212	3218	5032	6119	7091	4428	6303	4955	6890	5950	10044	8853	7089	8419	3506	3781	4864	4512	4020	7190	6366	5177	6210
K00660	2372	1878	2180	1597	2513	2970	1814	2473	3095	2537	2255	2285	1513	2404	2659	2571	2015	3087	3209	2891	3747	1346	681	1117	725	1328	1145	1014	1589	1655	1713	993	1909	1668	2478	2158	4138	3563	3116	3146	1342	1017	1551	1698	1263	1445	2075	1843	2427
K00661	8049	8379	8443	5795	8043	6538	5746	7798	6514	8078	7382	7418	4877	7880	7508	7278	6255	7283	7323	7285	6501	6364	11715	5312	4331	7691	4564	3876	5527	7181	7211	6800	7376	3991	6757	6347	4538	4591	4977	4789	6384	6743	5974	5688	8255	4202	6185	6431	5047
K00662	1183	890	963	784	1336	1088	474	775	1252	1175	1436	1026	696	1482	1117	1095	787	1426	1355	1274	1081	703	1287	755	451	894	274	346	631	807	1085	846	859	574	726	831	416	450	833	404	1219	767	526	760	323	472	653	338	523
K00663	312	72	200	80	160	212	124	137	80	266	219	222	96	97	264	152	150	236	241	207	258	82	288	93	138	233	125	39	98	229	359	212	262	153	310	706	692	632	507	508	134	125	207	539	195	157	210	183	216
K00666	17342	15446	16332	12304	17642	17985	14867	15438	20703	17418	17858	15795	9308	17877	15389	16884	14468	20991	20790	19662	24814	9958	6699	9137	6307	13333	7677	7161	10154	13643	16996	11442	14122	13011	18747	13454	21571	18789	15929	17292	9240	9058	10276	10330	9441	11394	13271	11930	13933
K00672	145	259	205	292	618	364	131	269	219	224	158	267	153	380	188	233	155	186	318	205	400	483	91	427	258	144	436	270	105	367	530	65	232	235	370	99	269	243	149	187	62	77	99	79	87	110	117	125	153
K00673	1421	1113	1237	668	773	719	1710	1006	1049	1025	507	1010	479	1041	871	827	634	953	1072	801	1082	1477	464	951	490	910	481	655	834	1333	1290	627	1545	1150	1255	1102	2028	1913	1136	1690	677	778	980	670	668	1248	1360	1070	1169
K00674	7997	7096	7075	5842	8125	7909	6973	7818	7809	7521	8455	6813	5057	7685	7644	7785	6568	7671	8608	8028	8371	6968	3172	5530	3579	6453	3601	4316	5508	7318	8137	6102	8582	5342	8444	4956	7834	7296	5268	6837	3647	4481	4685	4204	4697	6916	5836	5502	5697
K00675	1758	1236	1502	813	1220	1316	1359	1289	1380	1234	1103	1228	807	1149	1188	1304	769	1475	1432	1082	1164	2209	941	1080	496	1188	707	611	1076	1419	1674	975	1755	753	1700	1620	793	829	1720	966	1424	1339	995	1519	568	2280	1421	693	942
K00676	3400	2990	3677	2101	3004	2574	2064	2696	2940	3340	2669	2782	1865	2925	3263	2762	2080	3503	3093	3499	2576	2169	5249	1910	1784	3067	1212	1269	2117	3261	2667	2607	2613	2085	3263	5841	1778	1914	4307	1910	3751	2893	2313	5197	2623	1492	2258	1940	2036
K00677	7108	7799	7325	5685	7402	6975	6354	8147	6780	7674	8195	6758	5546	7451	7415	6977	4677	6652	7302	7396	6364	7339	3404	5539	4255	6937	4368	3475	5358	8677	8380	5565	7662	4425	8061	6085	7157	7049	5278	7437	4490	5572	5397	4784	6740	7219	5391	5740	5169
K00680	12535	12527	11518	8594	11643	10176	11428	11173	11349	11384	11868	9895	6748	11020	12082	12214	11177	11420	11639	11168	10662	9608	12139	9218	8140	14285	6153	6237	9993	11843	11277	12356	10825	7806	14106	15689	8937	8810	12113	9237	8474	9323	8204	13598	9082	12610	8252	7997	7901
K00681	9850	9243	9853	7719	10656	11905	9712	9653	12618	9994	12005	10084	5610	10500	10433	9660	7977	12028	11597	11435	13265	8839	3644	6672	4626	8372	5422	4400	7111	9311	10080	7254	10038	6402	11329	8079	14491	12634	10056	11954	5722	6674	7154	5858	5470	9019	8670	7413	8685
K00683	848	175	446	432	411	296	300	297	110	294	306	290	143	243	484	394	1365	249	445	434	244	533	121	602	172	1179	373	351	188	315	526	1122	238	308	550	391	899	778	468	764	176	222	427	186	204	457	320	309	396
K00684	4557	3913	4505	3180	4494	4600	4305	4376	4846	4275	3689	4028	3041	4179	4080	4264	2736	4606	4561	4390	4950	5036	1601	3048	1840	3386	2312	2176	3378	4652	5111	2701	5077	3030	4601	3751	6724	6024	4325	5661	2295	2554	3168	2638	2784	5342	4117	3525	3967
K00685	2018	2473	2633	2330	2950	2800	2876	2635	2985	2757	3278	2231	1275	2590	2193	2348	1702	2518	2776	2810	2943	3176	726	2336	1752	2436	1271	1382	1856	2829	2581	2213	3667	1984	3615	2027	4279	3756	2311	3479	1206	1474	1753	1391	1463	4699	2029	2023	2281
K00686	153	59	48	43	49	44	42	43	24	31	72	57	6	12	158	47	12	86	18	113	36	140	218	76	22	170	31	45	91	158	85	78	44	21	195	523	71	76	878	91	294	45	80	470	44	32	79	40	55
K00687	133	139	83	184	404	58	173	127	215	102	103	100	43	176	120	162	129	202	108	44	112	340	1260	470	215	162	32	153	195	389	250	279	399	157	212	96	63	63	95	51	86	228	142	122	362	86	185	279	122
K00688	13803	12566	13305	9675	13079	10992	10074	13642	12473	14074	12878	12005	8745	13260	12764	12480	9767	12709	12484	13026	11907	11985	25261	8169	6827	11333	7699	6243	8826	11657	14741	9571	11898	8315	11763	9956	8408	8931	9608	9238	12190	11779	10347	9635	12013	8184	11296	10131	9788
K00689	48	43	36	22	170	7	76	45	41	40	61	33	24	117	68	32	79	100	100	0	28	20	159	163	14	83	5	23	67	138	92	76	242	60	108	33	56	42	26	33	39	44	40	24	35	27	54	26	33
K00690	1901	1571	1833	1451	1669	1206	1155	1647	1482	1743	1820	1164	989	1454	1369	1598	889	1451	1337	1384	1248	1945	1628	1263	810	929	1052	675	1130	1361	1929	1287	1934	771	1393	1111	340	461	913	643	1243	1427	1136	1213	1561	846	1681	1528	1066
K00691	460	503	477	413	386	296	443	332	530	489	588	984	122	564	395	605	208	374	497	471	389	421	188	508	432	519	300	226	491	507	526	450	428	135	525	471	165	162	849	160	176	676	389	456	857	105	417	619	221
K00692	435	502	487	367	378	491	670	401	660	528	726	414	226	686	467	548	380	460	653	478	634	676	118	422	224	361	212	262	175	489	384	796	570	519	473	516	866	694	1025	643	232	597	320	360	330	282	393	425	389
K00693	28	34	53	25	97	27	40	20	2	79	51	0	51	30	37	28	35	12	12	25	80	0	8	38	0	28	0	13	13	5	72	36	0	44	44	76	243	181	75	160	44	60	60	37	57	308	42	57	60
K00694	2574	2073	2423	1682	2432	1795	2157	2453	2155	2240	2021	2340	1310	2388	2058	1681	1379	2124	1837	1645	2146	2950	2183	1954	1194	1915	1194	1426	1808	2963	2958	1620	2304	1244	2558	1714	2231	2113	1682	1916	2015	1923	1759	1496	1647	1274	2268	1763	1922
K00695	74	92	153	80	420	33	114	116	278	174	243	290	103	330	80	50	28	58	56	0	62	342	42	98	0	242	0	127	26	295	85	0	125	0	90	73	119	139	100	104	238	64	84	93	53	117	131	67	108
K00696	13	91	57	12	252	0	124	78	120	118	0	100	51	78	13	66	12	17	3	24	39	46	0	0	3	53	16	155	2	115	8	10	89	74	49	51	75	72	42	73	24	27	38	41	24	73	41	61	46
K00697	5338	3990	4319	2721	3952	4304	3743	4580	4360	4000	3449	3292	2683	3942	4219	4181	3623	4376	4490	4218	5185	2872	1407	2823	1648	3976	2012	1985	3430	3931	4354	3239	4269	3026	4118	3296	5746	4966	3673	4715	2090	2095	3002	2536	2803	2604	3853	3277	3767
K00698	46	0	0	0	25	60	0	18	92	48	19	46	22	48	8	22	20	58	0	10	22	0	6	0	0	82	28	0	0	6	53	46	0	0	34	8	16	22	6	14	10	24	16	10	20	7	8	16	19
K00700	12516	11854	12137	8736	12172	10979	9330	12926	11694	13414	11868	10827	7696	12510	11711	11753	9071	12084	12079	11754	11775	10971	22925	7959	6211	11169	6463	5765	7859	10805	12825	9351	11881	7696	11105	8639	8425	8480	8657	9038	10132	10836	9472	8404	10189	9576	9768	8874	9087
K00701	68	147	378	144	221	256	209	171	122	233	255	184	33	80	161	80	32	51	58	261	106	501	125	474	225	469	43	136	190	332	490	192	242	157	491	153	414	377	222	363	119	166	198	85	101	378	179	145	187
K00702	719	339	929	636	518	240	492	417	804	437	461	462	384	570	819	419	499	602	608	783	468	702	957	96	100	270	786	68	478	184	714	291	175	462	476	376	100	159	417	333	442	355	529	560	823	282	692	672	438
K00703	9743	9188	9968	7177	9514	7868	7104	10037	8638	9929	9019	9010	6230	9413	9412	8290	6276	8899	9106	8994	8206	9232	20473	6038	5218	7600	6160	4534	6442	9053	10884	6558	8648	5167	8998	7993	7860	7879	7676	8278	8641	9394	8131	7402	9526	8865	7923	8068	7448
K00705	10690	8897	9804	7551	9595	8170	7151	10466	9523	10580	9783	8818	6511	9580	10162	9084	7872	9388	10360	9923	8974	8367	18904	5686	4729	7552	6638	4768	5760	8341	10283	7170	9044	5735	8320	7214	7120	7176	6623	7388	7870	8361	7701	6830	9237	5593	8455	8067	7382
K00712	259	996	530	266	224	183	545	193	460	258	178	766	109	344	198	459	1068	149	198	158	345	578	532	218	637	430	424	134	1625	383	657	662	420	359	423	212	110	82	153	198	153	101	200	224	472	94	174	310	171
K00713	0	0	0	0	0	0	0	0	0	0	0	0	0	0	0	0	0	0	0	0	0	0	0	0	0	0	0	0	0	0	0	0	0	0	0	0	0	0	0	0	0	0	0	0	0	0	0	0	0
K00720	882	1000	731	737	1224	856	455	1031	632	1023	1091	982	805	1326	1416	1348	1247	1465	1513	1178	1124	620	379	567	302	700	888	404	1259	1287	802	185	1139	221	1126	1169	2214	1946	1426	1641	770	499	921	747	645	679	1212	1013	1256
K00721	9864	8539	9518	6988	9854	10751	6646	10165	10037	10045	10210	8454	6986	10272	10141	9369	7875	10797	10374	10178	10770	6988	8716	4987	3765	8089	5049	4678	5940	8671	8547	6959	7500	5604	9117	7929	12489	11329	8755	10636	5981	5930	6608	6134	7567	6685	7644	8281	8033
K00728	0	0	0	0	0	0	0	0	0	0	0	0	0	0	0	0	0	0	0	0	0	0	0	0	0	0	0	0	0	0	0	0	0	0	0	0	0	0	0	0	0	0	0	0	0	0	0	0	0
K00729	21	21	110	73	100	140	21	47	109	29	78	106	89	78	48	127	49	183	179	131	133	5	25	71	25	0	29	18	132	48	67	0	0	21	30	84	179	171	97	157	52	58	70	38	50	268	88	70	94
K00733	0	0	0	0	0	0	0	0	0	0	0	0	0	0	0	0	0	0	0	0	0	0	0	0	0	0	0	0	0	0	0	0	0	0	0	0	0	0	0	0	0	0	0	0	0	0	0	0	0
K00737	605	664	312	314	702	548	272	563	690	700	328	510	408	627	521	493	429	596	472	617	578	675	150	463	256	698	194	376	435	370	609	448	907	346	428	285	149	171	411	144	575	590	209	249	151	181	294	155	252
K00743	14	88	35	46	55	70	64	27	12	6	15	24	1	38	47	2	37	47	65	47	26	73	18	0	28	46	104	0	52	89	19	4	31	23	105	81	108	77	67	66	28	231	75	121	108	24	84	77	46
K00745	0	0	0	0	0	4	0	0	0	0	1	14	0	0	0	0	6	0	13	0	0	0	0	0	3	40	3	0	0	0	0	0	0	2	0	13	20	21	13	14	5	22	6	5	8	4	5	5	8
K00748	6475	6650	6477	5149	6906	6710	5813	6951	6359	6764	7743	6222	5060	6946	6901	6487	4334	6285	6860	6948	6005	6983	2558	4937	3486	6081	3846	3237	4546	7480	7511	4881	7124	4165	7452	5145	6929	6673	4924	6625	3858	4471	4442	4010	5135	6770	4772	4927	4669
K00752	74	89	35	52	55	186	162	120	20	91	25	1	52	103	56	103	96	81	103	0	16	0	26	15	78	0	65	0	23	12	2	13	79	44	8	72	142	97	72	116	60	37	77	68	74	44	124	104	70
K00754	11255	9465	10131	7771	11284	9945	7917	9500	10770	11077	11688	9817	6513	10016	10481	10143	8055	10279	11750	10433	10706	8659	13667	6847	5217	9050	5410	4568	6808	9140	10073	8428	10749	6598	9864	9342	10677	10394	8444	9659	9713	9986	7994	7580	8006	12427	7976	7488	7980
K00756	1924	2197	2165	1566	2102	1565	1922	1958	2234	1893	1892	1967	1137	1964	2126	2215	1996	2191	1555	2134	1697	2022	7845	1557	1444	2037	1149	802	2183	2078	2979	1842	1818	1419	2319	2320	1237	1452	2478	1506	2282	1798	2044	2195	1983	1389	2187	1612	1836
K00757	5841	5735	5735	3989	5415	3960	4552	6175	4398	6208	5502	4833	3849	5321	5539	4693	3517	5006	5557	5245	4487	4903	8451	3929	3310	5414	3386	2883	4205	5032	5759	4001	5159	3297	4600	3994	1989	2498	2741	2919	5880	6922	4542	4382	5675	3163	4067	4270	3540
K00758	2279	2029	2080	1571	2364	2777	2246	2632	2124	2019	1918	1876	1231	2201	2060	2006	1484	2703	2322	2384	2923	2079	665	1825	1227	2032	1082	1303	1878	2231	2858	1572	2087	1693	2574	1461	2677	2300	1933	2128	1104	1069	1497	1527	970	1369	2308	1669	2284
K00759	9442	9693	9454	7913	9882	9097	7844	9871	10151	10268	10488	8454	6027	9667	9681	9668	7947	10136	10241	9744	10229	8546	12217	6737	5499	9276	5425	4489	7207	8658	9647	8020	10146	6034	10134	7457	7312	7240	7519	7718	6673	9226	7550	6763	7487	5456	7924	6979	7582
K00760	12333	10980	11182	8829	11527	11039	9429	11602	11359	11937	11697	10612	7248	11563	11753	11371	9236	11842	11479	11800	11041	9772	12557	7707	5940	10065	6099	5623	7636	10134	11671	9126	10308	7380	11266	8887	9006	9007	8711	8921	8397	10046	8353	7976	8779	8568	8777	8162	8428
K00761	11453	10464	11190	8048	10732	9726	8919	11201	10434	11374	10876	9809	7181	10670	10235	10434	8085	10359	10587	10784	10071	9560	14231	7563	5850	9499	6179	5215	7593	10150	12060	8577	9712	6948	10353	7833	6660	6961	7490	7369	8315	9515	8063	7671	9274	5989	8327	7946	7674
K00762	14175	13803	14236	10792	13863	13158	11370	14560	13969	15210	15080	12407	9594	13836	13329	13960	10813	14211	14172	14324	13710	12149	22948	9103	7776	11777	7113	6584	9747	12475	14735	11168	13385	8633	13138	10463	10313	10361	9965	10822	11657	11866	10383	9598	11640	10831	10770	10205	10498
K00763	9675	8481	9520	6756	8267	7913	7386	9129	8908	9543	8446	8185	5643	8358	8420	8413	7231	9421	8643	8640	8602	8031	15824	5902	5141	8265	4953	4014	6414	8528	10152	7126	8350	5643	9127	7525	7025	6920	7376	7579	7714	8434	7813	7224	7843	5411	8136	6893	7671
K00764	16650	15893	16097	12072	16167	15049	13362	16915	16158	17184	17641	14098	10980	16378	16059	15425	12053	16183	16411	16390	15433	13898	22771	10107	8120	13803	9029	8077	10634	14506	15930	12708	15032	9485	15790	11861	11201	11339	10855	11478	12014	14462	11173	10841	13516	13354	11637	11955	11148
K00765	12187	11440	11940	9039	11609	11304	9784	11985	12063	12021	12874	10526	8168	12037	11903	11757	9250	12010	12355	12353	11940	10299	13884	7378	5843	10165	6516	5676	7996	10320	11990	9176	10953	7486	11724	9030	9940	9704	8997	9472	8510	9169	8124	8004	9290	9370	9116	8838	8663
K00766	10220	9678	9854	7445	10160	9111	7920	9877	9845	10109	9697	8927	6891	9852	9105	9602	7758	9663	9814	9709	9910	8653	10658	6262	4491	8596	4913	4808	7016	9252	10964	7430	9265	6509	9133	7770	9167	8827	8122	8547	7510	7075	6866	6917	8347	8544	7641	7971	7672
K00767	10900	10162	10945	8125	10543	10011	9071	11010	11109	10865	10665	9424	6761	10697	10837	10217	6895	10745	11037	11003	10827	9894	13899	6741	4868	8460	6027	5198	6651	9325	11120	7351	9837	6948	10845	8313	9668	9385	8318	8917	7564	8206	7634	7321	8387	8867	8631	7953	8072
K00768	6952	6573	6672	5054	6688	6164	5488	6623	6981	7314	5994	5415	4346	6635	6004	7075	5565	7508	6911	6823	7563	5161	9304	4126	3231	5917	3848	2612	4841	5486	7800	5365	6152	4454	6005	4819	4970	5036	4978	5094	5577	4621	5290	4592	5144	6061	5941	5015	5441
K00769	1222	1043	1005	719	963	908	1613	1124	847	716	973	1141	614	1167	1177	1068	536	1075	1014	1067	1227	1523	461	928	799	724	735	506	1092	1226	1464	838	1697	805	1226	695	716	697	742	626	484	557	750	743	507	631	1152	703	873
K00772	2909	2563	3465	2565	3501	3457	2789	2967	3165	3499	3023	2784	2051	3307	2919	3246	2204	3511	3429	3533	3701	3358	1192	2035	1514	2444	1269	1269	2274	3333	3682	1522	3576	1822	3797	2778	5216	4856	3076	4310	1902	1764	2157	1783	2051	4407	2821	2784	2960
K00773	12473	11753	12282	9359	11905	11288	9876	12012	12626	12508	13048	10962	8114	12065	12362	11803	9548	12185	11989	12275	11640	11357	16595	7679	6464	10627	7053	5812	8345	11290	12669	9898	11828	7711	12478	9482	10205	9988	9198	10316	9124	10547	9037	8320	10129	9832	9810	9345	9101
K00776	0	0	0	0	0	0	0	0	0	0	0	0	0	0	0	0	0	0	0	0	0	0	0	0	0	0	0	0	0	0	0	0	0	0	0	0	0	0	0	0	0	0	0	0	0	0	0	0	0
K00777	19	90	33	83	126	82	0	17	354	49	46	49	31	78	42	98	94	29	126	30	97	12	10	172	0	34	96	0	27	11	15	45	37	0	19	66	98	67	84	75	18	30	62	55	33	154	53	36	123
K00782	4683	4161	4038	3198	4137	4437	3972	4218	4755	4709	4953	3380	2895	4262	4649	5083	4019	4504	5201	4614	4650	3214	2138	2457	2055	4061	2411	1477	2975	4492	4028	4246	4431	2470	4735	4068	4804	4322	4439	4508	2493	2696	3148	3353	3288	6247	3105	3022	3208
K00783	10598	10769	11423	8299	10699	9609	9172	10824	10694	11618	11841	9458	7464	10655	10658	10360	7650	10677	10489	11293	9677	10196	16250	7593	6026	9176	6350	5039	7845	10139	11677	8219	10887	6709	11169	8546	8334	8379	7911	8779	8321	9998	8237	7498	9488	8825	8590	8401	7812
K00784	8791	8677	8246	6165	8110	7329	5715	8857	7989	9002	8493	8127	5642	8103	8063	7803	5865	8216	8206	8139	7983	6923	17764	5313	4797	7582	4606	4046	6402	7513	9274	6328	7697	4987	7093	6677	5198	5374	5872	5748	8175	7207	6241	6127	7869	5094	6068	6367	5627
K00785	4	6	6	0	12	0	0	2	26	0	2	15	0	1	13	6	0	0	1	0	2	2	2	16	5	1	4	44	1	25	32	6	5	0	5	3	2	4	1	0	3	5	7	6	3	4	5	5	7
K00786	3391	3584	3270	2229	3411	2702	2993	3380	2843	3262	2517	1776	2097	2943	2803	2776	1602	2844	2965	2613	2779	4030	3762	2853	1615	2661	2380	1242	2065	3177	4554	2356	4654	1660	3535	3612	3014	3034	3136	3240	2851	4558	2731	3363	3109	10627	2825	3114	2772
K00788	14237	14626	15402	12019	14678	13575	12627	15300	14416	15587	15490	12932	9404	15786	14931	14494	10578	15561	15962	15673	15593	13550	20656	9701	7912	11789	8394	6581	10276	13607	16485	10725	14943	9407	15234	11683	13663	12880	11432	13008	10581	11277	10669	10174	12159	11539	11384	11710	11063
K00789	14350	13410	14238	10898	14210	13302	11701	14144	15046	15024	15583	12929	9692	14080	14136	14246	11461	14569	14312	15190	13688	12275	20415	8895	7770	11550	7892	6725	9807	12751	15338	11142	13015	9212	13488	10567	11122	11034	10417	11704	11421	11669	10579	9569	11297	10950	11419	10283	10796
K00790	15334	14810	15172	11627	15379	14136	12650	15115	15576	16150	15946	13217	10024	15353	15207	15405	12318	15726	15578	15417	14957	13320	23157	9991	8339	13482	8346	7158	10972	13696	15843	12695	14711	10146	14837	11452	10976	10972	11690	11366	11780	13398	11308	10727	12185	10900	12092	11136	11286
K00791	13738	13493	13723	10307	13230	12429	11145	14129	13582	14365	14342	11943	9056	13163	13179	13242	10303	13345	13479	13599	12860	11604	17613	8839	7681	11765	7584	6231	9631	12935	14353	10896	12682	8553	13470	10476	10492	10493	9950	11278	10035	11662	10406	9497	11867	10351	10825	10349	10151
K00793	10954	10701	10612	8372	10689	10018	9180	10970	10645	10921	11771	9445	7026	10650	10490	10511	8269	10482	11036	10762	10756	9797	11323	7384	5297	9832	5896	5191	7254	10122	11102	8756	10381	6995	11100	8350	9856	9408	8321	9552	6577	8487	7683	7205	8463	8678	7989	8147	8035
K00794	11753	11373	11294	8665	10968	10595	9750	11749	11150	11455	12211	10131	7449	11268	11108	10963	8624	10936	11521	11155	11201	10307	11610	7802	5561	10471	6720	5489	7847	10804	12017	9006	10913	7383	11577	8697	10326	9895	8689	10109	6859	8744	8094	7611	8902	8929	8632	8807	8602
K00795	5302	5853	5990	5295	6398	6113	6388	6238	6222	5807	6975	5348	3721	5574	5395	5655	3728	5386	6013	6116	6280	8075	2255	5456	4046	5617	3212	3314	4906	6950	7281	4696	8999	4216	7950	4326	7358	6691	4587	6672	2823	3442	4096	3311	3430	8701	5357	4243	4895
K00796	13177	11834	11721	9023	12593	12071	10333	12950	13067	12566	11591	10289	8302	12516	12061	12553	10673	13271	13210	12112	13738	9858	12549	7488	5325	11418	6133	5976	8327	11110	12450	10699	11463	8495	12183	8830	11182	10636	9623	10458	7912	7769	8182	7692	8166	8737	9263	8338	9231
K00797	6128	5468	7041	4693	6058	5531	5425	5713	6336	6171	6525	5635	4225	5667	5740	5797	3950	5823	6127	6195	5815	6976	10585	4933	3308	4895	3322	2577	4267	6212	7300	4572	7013	4013	6593	5098	5532	5680	5577	5764	5604	4607	5152	4548	4445	10293	5653	4378	5278
K00798	9014	8378	8490	6932	9663	9080	7004	8577	9495	9371	8442	7823	5699	9481	8502	8795	6319	9761	8667	8641	9610	9816	13364	5832	4633	7678	4823	4169	5870	7907	9941	5804	8674	5316	8556	6122	7553	7572	6821	7366	7808	7304	6721	5731	5650	9273	7522	6077	7487
K00799	15678	16822	19942	13969	18831	20222	18517	17362	20235	15772	15567	20202	10183	18043	15515	14443	11975	21201	17989	18859	23338	21512	5921	16067	9889	17301	8355	8956	15064	21805	21656	11351	22437	13587	22685	15024	30727	27163	17212	25844	10442	11229	13582	10069	9975	27044	17819	15159	17654
K00800	12509	11883	12359	9441	12064	11404	10311	12579	12396	12635	13108	10815	8151	11953	12161	12192	9420	12238	12404	12402	11871	11264	16406	8121	6343	10530	6862	5885	8476	11469	12889	9673	11361	8047	12519	9559	10067	9881	9240	10114	8664	9958	8967	8667	10031	9606	9735	9375	9250
K00801	558	469	875	527	852	781	281	470	882	481	717	686	425	845	858	471	432	894	459	371	734	761	140	187	185	525	395	295	201	704	317	441	276	187	629	617	909	783	586	824	467	305	363	468	353	394	643	516	564
K00802	2	0	38	0	0	0	0	23	15	36	0	0	0	0	0	0	0	0	0	0	12	0	16	0	0	0	0	0	0	74	0	0	0	0	44	15	27	30	13	44	25	14	12	8	12	7	24	17	22
K00803	1363	1275	1432	1008	1283	1911	1179	1479	1978	1305	1410	1378	834	1205	1274	1534	1016	2102	1821	1611	2149	750	711	307	460	1021	644	425	814	928	1258	701	1081	995	1121	775	1206	1090	785	1008	1086	464	612	686	600	449	897	776	845
K00804	0	0	0	0	0	0	0	0	0	0	0	0	0	0	0	0	0	0	0	0	0	0	0	0	0	0	0	0	0	0	0	0	0	0	0	0	0	0	0	0	0	0	0	0	0	0	0	0	0
K00805	6041	5280	5761	4309	5580	4905	4843	5538	5885	5983	5311	4560	3118	5496	5373	5718	5144	5791	5904	5395	5778	4233	12082	3771	3167	5508	2911	2572	4074	4548	5160	5388	4854	3964	4988	4489	2653	2812	5041	3018	5090	5699	4422	4807	4770	4309	4502	4001	4221
K00806	13366	12431	13128	10134	13035	12430	10645	13222	13503	13572	14023	11790	8735	13102	13185	12876	10413	13522	13488	13512	12880	11338	16776	8472	6842	11234	7423	6238	8968	11904	13443	10343	12294	8328	13023	9907	10733	10530	9799	10697	9540	10900	9572	8929	10509	9988	10426	9858	9887
K00808	294	411	354	198	592	457	447	566	527	309	431	496	277	414	384	344	285	680	338	448	615	115	45	234	317	531	238	333	343	401	214	266	386	241	477	287	602	522	318	467	193	151	229	222	195	200	364	349	308
K00809	746	766	1218	668	1162	882	722	744	1227	986	961	1204	588	1167	1087	879	1018	1116	1247	1011	1319	982	486	709	262	546	318	274	416	1069	978	342	1002	736	1168	1384	3206	2848	1708	2510	838	757	1081	724	867	1328	1238	1174	1371
K00810	2	18	0	10	11	0	13	63	1	10	3	2	7	3	0	45	0	16	50	0	0	21	0	2	0	21	0	30	63	6	34	2	4	4	56	31	88	68	40	72	14	19	33	27	24	12	32	46	43
K00811	2827	2953	2671	1666	2443	2278	2008	3196	2137	3000	3069	2553	1934	2699	2558	2405	1574	2176	2695	2664	1973	1642	1253	1795	1191	2377	1388	1541	1661	2724	2760	1839	2142	1429	2550	2015	1623	1777	1233	1949	1687	2557	1808	1725	2883	1660	1276	2028	1265
K00812	4990	5323	5679	4266	5887	6064	4778	5878	6340	5835	6037	5033	3484	6079	5902	5293	4048	5605	6178	5753	6120	4771	3037	3414	3393	4041	2844	2166	4364	5813	5855	4547	5952	3446	6334	5802	8848	7987	6326	7796	4265	3928	4841	4509	4872	4687	5559	5143	5696
K00813	804	533	388	323	399	303	676	519	264	315	209	504	243	226	437	407	176	251	170	255	224	1075	307	519	268	515	365	372	545	731	1036	324	845	606	528	317	123	164	273	170	255	375	431	317	164	213	694	212	363
K00814	0	0	0	0	0	0	0	0	0	0	0	0	0	17	0	0	0	0	0	0	0	0	0	0	0	0	0	0	0	0	0	0	0	0	0	5	3	6	2	2	2	2	2	0	0	0	4	4	10
K00817	18851	17170	17729	13807	18370	18328	15499	17854	19582	18451	19719	16348	12214	18465	18208	18177	15553	19300	19725	19227	19663	15067	16372	11456	8451	15729	10275	8805	12202	15787	18708	14681	16965	11811	18772	14152	18166	16942	14581	16505	11389	13236	12455	11901	13101	15187	14469	13712	14257
K00818	6873	6029	6658	5122	7431	7090	5474	7014	7392	7448	7373	6372	4261	7140	6759	6939	4563	7285	7808	7235	7296	5405	2549	3994	2698	4959	3397	3541	3459	5989	6445	4245	6421	3879	6844	5405	5952	5806	5485	5177	3624	4444	3904	4556	5216	5572	4508	4939	4498
K00819	1831	2493	2258	1304	2430	1985	2230	2042	1801	2519	1740	1352	1436	1931	1571	2158	2441	2703	2167	1851	2770	917	891	1386	1408	1913	832	889	3072	1883	2076	1912	2031	1730	2291	2221	3037	2787	2764	2392	1278	977	1397	1795	1629	1503	1646	1777	1747
K00820	16241	15057	15746	12165	16126	15880	13088	16179	17026	16900	17127	14271	10541	16335	16053	15881	12882	17717	17258	16995	17217	13095	18557	9995	7834	13218	8951	7723	11063	13973	16558	12089	14868	10089	16265	11695	13922	13459	12327	13261	11229	12217	10971	10337	11622	11334	12234	11483	11945
K00821	11416	11665	12412	9253	10300	10473	8903	11833	11442	12035	9565	10266	7636	11263	11732	10776	8157	11910	10213	11475	11313	11206	30216	7359	6919	9349	6733	4866	8543	9916	13031	7932	11278	7862	10760	9178	10488	10275	9203	10821	11557	10777	10483	8583	10166	9522	11645	9885	10765
K00822	1113	1240	1299	1041	1391	1398	1038	1365	1423	1213	1223	1439	616	1429	1110	893	794	1308	1152	1285	1389	1455	447	1121	779	1642	592	454	1080	1483	1510	827	1478	717	1542	934	2191	1937	1314	1860	849	671	1044	767	692	1045	1209	940	1303
K00823	2605	2645	2265	1706	2520	2118	2519	2340	3340	1897	3014	2283	1294	2174	2490	2332	2379	2771	3238	2738	3044	2026	882	2138	1157	2165	1915	1355	2187	1979	2384	1868	2819	1587	2443	1603	2672	2344	1887	2129	1544	1465	1399	1401	986	1045	1749	1476	1862
K00824	2120	2544	1859	1797	2982	2255	2069	2416	1999	2586	2148	1953	1348	2394	2343	1901	2089	2479	2396	2605	2600	2097	1456	1761	1572	2508	1301	1307	2601	2101	2322	1646	2901	1627	2697	2656	2840	2510	2911	2336	1717	2948	1578	2253	1680	1804	1773	1888	1784
K00826	16172	14681	15912	12049	15811	16076	13439	16243	17862	16736	17637	14818	10902	16209	15989	15876	12685	17849	17171	17192	17651	13369	19059	9694	8031	13327	8322	7172	11233	14128	16928	11700	15362	10196	16087	12626	15751	14895	13618	14696	10992	12051	11429	11006	11985	12669	13101	12235	12668
K00827	1	12	0	0	0	0	99	1	5	0	19	0	8	16	1	0	0	7	0	0	0	51	0	33	1	0	0	14	0	38	13	56	2	19	5	23	18	22	14	16	3	31	5	12	4	68	11	10	15
K00828	0	0	0	0	0	0	0	0	0	0	0	0	0	0	0	0	0	0	0	0	0	0	0	0	0	0	0	0	0	0	0	0	0	0	0	0	0	0	0	0	0	0	0	0	0	0	0	0	0
K00829	0	0	0	0	0	0	0	0	0	0	0	0	0	0	0	0	0	0	0	0	0	0	0	0	0	0	0	0	0	0	0	0	0	0	0	0	0	0	0	0	0	0	0	0	0	0	0	0	0
K00830	4938	4892	5401	4545	6705	7439	4794	5665	7413	5321	6199	5563	3633	6296	5829	6104	4685	8664	7122	6939	8819	3701	1345	3297	2567	4291	3010	2616	4807	5209	5173	3648	6240	3420	6299	4411	7754	7035	4843	6337	2694	2589	3244	3208	2755	5877	4681	4647	5204
K00831	11692	10315	10924	8051	11050	10274	9131	11672	10629	11777	10684	9688	7292	10334	10550	10318	7947	11224	10741	10746	10725	9632	14833	7018	5501	9483	5945	5679	6982	9786	12103	8337	10107	7276	10470	8186	8768	8672	8081	9116	8385	10085	8337	7618	8910	11306	8969	8346	8458
K00832	2005	2166	2279	1498	2146	1903	2820	1945	1688	2062	1779	1699	1081	2022	1752	1716	1114	1497	1920	1761	1886	3489	1305	2522	1264	2393	1322	1309	1445	2440	3315	1578	2821	1478	2977	1769	2587	2378	1690	2301	1037	2779	1949	1380	1454	3642	2097	1706	1959
K00833	8060	7362	7376	5434	7617	7512	6477	7476	7687	7446	8388	6723	4518	7249	7552	7483	6217	7401	7796	8079	7556	6834	5527	4928	3260	6670	4379	3701	5341	6873	7922	6303	7727	4758	7799	5577	7089	6673	5847	6242	3800	4288	4340	4452	5163	6636	5113	5386	4898
K00835	791	507	497	378	566	244	639	570	413	361	379	680	258	521	521	417	212	363	235	225	230	1422	357	617	273	786	342	418	577	962	932	293	842	301	563	394	170	212	421	177	441	364	434	423	173	190	771	256	411
K00836	1388	1224	995	803	1021	1168	1778	1198	1055	910	635	1137	604	1059	1136	1064	695	1103	735	1049	1053	1697	421	1124	590	1156	798	763	903	1334	1335	897	1859	796	1036	716	953	1031	695	945	497	485	576	572	423	418	832	633	777
K00837	8113	6937	7554	5880	8412	8929	5867	8720	9212	8522	8865	7851	4994	9264	9058	7964	6772	10688	10034	9511	10376	4750	2130	4808	2495	5449	4737	3791	4513	6531	8042	5129	6291	4513	7895	7086	9463	8839	6766	7696	4286	4658	4756	5413	5377	6248	6093	6272	6385
K00839	1046	1197	1029	950	965	1087	1422	1247	1261	911	1940	847	513	1280	1097	1023	1146	912	1239	1187	1004	1279	2378	893	1393	994	1060	300	1438	1091	1338	1448	1429	726	1765	807	462	445	1192	519	377	736	704	841	906	426	867	873	589
K00840	630	377	303	144	242	140	498	400	214	238	65	299	183	162	356	316	142	170	142	123	126	717	221	474	126	517	263	406	368	341	606	158	558	217	331	210	55	89	191	97	195	255	333	217	113	130	586	141	245
K00841	863	1047	944	779	999	555	841	578	1055	850	1171	892	311	767	932	932	965	896	824	870	707	1106	1722	1004	933	858	519	335	1293	1050	1078	1298	1113	544	825	779	196	193	1112	209	560	370	419	765	531	196	412	397	283
K00842	76	28	137	44	86	15	61	78	28	155	9	46	91	33	86	61	73	13	46	45	18	43	56	27	84	112	4	0	58	116	44	80	25	81	23	163	35	40	29	28	47	23	34	131	191	30	37	127	32
K00843	70	54	85	24	32	146	72	79	85	81	219	128	127	127	89	196	117	140	66	148	108	133	26	42	77	155	85	11	58	136	6	71	232	84	220	209	136	166	700	121	51	45	46	158	46	35	103	73	83
K00844	356	581	517	228	302	172	296	451	422	379	285	249	335	205	309	189	248	156	226	275	146	187	1281	225	145	318	175	143	252	440	215	204	256	156	382	453	79	95	127	109	164	346	332	328	777	134	257	352	177
K00845	20799	19231	19786	14557	20323	19069	15235	21694	20925	21770	19880	18299	13074	20535	20584	19739	15970	20807	22065	21051	20457	15400	25774	11718	9618	16852	11585	9683	13142	17131	19802	14084	16913	12401	17845	14337	16262	15842	14703	15706	15178	15719	14295	13208	16071	13725	15858	14697	14706
K00846	2	0	38	0	0	0	0	23	15	36	0	0	0	0	0	0	0	0	0	0	12	0	16	0	0	0	0	0	0	74	0	0	0	0	44	15	27	30	13	44	25	14	12	7	12	7	25	17	23
K00847	13923	13306	13394	10153	13023	11069	11283	14738	12110	14039	12035	11989	8014	12582	12632	12372	10152	12411	12702	12338	12713	12373	19231	9394	7811	10801	7170	6476	10984	12883	15784	10424	12356	8572	12015	10572	10178	10043	10166	10895	11754	11239	11213	9964	12897	10716	12322	11018	10602
K00848	3188	3485	3194	2512	2942	2155	1988	3840	2534	3567	2467	2855	2498	2829	2823	2956	2388	2816	3005	3127	2830	3058	8180	2197	2320	1985	2560	1724	2841	2861	4400	2770	2907	1842	2354	2771	1029	1363	2487	1501	4886	2732	2645	2853	3869	2020	3225	2770	2381
K00849	9136	7725	7962	5858	7698	6408	6090	8970	6544	8449	8171	6942	5097	7358	7695	7761	7281	7463	7939	7889	6932	6056	14900	5289	4095	7327	4601	4009	4979	7041	8646	7305	6620	4933	6745	5578	4138	4483	5140	5048	6638	8042	6508	5670	7522	4702	6359	6013	5594
K00850	19554	19555	19633	13907	18400	15943	13980	20814	17378	21243	18436	17133	12711	18396	18199	17562	14275	18073	18785	18983	16712	16447	42045	12951	11396	16323	11684	9103	13404	16310	21330	14088	16698	11344	16925	14406	10807	11766	12616	12802	18731	17937	15648	14232	19054	14269	15778	15017	14185
K00851	4866	3594	4017	3070	4261	4031	4427	3712	3959	3931	3771	3640	2174	3967	3908	3796	4207	4299	4229	3853	4867	3923	1780	3013	1948	4381	1835	1851	3395	3744	4821	4352	3795	3230	4629	3571	6064	5179	4524	4769	2563	2277	3280	2814	2353	2819	4017	2910	3600
K00852	9863	8851	8653	6919	8784	8452	7783	9818	8569	9574	9210	8939	6048	9213	9001	9474	8514	10189	8794	9926	9569	8199	15286	5676	6562	7905	4643	4546	7452	7381	11440	8232	8621	6382	8247	6667	5861	5797	6388	5796	9373	6273	6551	6580	6582	5669	8191	5888	6915
K00853	1832	1770	1289	1058	1235	1085	1382	1734	928	1442	1030	1218	902	1339	1664	1280	1569	1619	1640	1000	1531	1620	772	1058	678	1104	837	880	1420	1214	1947	1188	1507	1156	1312	1288	1998	1803	1842	1619	963	1047	1234	927	847	910	1421	969	1169
K00854	12047	11183	12367	9171	11254	11495	9353	12929	11869	13505	10746	10266	8028	11946	11383	11623	8510	13426	12206	12083	13132	10250	24651	6876	7358	9077	6428	5266	8877	9315	13956	9054	9632	7567	10133	8524	7726	7793	8563	8126	13743	9243	9373	8823	10128	7684	10818	8718	9658
K00855	1837	1466	1505	1297	2427	1450	1518	1803	1737	1489	1482	1884	876	1799	1345	1177	945	1247	1290	1195	1536	2903	782	1726	676	1721	1111	1152	1415	2168	1968	776	2284	809	1725	952	1556	1511	1216	1396	1165	936	1070	913	668	2948	1571	932	1302
K00856	1946	2039	2415	1744	2660	2616	2072	2119	2056	2480	1971	1754	1449	2126	1764	2179	1368	2035	2333	2276	2460	2289	735	1759	838	1691	999	1093	951	1734	2647	1279	2049	1450	2224	1154	2136	2047	1572	2031	959	968	1200	954	1080	3083	1381	1231	1451
K00857	4342	4814	4662	3272	4439	4201	4277	4963	3973	4913	3929	3488	2592	4094	4077	4207	3204	4099	4019	3861	4606	4598	4964	3580	3360	4254	2156	2439	4412	5042	6420	3998	4350	3625	4675	4228	5114	4687	4621	4932	3715	3397	4207	3814	4159	3540	4526	3871	4369
K00858	13487	12607	13185	10022	13272	12338	10777	13171	13648	13531	14394	11731	8686	13152	13093	12957	10146	13271	13223	13450	12825	11785	16965	8682	7068	11427	7280	6088	8937	12160	13672	10426	12323	8427	13133	10112	10364	10247	10495	10463	9934	10675	9499	9256	10317	9966	10412	9607	9812
K00859	12760	12005	12438	9608	12414	11822	10344	12788	12653	13000	13518	11108	8300	12230	12423	12110	9748	12649	12715	12892	12235	11044	16602	8143	6827	10856	6912	5967	8721	11635	13200	9939	12067	8117	12675	9381	10054	9920	9211	10173	9192	10521	9146	8518	10063	9784	10018	9365	9458
K00860	4234	3744	3676	3333	3667	3686	3412	3809	4490	3742	4714	3892	2798	3964	4116	3778	2517	3744	4356	4441	4201	4065	1950	2593	2149	3701	2426	1264	2628	3896	3452	2745	4641	2066	4041	3611	3788	3680	3509	3347	2100	1957	2402	2599	3026	1909	2905	2589	2507
K00861	0	0	0	0	0	0	0	0	0	0	0	0	0	0	0	0	2	0	0	0	0	0	0	0	0	0	0	0	0	0	0	0	0	0	0	0	0	0	0	0	0	0	0	0	0	0	0	0	0
K00862	161	356	187	81	154	113	139	247	128	176	99	189	135	219	266	80	165	74	101	104	131	453	71	343	52	395	204	228	182	169	290	211	395	160	75	47	80	99	48	98	52	52	34	45	45	84	78	74	54
K00863	1555	1304	1171	591	1018	1062	1359	1568	766	1118	773	980	708	1102	976	1165	1749	981	990	743	1163	988	3760	1079	855	1786	583	804	774	1129	1315	2137	1532	1183	1212	1303	887	848	1048	1001	1075	679	964	1276	593	477	921	696	962
K00864	11357	9886	10830	8086	10542	9748	8753	10550	10043	11400	9450	9551	6439	10163	9523	10300	8494	10958	10503	10134	10699	9285	18426	6946	6234	8749	5574	4681	7503	8645	12951	8190	9496	6738	10179	8107	8752	8309	8372	8696	9227	9834	8510	7617	8390	9026	8936	8032	8761
K00865	7650	6976	6585	4744	6491	5460	6328	7071	6196	7094	5567	5518	4082	6354	5994	6247	5900	6308	6235	5596	6849	6552	11967	4727	4016	6581	4103	3259	6021	6159	7841	7062	6876	4920	6445	5232	3903	3921	5094	4210	5061	5861	5521	5398	5570	3266	6259	4999	5176
K00866	0	0	0	0	0	0	0	0	0	0	0	0	0	0	0	0	0	0	0	0	0	0	0	0	0	0	0	0	0	0	0	0	0	0	0	0	0	0	0	0	0	0	0	0	0	0	0	0	0
K00867	3356	2350	2086	1824	2768	2632	2390	2829	2996	2450	2384	2569	1344	2397	2566	2777	2643	2947	2904	2394	3197	2466	2028	1893	1231	2761	1262	1351	2282	2615	2669	2876	2850	2005	2769	1350	1777	1612	2163	1684	1081	1083	1573	1503	1136	670	2146	1518	1897
K00868	7363	6978	6923	5017	6431	5394	5924	7154	6276	7133	5722	5890	4128	6541	6446	6494	5960	6939	5766	5672	5715	6409	13902	4833	4133	6780	3859	3231	6187	6709	7597	6857	6971	4382	6302	5385	3171	3427	4744	4321	6193	6432	5854	5308	6419	3841	6611	5313	5121
K00869	609	922	942	612	915	573	820	631	1077	671	892	854	350	667	650	772	1000	831	787	732	809	798	1452	919	823	721	376	424	1326	920	974	1035	1184	737	933	510	769	694	528	591	300	460	438	389	593	675	504	607	503
K00870	75	18	112	80	192	33	0	50	172	56	243	208	52	305	80	50	28	58	56	0	32	342	42	98	4	225	0	1	26	314	88	0	53	5	80	39	56	75	81	36	217	25	64	73	23	47	102	17	77
K00872	5603	4729	4913	4206	5560	5203	4754	5298	5849	5109	6820	4795	2839	5345	5464	5570	4826	5525	5765	5472	5905	5095	5332	3932	2893	5121	2823	2503	3838	5099	5573	5212	5344	3510	6292	3977	4628	4325	4416	4044	2997	4068	3729	3548	3440	2733	4347	3533	4067
K00873	13288	12538	12628	9082	13090	11086	11081	12937	12361	13068	12453	11736	7669	12642	12066	11864	9503	11994	12499	12399	12005	12006	17090	8767	6562	11203	6914	6176	9227	12463	13623	9574	12050	8462	12228	9809	10496	10427	9853	10191	10267	10285	9674	9170	9933	10017	10628	9500	9944
K00874	10375	10173	9601	7388	9487	8257	7653	11625	9251	10974	8727	8762	6482	9578	9174	9025	6677	9599	9474	9432	8958	8038	16183	6399	5685	7810	6336	5205	7186	8965	11388	6456	8612	5705	7645	7723	6756	6684	7290	6994	9109	8376	7811	7480	10358	6644	8804	8556	7768
K00875	4	38	0	4	0	23	46	24	7	1	47	14	0	16	13	1	16	16	0	0	25	0	23	3	1	0	7	14	51	45	32	27	25	34	16	31	77	63	51	56	15	49	42	36	26	155	50	57	69
K00876	10683	10839	10548	7364	9645	8045	7965	11407	8534	11077	10238	9122	6777	9803	9980	9739	7264	9285	9626	10534	8117	7994	17427	7038	5667	8231	6433	5286	7490	9484	12278	7836	8303	6672	8605	8295	4158	5147	6363	6049	9070	9010	7777	8054	9943	6469	7386	7430	6294
K00877	0	0	0	0	0	0	0	0	0	0	0	0	0	0	0	0	0	0	0	0	0	0	0	0	0	0	0	0	0	0	0	0	0	0	0	0	0	0	0	0	0	0	0	0	0	0	0	0	0
K00878	4750	4481	4474	3273	4067	2842	3536	4212	3555	4664	3611	3673	2606	4115	4142	4384	4218	3717	3610	3959	3288	4691	11573	3197	2924	4448	2698	2011	3488	3603	5289	4347	4514	3076	3801	3484	1459	1746	3422	2201	4643	4494	3891	3677	3925	2341	4132	3236	3232
K00879	777	1037	975	465	690	387	492	876	980	792	489	583	554	425	737	568	533	585	772	834	445	983	1874	480	252	570	670	336	769	782	704	445	687	412	548	680	103	187	400	202	1052	655	702	654	845	307	939	434	469
K00880	1412	900	1167	810	961	688	994	1138	1132	936	879	1104	826	910	1164	884	760	959	968	1329	783	1468	2735	566	884	335	768	415	1238	796	1823	665	909	683	775	795	185	314	604	371	1665	1038	1020	931	843	703	1408	611	880
K00881	612	193	281	178	262	72	381	355	176	154	182	175	185	124	249	158	184	171	254	139	203	326	225	182	233	272	264	131	469	190	339	123	261	81	298	332	44	75	218	80	711	468	429	453	386	185	678	365	339
K00882	6170	5298	5105	4321	5143	4988	4833	5518	5559	5090	4937	5313	3120	5529	5837	5270	5152	5800	5489	5156	5270	5387	12768	3718	3156	5517	3846	2596	4293	4610	6377	5509	4883	3876	5085	3913	3102	3196	4043	3606	4786	5171	4652	4319	4112	2736	5025	4062	4555
K00883	1240	1400	1533	935	1256	1461	1244	1467	1246	1279	978	1288	724	1094	1472	891	785	1161	1105	1237	1331	2301	905	1407	1131	1530	650	647	1450	1804	2234	1163	1985	1155	1697	1142	2006	1690	1165	1726	827	1058	1313	920	785	1108	1603	1062	1306
K00884	469	584	535	292	417	335	522	512	284	278	173	496	260	276	433	280	164	301	263	277	226	1161	340	497	233	610	336	289	661	708	871	407	829	411	585	386	410	365	367	331	297	393	537	416	241	213	881	395	575
K00885	132	60	63	41	81	17	47	37	109	61	48	68	58	29	112	125	22	50	52	32	47	166	141	5	63	56	61	3	261	159	337	14	118	29	136	169	16	37	130	41	160	221	300	194	91	106	479	103	212
K00886	2407	1370	1517	1114	1845	2406	1628	2170	1750	1910	1777	1342	1051	1964	1711	2122	2326	2263	1772	1744	2572	603	390	797	555	1454	601	934	962	1330	1599	2061	1458	1293	1905	1108	2171	1845	1583	1631	688	571	1120	1116	1038	761	1686	1410	1705
K00887	0	0	0	0	0	0	0	0	0	0	0	0	0	0	0	0	0	0	0	0	0	0	0	0	0	0	0	0	4	19	0	1	0	18	0	0	1	1	1	1	1	0	2	2	0	0	0	3	5
K00891	14880	13973	14339	10619	13958	12386	11826	14517	13830	14597	13827	12509	9419	13414	13221	13817	10680	14117	13982	14316	13235	13585	27507	9640	7801	11789	8353	6719	10211	12591	16417	11295	13994	9344	13267	10152	9812	10020	10283	10490	12246	11553	10747	9902	11501	12810	11222	10406	10745
K00892	680	480	352	226	325	182	669	513	211	249	116	470	188	218	381	299	154	216	153	197	188	940	279	490	215	551	362	366	562	593	667	320	730	269	408	283	74	106	223	123	212	311	372	326	132	132	657	228	355
K00893	0	0	0	0	0	0	0	0	0	0	0	0	0	0	0	0	0	0	0	0	0	0	0	0	0	0	0	0	0	0	0	0	0	0	0	0	0	0	0	0	0	0	0	0	0	0	0	0	0
K00895	1912	2336	2157	1642	1859	2194	1614	2451	2295	2679	1933	1689	1525	2139	2181	2214	1538	2577	2243	1975	2496	1187	1070	1008	1042	1495	1307	687	1557	1877	2052	1731	1448	1494	1835	1802	1746	1686	1563	2084	1084	1446	1479	1409	2190	898	1550	1665	1382
K00897	558	374	772	426	525	746	407	374	629	719	472	510	359	559	495	695	443	553	533	607	491	651	1173	342	342	559	129	167	446	517	658	401	663	295	402	366	287	295	258	297	316	478	465	480	477	226	493	531	455
K00899	1245	762	702	468	670	710	890	879	543	911	464	566	435	853	887	755	536	909	421	494	729	1183	815	704	492	1002	428	493	671	889	1414	623	1064	492	887	1212	574	627	1463	533	668	445	511	1128	355	240	654	462	513
K00901	4812	4927	5280	3758	4863	4268	4937	4919	4796	4796	5272	4093	3165	4207	4164	4289	3064	3836	4095	3744	3456	6482	6786	4410	3386	4895	2632	2373	3824	5392	5463	4531	5929	3196	6237	4285	4285	4356	4090	4382	3366	5419	4086	3624	4669	7349	3936	3686	3765
K00903	3006	3486	3094	2491	3343	3127	2305	2734	2989	2663	2496	3144	2041	3407	4102	2942	2918	3677	2739	2598	3065	5138	1306	2228	1119	3333	2433	1931	2388	3386	2785	2190	3349	1429	3033	2700	3919	3721	4070	3477	2091	1739	2209	1918	1533	3624	3304	2133	2611
K00904	1177	1086	1330	1215	1820	1250	1256	907	1388	1459	1378	1309	572	1316	1204	1392	905	1090	1513	1170	1081	1419	1243	1349	747	758	1084	845	540	1266	1359	890	1396	572	1001	850	1008	966	720	841	746	844	748	653	1043	2406	745	957	714
K00906	2569	2283	2132	1537	2279	2059	2936	2115	1405	1856	1117	1736	1579	1458	1741	1371	999	1330	1400	1456	1472	4481	1152	2567	1193	2295	1303	1256	1462	2495	3754	1417	3551	1407	2435	1271	2288	2259	1551	2335	1022	1643	1775	1106	900	5650	1980	1251	1828
K00908	221	73	487	251	465	456	135	193	633	215	1061	902	212	778	253	213	180	446	311	317	403	715	96	325	30	475	0	18	154	747	267	10	209	63	419	249	462	441	313	414	508	138	181	236	112	305	333	168	289
K00912	6339	6680	6327	4988	6724	6589	5864	6942	6117	6770	7190	5909	5002	6370	6747	6401	4270	6176	6725	6948	5939	6240	2478	4740	3549	5711	3846	3364	4478	6922	7341	4872	7092	4161	7272	5098	6781	6538	4761	6573	3443	4518	4402	3875	5118	6734	4621	4916	4535
K00917	1781	2360	1773	1449	2309	1183	1845	1962	1879	1891	1800	1745	1479	1894	1746	2016	1915	1901	1606	1814	1808	2457	6600	1696	1689	1735	1074	1138	2382	1858	2866	2101	2492	1363	2177	1382	393	583	1159	704	2720	3095	1938	1492	1618	1232	2150	1182	1568
K00918	328	440	327	393	398	348	212	453	222	405	437	382	410	366	409	513	283	435	263	524	427	571	1254	263	625	120	88	127	411	186	793	408	198	240	123	232	32	78	127	131	1153	241	226	378	284	412	254	224	259
K00919	12564	11692	12194	9181	12014	11299	10172	12418	12061	13014	11971	10720	8240	12104	12039	12031	9432	12180	12168	12179	11829	10862	15191	7309	6427	10671	6779	5813	8179	10972	12714	9428	10983	7866	11981	9104	9428	9338	9014	9652	9047	10301	8918	8363	9894	9060	9555	9149	9067
K00924	4209	2820	7457	3539	5282	6852	4029	4562	6417	3605	5236	7763	3044	5026	3813	3954	3323	7917	6251	6615	9115	2813	1787	4431	1971	2700	1625	2058	4104	4086	5479	2067	5642	2532	5720	4331	7257	7054	4919	6640	2638	3033	3148	2466	2567	9374	4337	3816	4297
K00925	12331	11496	11862	9122	12679	11435	9919	12165	11520	12860	12288	11134	7935	12185	11934	11912	9502	12495	11912	12137	11336	10771	16917	7906	6712	10634	6743	5768	8582	11163	12736	9955	11761	7249	11800	8458	7583	8105	8315	8311	9278	10554	8671	8076	9402	8273	9064	8402	8448
K00926	5277	5328	4970	4329	5045	4397	4106	5261	4562	6176	4801	4831	3404	4900	4491	5270	4413	5657	4508	4544	5032	5856	13620	3403	3972	4285	3005	2439	5199	4030	6854	4375	5778	3512	4527	3665	1731	2186	3035	2437	5492	5075	4199	4188	4825	2808	5071	4280	4036
K00927	13122	12394	12818	9790	12867	12282	10780	12976	13488	13437	14043	11375	8549	12774	12698	12697	10055	12965	13039	13243	12620	11277	16715	8439	6866	10995	7234	6033	8809	11763	13376	10216	12248	8275	12833	9522	10137	10011	9478	10259	9361	10577	9272	8663	10222	9837	10133	9486	9571
K00928	14975	14458	15268	11306	14395	13708	12268	14967	15130	15341	16178	13353	9722	14613	14746	14458	11747	15452	15426	15192	14960	12167	21913	9587	7669	12343	8233	6923	10974	13714	14660	11744	14635	9218	14862	12516	12432	12233	12351	12234	11694	13278	11168	10922	12982	11408	11951	11702	11369
K00929	3784	4271	3422	2710	3519	2872	2689	4083	2942	3815	3899	3354	2464	3990	3473	3106	2261	3085	3577	3952	2959	2484	2820	2747	1920	3402	2057	1901	2406	3261	3906	2280	3108	1885	3584	2969	1208	1693	2625	1904	3440	3907	2480	3060	3450	1768	2184	2506	1895
K00930	23702	22763	23915	17885	23149	22833	18843	24041	24546	24986	24888	21074	15823	23855	23425	23244	16987	24190	24248	24600	23614	19958	29489	14528	11734	18510	12713	11099	16373	20897	24194	16000	21830	14262	23140	18098	20280	19783	18430	19334	17076	17698	16626	15930	19452	19055	19250	18313	17997
K00931	12178	10966	11794	8692	11463	11101	9355	12202	12064	12218	11392	10215	8058	11411	11260	11411	8483	11775	11379	11444	11312	10601	15999	7170	5934	9771	6120	5709	7369	10465	12086	8934	10710	7381	11234	8684	9140	8920	8663	9025	8653	8610	8197	7878	9633	9221	9265	8694	8616
K00932	247	327	206	137	185	111	265	278	127	174	42	296	147	130	203	184	112	91	117	70	87	619	201	343	77	356	254	231	261	288	299	174	451	183	260	164	37	65	174	70	165	155	248	140	94	100	511	89	194
K00933	0	0	0	0	0	0	0	0	0	0	0	0	0	0	0	0	0	0	0	0	0	0	0	0	0	0	0	0	0	0	0	0	0	0	0	0	0	0	0	0	0	0	0	0	0	0	0	0	0
K00934	0	0	0	0	0	0	0	0	0	0	0	0	0	0	0	0	2	0	0	0	0	0	14	0	0	0	0	0	0	0	1	3	0	3	17	0	1	2	2	3	1	4	1	2	0	7	1	1	2
K00935	71	12	52	27	80	0	32	0	1	11	0	0	14	50	24	1	15	0	26	0	31	20	199	42	0	19	0	0	31	47	0	0	170	0	47	31	75	90	46	74	66	38	48	30	29	33	57	37	82
K00936	33517	33726	32674	26658	37966	33466	29957	32315	34628	36366	33002	31202	22304	38993	35035	34984	28033	36841	35515	35430	36252	32951	44257	24627	17653	25244	20205	14030	22722	29428	41624	27320	31173	22434	32987	37111	41172	38538	37528	35640	31501	29649	25907	31005	25183	44317	28640	26454	28961
K00937	11254	10850	11729	8712	11279	10136	9239	12503	11075	12485	11967	10312	7721	10832	10697	10794	7617	11273	11599	11872	10812	10047	20028	7746	6861	9122	6317	5509	7326	10141	12492	8190	11082	7122	10535	8567	8852	8599	7599	8701	8769	8671	8210	7759	10014	9383	8796	8477	8256
K00938	466	806	821	550	892	514	769	428	854	509	766	745	282	636	529	699	926	768	634	662	727	762	714	837	666	685	366	281	1190	811	766	948	952	472	663	292	265	245	261	236	200	326	261	239	464	275	312	406	235
K00939	13563	12607	13222	10128	12930	12752	10947	13461	13678	13801	14279	11771	8860	13355	13381	12995	10416	13326	13806	13743	13124	11608	16307	8637	6873	11067	7536	6380	9035	12030	13571	10712	12686	8689	13282	9977	10756	10526	10442	10825	9559	10756	9685	9048	10440	10000	10514	9876	10045
K00940	9997	8983	8967	6949	9792	9918	8292	9381	9925	9152	10184	8208	6523	9390	9636	9477	7628	9743	9962	9931	9635	8555	4593	6032	4440	8084	4950	4628	6489	9123	9583	7507	9539	6361	10097	7199	9746	9036	7769	8462	4892	5913	5613	5795	6185	7701	6879	6662	6837
K00941	23758	22187	22347	16821	22231	20849	18590	22941	22250	23391	21946	20675	14274	22452	21437	22430	17655	22795	22622	22721	22039	20129	26407	14478	10967	19251	12329	10792	14872	20420	24567	16461	21140	13841	21588	16493	17273	16977	16448	17333	15894	19488	15973	14767	17437	20400	17392	15957	16153
K00942	13654	12831	13298	10266	13208	12582	11063	13438	13565	14050	14712	12145	8905	13338	13372	13437	10324	13526	13399	14021	12999	11864	17899	8490	7253	11105	7807	6248	9264	12036	14704	10668	12674	8526	13218	9785	10239	10144	9667	10504	10094	10812	9643	9007	10636	10263	10591	9918	9924
K00943	11421	9912	10631	8314	11420	11207	9762	10546	12373	10789	12543	9961	7211	11538	11745	11315	9256	11807	12392	11956	11547	9573	9809	7391	4946	9306	6113	5480	7028	9824	10187	8715	10819	7241	11497	7696	9830	9521	8372	8810	6118	7798	6951	6404	6843	7803	8362	7378	7966
K00944	0	0	0	0	0	0	0	0	0	0	0	0	0	0	0	0	0	0	0	0	0	0	0	0	0	0	0	0	0	0	0	0	0	0	0	0	0	0	0	0	0	0	0	0	0	0	0	0	0
K00945	16872	16453	16513	12345	16319	15093	12448	17549	15543	18724	16062	14807	11506	16471	16124	16464	12727	17063	16047	17026	15992	14064	36991	10362	10234	13903	9425	7653	11905	13345	19146	12976	15069	10614	14479	12191	10022	10565	11668	11702	17248	17057	13308	12314	14541	11045	13270	12557	12866
K00946	10965	9865	9925	7515	10733	10801	8732	10757	10630	10529	11773	9327	6827	10844	10660	10601	7819	10271	11401	11153	10594	9071	3138	6681	4151	9130	5467	5555	5911	9741	9842	7979	9714	6268	10350	6900	9155	8780	7230	8307	5222	6218	5789	5675	6857	7881	6313	6914	6439
K00947	641	516	640	596	1065	657	621	694	709	613	667	719	314	976	742	693	596	1007	846	548	653	1240	271	602	357	539	427	310	257	910	560	529	805	288	645	508	990	940	661	766	538	391	451	367	301	2353	555	450	617
K00948	15729	15353	15907	12039	16032	14926	13140	15937	15910	16782	16976	13942	10363	15469	15133	15382	11721	16014	16040	15884	15301	14245	25582	10839	8892	13339	8330	7625	10843	14483	17365	12493	15494	9927	14952	11637	12254	12046	11187	12322	12896	13788	11798	10727	13054	13852	12324	11885	11864
K00949	4352	4458	5244	3519	4018	2936	3090	4366	4024	4857	4222	3750	2669	3929	3840	3988	2839	4123	3694	3988	3191	3552	13500	3017	3058	3516	2766	1706	3391	4211	5670	3728	3847	2950	4004	4047	1601	2022	3496	2915	5339	5193	4614	4261	5242	3051	4403	3987	3687
K00950	10388	10315	10195	7562	10287	10041	9318	10809	10292	10483	10831	9102	6869	10148	9793	9900	7765	9954	10421	10385	10161	9235	4650	7411	5304	9645	5379	5064	7584	10867	10814	8601	10027	6883	11093	8252	10096	9654	8179	9948	5903	7093	7029	6669	7944	8321	7407	7587	7439
K00951	15977	15363	15220	11408	14932	14302	12138	15944	14545	16197	15332	13937	10444	15329	15118	15189	11402	14850	15337	15799	14219	12553	17823	9783	7245	12853	8474	7496	9615	14084	16169	11036	13418	9010	13919	11586	11140	11289	10649	11816	10970	12925	10888	10427	12712	11102	11226	11278	10650
K00952	87	102	174	108	71	78	0	256	158	100	56	18	72	0	24	65	12	64	94	75	169	135	75	0	130	1	87	28	92	39	0	95	48	1	1	106	50	59	39	52	504	27	45	133	73	42	46	57	45
K00954	13084	12366	12902	9668	12720	12131	10576	13058	13134	13453	13835	11350	8626	12772	12564	12626	9896	13034	13115	13228	12640	11281	16570	8195	6574	10863	7225	5999	8763	11663	13309	10258	12085	7916	12769	9213	10123	10008	9243	10242	9745	10412	9229	8390	9908	9813	9852	9284	9518
K00955	4716	4266	4715	3512	4698	4589	4428	4379	5247	4321	4231	4193	2664	4027	4008	4423	2874	5005	5713	5277	5701	4133	1558	2985	1961	3664	1559	1738	3446	4262	5141	2500	4694	2959	5224	3365	6983	6149	4189	5711	2369	2486	2970	2438	2328	7665	3801	3375	4100
K00956	4626	4334	4351	3370	4055	4033	3234	4774	3362	4280	2849	3404	3130	3414	4046	3715	3826	3847	3585	3143	4026	4060	7805	2807	1897	3707	3260	2113	2472	3784	5179	3736	4042	2760	3866	3674	4889	4492	3448	4844	2414	2897	3731	3062	4335	4694	4053	3926	3795
K00957	7062	6796	7042	5201	6701	6503	5873	7346	6460	6810	5170	5915	4506	5812	6323	6157	5423	6831	6804	5936	7368	6322	8663	4562	3058	5842	4214	3149	4335	6172	7693	5397	6554	4681	6886	5466	8519	7622	5549	7711	3669	4184	5205	4260	5680	8472	6025	5777	5825
K00958	1696	1590	1729	1397	1905	1843	1461	1238	1857	1362	2965	1235	1301	2272	1668	2059	967	1916	2070	2187	1813	1939	655	1328	833	1467	893	644	1213	1765	2097	1239	2136	1051	1762	1469	1340	1255	1931	984	996	440	625	1211	708	597	917	942	949
K00960	9	9	0	0	2	9	0	17	0	0	4	0	6	0	65	7	0	0	0	1	1	0	2	22	0	39	0	7	30	24	11	29	0	2	48	328	31	30	186	28	4	6	8	285	8	5	22	9	12
K00961	0	0	15	0	0	0	0	0	0	0	0	0	0	0	0	0	0	0	0	0	0	7	0	0	3	2	0	1	0	12	3	0	5	0	0	0	0	0	1	2	6	1	5	0	3	11	2	2	1
K00962	12866	12065	12434	9502	12524	11876	10382	12781	12936	13171	13350	10905	8418	12460	12350	12321	9822	12635	12689	12878	12239	11077	16626	8099	6515	10803	6917	5874	8675	11422	13097	9819	12017	8163	12648	9361	10076	9938	9405	10200	9202	10143	9173	8543	10111	9773	10066	9387	9502
K00963	8918	7711	8010	6193	8503	8027	8179	8004	9133	8251	8390	7758	5201	7783	8081	8268	6920	8452	8737	8668	8393	8345	6743	6005	4277	7250	4588	4024	6347	8164	8569	7149	8761	5790	9663	6985	8373	7868	8777	7494	4600	5248	5730	5923	5094	6191	7201	5743	6624
K00964	0	0	0	2	1	1	11	2	0	0	0	0	0	0	2	1	0	5	0	1	1	4	14	2	27	0	0	0	0	1	0	1	1	1	1	2	0	0	0	0	0	2	1	0	2	0	2	1	0
K00965	6740	5793	5634	4731	5687	4802	4172	6055	5662	5948	5765	4898	4049	5620	6474	6149	5260	5964	6362	6098	5920	5127	16508	3871	3123	5406	3921	2967	3706	4715	6607	4763	5449	3385	5125	4715	4127	3966	4912	4156	5437	6122	5330	4561	5558	3063	5975	5045	5203
K00966	4625	3919	4274	3077	4202	4526	3270	3930	5109	3995	4793	4185	2666	4809	4510	4336	3901	4677	4393	4809	5309	4066	1792	2309	2037	4677	2178	1605	2580	4277	3380	3333	3930	2467	4389	3488	5612	5231	3928	4785	2838	2853	2857	2602	3046	2605	3708	3422	3721
K00968	557	564	374	325	720	499	217	427	533	682	411	629	401	682	415	541	409	603	483	655	539	235	158	234	309	475	115	225	364	342	538	488	572	337	386	306	37	101	352	106	631	647	287	285	323	200	234	230	238
K00969	12991	12074	12769	9684	12562	11872	10615	12823	12975	13262	13720	11325	8388	12596	12436	12298	9751	12663	12847	12927	12240	10967	16064	8082	6681	10660	6964	5739	8612	11622	13226	10021	11871	8053	12621	9534	10101	9858	9334	10067	8877	10317	8891	8597	10014	9601	9698	9337	9249
K00970	8342	7275	7588	5652	7721	7755	6701	8056	8051	7948	7723	6871	5467	7641	7155	7533	5704	6971	7904	7622	7500	7253	2430	5085	3086	7246	3663	3989	4812	7837	7892	5815	7467	5278	7653	5193	6474	6344	5108	6008	4007	4221	4516	4438	5478	6181	5823	5505	5361
K00971	7629	8271	8068	6264	8182	8233	6394	8709	8315	8701	8670	7123	5492	8309	7705	7762	5638	7887	8223	7925	7796	6505	3762	5393	4004	6627	4662	3852	5052	8088	7771	6313	7585	5186	8033	6654	8054	7748	5976	7903	5048	6234	5790	5166	7382	7396	6272	6646	5868
K00972	906	634	1066	869	665	895	482	636	1182	474	685	601	657	876	1262	678	569	981	453	588	990	1030	604	55	192	561	908	221	428	382	896	650	253	571	867	674	784	652	629	910	403	441	569	679	951	455	832	1001	695
K00973	13370	12661	12873	10022	12975	12039	10164	13433	13014	13128	13956	11381	8918	12771	13373	12448	9508	12719	13035	12721	12678	11523	19160	8495	6986	11434	7543	6286	7942	11677	13010	10491	12214	7935	12853	10243	11722	11319	10020	11424	9132	10822	9839	9007	11343	10342	10471	10423	10008
K00974	20639	20577	22393	16153	21184	18557	18732	18431	20668	21563	19819	18100	14486	20582	20191	20978	14634	20933	19119	21323	18621	23327	43130	15237	11710	17078	12474	8867	14498	18330	24141	15855	21557	12278	20698	17004	15837	16143	17937	16931	18264	19648	16667	15357	17083	21257	17856	15592	16240
K00975	12468	11143	12152	9345	11844	9431	8649	12150	10752	12967	11004	10577	7758	11736	11476	11338	9287	11934	11180	11522	11387	11304	36838	7349	7206	9573	6881	5476	8289	9537	14388	9287	10778	7338	10375	9765	7660	8065	10072	8916	14414	13017	11034	10243	11615	10151	11362	10109	10762
K00978	2571	2769	2543	1940	2928	2760	2013	2482	3206	2821	3182	2708	2068	2979	3257	3037	2128	3454	3776	3635	3345	2171	927	1244	1172	1809	1883	762	2187	2411	2252	1257	2289	1723	2478	2676	3172	2847	3033	2553	1945	1487	1646	2050	2169	1256	2205	2067	1842
K00979	7113	7378	7678	5522	7402	7108	6673	7597	7580	7594	8053	6568	5660	7194	7476	7122	4886	6988	7856	7959	6593	6728	3879	5019	3726	6053	4406	3580	5108	7548	7844	5335	7415	4677	7743	5974	7750	7340	5513	7403	3896	4953	4939	4437	6352	7321	5317	5739	5077
K00980	1841	2430	2705	1914	1894	1877	1838	2064	2117	2364	2404	1771	1229	2282	2647	2109	2434	2815	2273	2433	2278	2084	8474	1083	1204	2111	1460	905	2003	1763	2671	2330	1879	1542	1626	1910	1248	1242	2061	1465	2013	2316	1901	1841	1812	1365	1815	1593	1656
K00981	14004	13339	13841	10296	13679	13357	11937	13812	14080	14430	14728	12152	9083	13433	13437	13665	10516	13885	14017	14016	13248	12478	17071	9042	7510	11785	7600	6228	9345	12956	14593	10955	13395	8704	13802	10277	11042	10914	9981	11104	9770	11301	10010	9244	11159	12295	10702	10211	10211
K00982	4537	3809	4148	2947	4270	4331	4090	4161	3865	3997	3263	3429	3088	3684	3542	4090	3412	3961	3965	4104	4448	4338	1349	3158	1929	4103	1788	2219	3115	4625	4854	3471	4810	3143	4776	3148	5320	4860	3622	4838	1961	2215	2948	2455	2540	4803	4138	3427	3884
K00983	2677	2883	2684	2096	3114	2918	1986	2885	3229	3362	3717	2294	2279	3336	2598	2975	2069	2931	3232	3344	2992	1714	1375	1738	1720	2336	1962	1043	2171	2662	2683	2599	3497	1853	3208	2540	2329	2356	2464	2394	2156	2460	1886	1977	2828	1937	2101	2434	1973
K00984	560	907	542	363	781	582	574	465	660	846	469	620	496	779	589	694	905	711	636	659	687	251	288	258	443	568	192	195	1125	533	627	572	617	482	536	385	124	153	530	174	756	706	464	380	255	338	646	241	371
K00985	0	0	0	0	42	0	0	0	0	0	0	0	0	0	0	0	0	0	0	0	0	0	0	0	0	0	0	0	0	1	0	0	0	0	0	0	6	0	0	0	0	2	0	1	0	0	0	0	0
K00986	2908	1402	1770	1347	2212	1641	2545	2310	1478	2002	1600	1718	1261	1528	1730	1411	1405	1960	2189	1872	1704	1245	3938	1097	1067	1130	1257	1108	1026	1283	1921	1149	1474	829	1525	1929	2438	2291	1678	2100	1647	1152	1509	1539	1646	1185	1646	1697	1540
K00988	151	114	184	33	152	114	303	112	110	97	112	71	23	86	32	136	35	132	158	7	67	466	64	191	68	102	11	81	40	237	187	200	447	84	233	46	68	124	45	105	61	170	76	48	34	2010	58	65	104
K00989	6492	5434	5919	4540	6311	6562	5323	5828	6507	5881	5285	5461	3512	5945	6236	6100	5143	6588	6281	6111	6804	5953	2806	3910	2490	5337	2996	3090	3982	6226	6289	4488	5885	4008	6864	5206	7702	7042	6272	6756	3659	3290	4405	4138	3701	5841	6148	4802	5735
K00990	4430	3715	4252	3185	4091	3880	4043	3952	3580	4063	3202	3393	2874	3720	3638	4016	3660	4304	4186	3903	4344	4325	1383	3292	1983	3838	2110	1993	2882	4291	4810	3274	4637	2923	4575	3154	5416	4956	3682	4783	1952	2184	2921	2357	2551	4725	3894	3287	3586
K00991	12191	11033	11645	8801	11568	10681	8710	11923	11183	12463	11304	10483	7714	11391	11854	11080	9175	12085	11074	11193	10737	10578	15997	7067	5859	10300	6928	5654	7289	9891	11820	8855	9305	6919	11084	8383	7489	7704	7823	8645	9076	11186	8761	7940	9847	8213	8737	8256	8172
K00992	131	339	264	360	763	368	302	263	339	337	82	253	216	276	205	153	188	122	301	179	343	431	290	528	175	245	304	319	199	300	599	87	283	155	333	485	328	327	392	311	156	115	186	423	141	202	234	190	212
K00995	19142	16878	17746	13894	18708	17746	14703	17610	20778	19059	19381	16261	12260	18586	19085	19731	15821	20815	19923	19849	20456	14498	24086	10373	8967	15163	10349	8006	11595	15478	18178	14380	16487	12228	18072	13189	15727	14994	14658	14921	13815	13635	13030	11862	13338	13256	15775	13626	14833
K00996	848	209	415	199	154	91	515	367	299	245	81	219	124	229	342	117	151	98	149	179	194	318	407	205	113	163	131	187	236	184	474	108	192	93	164	168	253	229	171	249	215	251	264	183	155	93	260	203	233
K00997	6551	6112	6118	5173	6768	6380	5930	6447	7783	6631	6394	5688	4317	6661	6266	6657	5103	6855	7016	6498	6979	6222	8367	4114	3455	4733	3385	3046	4886	6661	6689	4576	7235	4605	7403	5036	6547	6154	5919	5819	3953	4429	4656	4561	4288	5526	6058	4835	5640
K00998	8811	9394	9866	7202	9115	9172	7886	9306	8966	9587	10195	8346	6059	8720	9310	9128	6131	9117	9470	10012	9202	8931	12030	7066	5189	8427	4698	4380	6286	8654	10462	6732	9486	5668	9755	7903	9268	8925	7573	8977	7046	6871	6934	6426	7631	8676	7174	7066	6944
K00999	225	156	218	116	231	230	190	273	98	320	188	0	56	280	82	155	175	418	236	236	364	76	22	75	2	46	4	94	56	142	346	258	164	212	173	81	200	198	123	126	44	52	61	68	70	41	108	109	112
K01000	13504	12745	13027	10022	13278	12607	10784	13405	13641	14030	14213	11690	8854	13270	13033	13150	10420	13494	13479	13739	12994	11470	18281	8423	7070	11352	7160	6175	9039	11966	13747	10613	12671	8509	13056	9733	10200	10088	9782	10352	9950	11186	9554	8880	10384	10053	10327	9626	9795
K01001	0	0	0	0	0	0	0	0	0	0	0	0	0	0	0	0	0	0	0	0	0	0	0	0	0	0	0	0	0	0	0	0	2	0	0	0	0	0	0	0	0	0	0	0	0	0	0	0	0
K01002	907	1208	1207	868	1053	937	1087	1043	729	1227	1313	992	677	835	1194	995	497	759	695	1216	965	2065	2200	1326	983	1296	581	732	1146	1027	2009	899	1286	639	1276	1178	586	649	792	638	1632	2078	1090	1287	1030	1142	1197	916	910
K01003	1130	1053	1148	856	1496	1445	1547	1198	1445	1590	1251	913	756	1310	1037	1336	1106	1617	1457	1269	1743	772	278	781	541	975	547	478	1190	995	1203	951	1033	1010	1297	1169	1637	1414	1626	1266	550	543	707	938	625	502	937	857	932
K01004	533	401	346	388	504	426	764	656	459	512	322	310	271	444	327	380	440	616	466	396	556	321	143	375	324	542	285	176	940	516	432	489	1014	317	685	310	650	540	349	482	202	184	266	300	207	306	403	412	442
K01005	1451	2153	1613	1556	1847	1159	1754	2052	1259	1826	2042	1728	926	1803	1936	1520	954	1490	1514	1909	1772	1958	3299	1383	1263	1483	1786	830	1509	2086	2846	1328	2219	803	2176	1800	904	1146	953	1489	1576	3879	1735	1695	2415	1559	1389	1825	1403
K01006	8770	8617	8564	6533	8440	7814	6449	9200	9420	9761	9326	7790	6194	8765	8914	8497	6434	9471	9751	10178	9164	5774	14182	5016	4226	6704	5227	3935	6047	7093	9081	5374	7089	5632	7693	6369	6053	6154	5813	6305	7184	8218	6482	5913	7885	5242	6805	6859	6522
K01007	6791	5587	6746	4842	6812	7304	6796	5865	8497	7205	8585	6714	4945	7948	5830	7082	3822	6708	7319	6835	7820	7436	2807	4553	2706	5332	2892	2865	3288	6314	6874	5839	7920	4503	7434	4400	6311	5978	5729	5583	3730	3308	3455	3712	3116	7262	4281	3678	4210
K01008	4877	4293	4617	3705	4535	3760	4146	4666	3835	4694	4263	3753	3027	3961	4419	4337	3993	3837	4605	4136	4480	4432	10083	3373	2834	4245	3030	1897	2804	3598	5744	3856	5152	2995	4755	3659	4052	4017	3437	4034	4251	4274	4200	3468	3994	5589	4285	3940	4184
K01010	0	0	0	0	0	0	0	0	0	0	0	0	0	0	0	0	0	0	0	0	0	0	0	0	0	0	0	0	0	0	0	0	0	0	0	0	0	0	0	0	0	0	0	0	0	0	0	0	0
K01011	20015	14301	15225	12645	16741	19179	14626	16496	17796	15146	14668	14911	9472	17358	16242	16566	14796	18499	17608	16196	19902	15428	5694	10087	6304	16261	7821	8415	10945	14718	17660	13813	16553	11938	17852	11790	19447	17531	13640	16670	9006	8319	10690	10204	7863	14675	14109	11263	14504
K01012	13897	13342	13850	10118	12578	12412	10432	13333	13330	13803	14514	11586	9572	13438	13142	13236	10019	13397	12654	13369	13100	12077	20755	8322	6723	11452	7761	5704	8865	10893	15091	10837	12105	8503	13314	10064	10306	10102	9736	10383	11114	11505	9394	9246	11364	10269	9940	10179	9668
K01013	1	47	33	0	116	56	2	0	128	1	45	0	31	0	0	0	73	0	0	0	86	0	0	151	0	0	96	3	2	7	1	0	0	42	0	13	32	40	34	23	2	9	13	12	11	13	10	13	30
K01014	137	75	372	132	176	430	135	187	373	170	342	469	152	293	185	96	153	494	251	433	458	36	31	178	52	28	0	36	217	147	147	9	97	43	219	189	272	233	167	263	103	107	90	74	75	298	154	142	141
K01015	0	0	18	0	11	0	0	0	0	0	0	0	0	0	0	0	0	0	0	0	10	0	0	0	0	0	0	0	0	0	65	0	0	0	0	2	3	2	5	11	3	1	2	5	2	0	3	5	2
K01023	390	296	823	405	275	331	290	444	202	450	343	511	537	404	234	540	141	162	429	227	199	378	152	207	404	283	322	92	407	737	758	226	422	98	419	663	108	175	253	352	328	304	472	424	968	241	594	562	313
K01025	57	34	117	45	107	120	25	47	78	49	112	104	67	59	36	33	51	153	79	127	128	16	11	44	25	0	0	65	128	56	120	16	1	21	28	53	67	76	46	59	34	35	28	13	18	103	46	40	38
K01026	1060	777	878	766	964	426	1210	946	513	931	678	492	742	609	647	622	646	651	740	379	928	1144	3873	614	918	651	546	352	744	732	1034	666	1136	372	834	620	261	388	494	547	2036	1154	1126	974	858	2597	1003	742	943
K01027	11	37	111	64	58	17	0	0	50	46	66	48	14	18	96	0	12	100	0	135	45	0	15	45	54	102	0	28	47	101	0	4	78	0	111	79	75	88	82	56	21	19	23	60	107	26	20	72	36
K01028	2731	2917	3261	2356	2920	3469	3212	2570	3249	3039	3657	2596	1676	3100	2900	2629	2157	3541	3681	3226	4056	2790	1368	2423	1533	2468	1375	1456	1806	3275	3241	2633	2896	2781	4154	2970	5602	4867	3709	4652	1845	2192	2414	2115	2159	4612	2738	2781	3115
K01029	3574	3104	3363	2846	3570	4065	3656	2843	4181	3687	3270	3417	2061	3473	3643	3193	2601	4246	4354	3876	5142	3106	1891	2121	1498	2513	1492	1616	1894	3543	3851	2592	3134	3086	4342	3202	6187	5401	4112	4999	1947	1959	2582	2297	1899	4722	3056	2764	3359
K01031	1084	667	647	575	713	1429	1064	826	855	1113	639	587	528	985	695	987	588	1216	936	866	1268	642	221	370	384	763	344	568	474	642	1521	877	847	870	941	466	789	717	484	650	313	485	610	471	317	323	654	508	679
K01032	1038	725	685	587	709	1403	1104	829	819	1066	637	668	515	1021	719	966	596	1237	1018	855	1250	655	215	403	453	681	316	575	524	794	1474	835	847	870	916	509	829	736	504	682	329	486	625	499	325	340	699	537	704
K01034	813	438	487	655	651	473	468	321	540	525	463	633	416	500	538	583	341	536	355	432	671	567	352	248	371	384	162	190	267	598	648	287	265	180	925	851	290	346	1210	300	451	429	494	862	260	269	669	311	426
K01035	112	154	127	112	146	60	28	86	157	84	46	159	68	183	135	171	36	137	132	135	48	191	178	205	72	80	55	23	76	180	162	36	65	50	461	447	33	49	301	48	138	222	221	396	81	90	397	72	155
K01036	69	100	164	79	27	49	62	175	99	12	81	109	74	15	69	73	132	45	27	7	30	34	2283	34	182	72	46	26	27	119	91	59	130	62	26	101	121	114	112	135	192	123	271	80	140	122	180	90	190
K01039	1600	1304	1657	943	1426	1567	1421	1543	2532	1941	1621	1420	768	1816	1464	1787	1241	2215	2092	1675	2593	950	353	743	420	1167	463	593	774	1323	1458	1689	1730	1441	1279	1102	2350	2143	1268	1768	777	633	795	641	772	558	1186	1081	1115
K01040	1665	1370	1673	956	1491	1615	1465	1621	2548	1966	1662	1466	768	1864	1515	1787	1299	2254	2175	1732	2605	984	349	826	420	1167	547	651	787	1322	1463	1596	1801	1451	1330	1117	2272	2063	1247	1720	809	777	815	683	793	572	1199	1111	1116
K01041	1825	2075	1988	1216	1721	1688	1614	2094	1895	2157	1783	1659	1031	1667	1722	1977	1093	2062	2248	1757	2178	1327	912	1009	1138	1481	1010	674	1699	2142	2122	1294	1924	1349	1812	1880	1239	1310	1157	1234	1201	1115	1150	1496	1746	2624	1340	1234	1150
K01042	4399	3447	3308	2655	3189	3554	3289	3439	4207	3603	3529	3358	2580	3625	4340	3964	3666	4153	4429	4088	4236	3339	2201	2584	2061	4111	1929	1520	2752	2991	3845	3158	4338	2240	4349	2842	3914	3594	2835	3367	2389	2528	2694	2305	2308	1604	3296	2701	2783
K01043	1297	1548	1779	911	1753	1231	1897	1268	1375	1107	1526	1699	643	1493	1288	1214	1131	1582	1323	1189	1736	1819	586	1706	854	1507	1163	690	1184	1529	1975	1218	1981	1019	2164	1840	4016	3234	1933	3132	962	1277	1414	1060	992	3690	1980	1525	1669
K01044	683	609	584	421	561	785	1245	689	722	581	545	603	316	768	668	961	448	653	809	615	585	1379	369	718	340	765	410	425	188	859	564	959	1073	752	992	708	602	632	2217	570	511	396	378	566	223	2433	455	367	451
K01045	0	0	0	0	0	0	0	25	0	0	0	0	0	0	0	0	0	0	9	0	0	0	0	0	0	0	0	0	106	0	0	0	0	0	0	6	28	7	7	20	6	1	8	10	8	6	5	20	10
K01046	3401	2853	2337	1697	2868	3050	3914	2584	3023	2424	2444	2326	1382	2588	2111	2820	3568	3430	3144	2957	3592	2037	817	1568	1526	3298	1131	1477	2869	2580	2929	3485	2621	2857	3148	2234	2341	2176	2747	2047	1269	1068	1352	1882	1009	917	1610	1384	1714
K01047	0	0	0	0	0	0	0	0	0	0	0	0	0	0	0	0	0	0	0	0	0	0	0	0	0	0	0	0	0	0	0	0	0	0	0	0	0	0	0	0	0	0	0	0	0	0	0	0	0
K01048	1971	1754	2105	1371	1466	1134	1671	1945	1395	1315	1267	1539	872	1253	1596	972	847	1446	1372	1262	1404	2320	4391	1307	1001	1471	1583	1019	2065	2260	2124	1189	2121	1241	2116	2260	1748	1555	2181	1734	1509	1338	1704	2234	2198	1597	2485	2398	1880
K01049	0	0	0	0	0	0	0	0	0	0	0	0	0	0	0	0	0	0	0	0	0	0	0	0	0	0	0	0	0	0	0	0	0	0	0	0	0	0	0	0	0	0	0	0	0	0	0	0	0
K01051	1908	2350	2390	1531	1406	1179	1353	2579	937	1926	919	1304	1275	1423	1976	1327	1012	1204	1680	1120	1326	1724	1500	1487	1143	1437	2174	829	1978	2680	2918	1470	1891	818	1819	2835	2051	1942	1664	2220	1302	2174	2348	2038	3859	1416	2567	2638	1709
K01053	2599	2162	2746	1946	2684	3115	2570	2455	2715	2406	2161	2671	1352	2639	2721	2091	2055	3284	2727	2648	3477	2159	781	1607	1363	1691	1208	1287	1453	2610	2710	1971	1915	1564	2642	2365	5653	4552	2619	4360	1448	1501	2153	1341	1571	2744	2237	2146	2393
K01054	172	180	216	137	344	122	54	135	311	181	321	228	143	434	157	167	142	128	227	114	183	373	77	207	44	267	0	24	90	374	200	71	126	14	252	122	237	225	175	198	286	85	109	133	68	80	203	111	190
K01055	2461	1779	2105	1737	2432	2970	2336	2329	3173	2354	2574	2167	1339	2701	2223	2288	1922	3225	2967	2668	4164	1336	506	1377	1129	1924	1366	1346	1667	1562	2318	1737	2218	1989	2214	1501	2967	2522	1914	2341	1000	1030	1341	1333	1016	1106	1849	1665	2033
K01056	13745	12125	12770	9693	12629	11980	10876	12958	13000	13491	12761	11252	8516	12683	12667	12853	10907	12873	12852	12857	12377	11284	16684	8029	6714	11561	7021	6036	8683	11748	13476	10894	11969	8327	12768	9521	10113	10004	9459	10286	9357	10565	9383	8672	10221	9833	10119	9497	9590
K01057	5204	4283	4839	3683	5328	5076	4204	4999	5199	5007	4623	4539	2834	4942	4711	4753	4308	5098	5423	4726	5740	3895	1558	2926	1959	4133	2399	2197	3314	4782	4750	3928	4501	3687	4879	4051	7041	6252	4472	5776	2357	2413	3470	3127	3725	3070	4296	4194	4367
K01058	1706	2062	1848	1912	2165	2070	1776	1823	2044	1724	3645	1688	1611	1739	1721	1646	1084	1445	1841	2215	1670	2832	857	2234	1482	2341	1274	969	1363	2110	2556	1902	3041	1320	2690	1116	1557	1441	1166	1726	702	929	1256	900	911	945	1367	1021	1167
K01060	976	830	1029	803	1136	1270	836	1123	1199	970	934	789	629	1033	997	1242	793	1013	1175	858	1118	763	1181	773	696	400	313	666	556	987	992	933	641	853	804	867	1179	1075	1582	1002	791	976	936	988	969	472	1218	1085	1186
K01061	6648	5959	7311	5706	7733	8241	5643	6379	8239	6590	6841	7703	4221	7705	7988	6797	5861	8531	8706	7867	9710	7034	2238	4750	2482	4989	4081	3348	4295	6449	7030	3754	6370	4649	7697	6095	12789	10909	7406	10128	4213	4074	5512	4140	4057	7105	7131	5669	7041
K01062	10	30	20	5	26	27	1	42	9	32	20	3	7	4	6	16	30	2	2	0	7	11	890	11	6	2	37	53	4	34	102	4	58	23	43	23	27	32	31	59	53	32	90	54	33	152	58	20	87
K01066	2822	2733	2611	2107	3115	3012	3054	2641	3131	2924	2632	2870	1438	2885	2333	2905	1875	3755	3377	3102	3828	2232	1317	1673	1617	2288	1273	1384	1830	2540	3016	2029	2318	2482	3479	2304	3572	3147	2352	2900	1565	2033	1993	1831	1641	2122	2445	2022	2488
K01067	1368	1457	1767	1204	1338	1696	1338	1189	1343	1208	1133	1250	820	1413	1939	1130	1132	1837	1645	1506	1379	1419	732	1169	813	1389	948	724	1098	1666	1586	1283	1646	1067	1980	1400	2595	2336	1658	2395	878	1156	1434	1039	1015	1446	1551	1337	1630
K01068	0	0	0	0	0	0	0	1	0	0	0	0	0	0	5	9	6	0	0	0	0	0	0	0	0	0	0	0	0	0	0	1	27	0	2	29	2	2	37	0	0	0	1	25	0	0	2	0	1
K01069	5390	5837	5902	3981	5873	5339	5675	5024	5925	5086	4612	5045	3616	5676	4520	5009	4177	5022	5327	4951	5984	7177	3337	4634	2926	5096	2364	2859	5353	6247	6219	3642	6725	4464	6764	4320	7536	6985	4853	7001	3422	4054	4211	3172	3384	10289	5085	4299	5133
K01070	1855	1906	2095	1383	1996	1531	2541	1823	1912	1538	1403	1841	824	1512	1541	1482	939	1727	1447	1522	1644	3318	776	2002	1211	2123	872	1333	1526	2761	2795	1510	2647	1679	2400	1530	2808	2547	1761	2403	1193	1386	1633	1205	1005	3804	2168	1585	1965
K01071	990	1040	1513	1030	1460	1415	957	785	1687	1092	1588	1388	824	1410	1356	1670	955	1572	1550	1505	1531	905	1574	1120	532	621	597	439	765	937	940	897	1185	569	896	555	685	701	600	604	497	463	537	472	720	429	675	702	564
K01073	53	106	52	34	71	40	120	7	47	10	65	232	6	40	119	79	16	43	80	68	65	56	57	59	84	193	127	50	34	82	118	75	50	51	116	378	94	113	221	89	54	44	67	332	41	34	66	81	89
K01075	911	704	1074	651	934	1183	1272	838	922	1041	777	908	555	803	596	927	592	995	840	995	1028	1007	313	587	554	751	246	273	416	1182	1130	727	1369	590	916	688	1132	1098	663	1096	501	638	692	432	602	2752	744	661	788
K01076	1816	1068	1319	1103	1539	1620	1999	1436	1908	1498	1226	1281	683	1243	1424	1855	2134	1731	1675	1245	1456	1388	641	1214	942	1938	693	724	835	1556	1447	2670	1612	1522	2136	1742	2539	2271	2371	2020	750	1301	1125	1196	790	3612	1120	1080	1282
K01077	5622	5881	5822	3362	5158	4487	4224	5570	5002	5910	5092	4669	3710	4747	5065	5104	3481	4640	5340	5699	4669	4407	2435	3459	2884	5187	2766	2661	4536	5639	5760	3901	5049	3271	5514	4977	3764	3763	4970	3731	3923	4039	3651	4147	4625	3530	3641	3633	3124
K01078	1594	877	1156	1029	1379	1671	972	1089	808	1434	1249	1194	915	1241	1721	1557	2375	1691	1676	1782	1413	1228	427	969	634	1622	840	450	621	1237	1494	1594	899	524	1632	1474	3401	2955	1733	2511	732	751	1213	665	913	1111	1241	1176	1399
K01079	7465	6417	6443	5461	7171	7024	6255	7197	7202	6964	7330	5732	3968	6928	6179	7267	6632	7081	7393	6442	8072	6527	3895	4894	3619	6334	3484	3379	4604	7331	6690	6874	7500	4641	7486	4597	6151	5920	4827	6119	3527	3428	4630	4028	4627	5187	5783	4877	5421
K01080	0	0	0	0	0	0	0	0	0	0	0	0	0	0	0	0	0	0	0	0	0	0	0	0	0	0	0	0	0	0	0	0	0	0	0	0	0	0	0	0	0	0	0	0	0	0	0	0	0
K01081	7124	6650	6851	4771	7193	6853	6383	6646	6056	7384	7736	5824	4282	7100	6602	6724	5304	6477	7480	7241	6684	6135	3604	5499	3148	6708	3188	3592	4472	6756	7987	6128	7478	4545	7274	5858	5824	5718	4918	5669	4328	6175	4644	4911	5156	6016	4437	4889	4478
K01082	88	0	0	97	0	0	0	14	0	0	34	14	0	0	0	0	0	0	82	0	0	0	0	0	0	0	0	0	0	0	83	0	0	0	0	16	14	24	10	9	32	34	23	12	31	10	14	17	30
K01083	421	675	753	484	566	581	867	632	534	654	451	491	203	445	540	324	340	437	650	683	329	979	293	874	455	755	256	286	333	880	1088	568	709	731	890	579	1052	923	1155	999	355	384	563	383	295	997	504	417	511
K01084	0	0	0	0	0	0	0	0	0	0	0	0	0	0	0	0	0	0	0	0	0	0	0	0	0	0	0	0	0	0	0	0	0	0	0	0	0	0	0	0	0	0	0	0	0	0	0	0	0
K01085	675	357	329	183	230	167	541	435	280	281	79	421	181	184	361	237	143	164	154	175	147	837	246	416	162	463	310	323	435	460	671	279	599	219	371	227	54	86	197	94	215	303	366	237	127	127	622	148	278
K01087	3974	2747	3025	2129	3015	3378	2895	3440	3672	3046	2890	2600	1704	3088	3014	3192	3041	3724	3366	3274	4469	2467	917	2107	1217	3182	1417	1638	2306	2650	3285	2621	3157	2587	3324	2048	3971	3477	2719	3242	1475	1458	2114	1785	1388	1749	2928	2167	2935
K01089	5070	5238	5355	3024	4490	3834	4333	5768	3178	5144	4396	4559	3148	3833	4532	3697	2520	3310	3917	4433	3193	5188	2287	4525	2739	4945	2594	2811	3772	5565	6140	3568	4950	3391	5146	4146	4301	4117	2902	3990	2653	4068	3673	3146	5306	4009	3645	3825	2887
K01090	12001	10162	13293	9399	12431	13373	9677	11247	14264	12492	13369	12182	7391	13032	12747	12100	10260	14812	12911	13222	14163	10010	20515	7153	5146	10082	6461	5320	7512	10482	11664	9323	9934	7521	12000	10198	11056	10767	11167	10524	9795	10969	9084	9120	8628	11539	10674	9184	10469
K01091	21317	22467	23071	17440	22880	20394	18432	23293	21746	24370	20941	20058	15014	21911	20523	21390	15408	22223	21662	22825	20829	22033	38913	16332	12793	18938	13093	10815	15622	20465	25834	15132	21310	14291	20853	17182	16688	17057	15976	17973	19696	19125	17431	16098	19326	22395	18851	17238	17720
K01092	14860	12934	13092	10150	14382	13972	12036	14211	14573	13536	12646	11901	9118	13899	13460	13758	11898	14183	14826	13907	15274	11475	8821	8453	6725	12369	7537	7120	11187	13242	14373	11433	13622	9237	13792	10110	13628	12571	10942	11865	7714	7686	8407	8522	9523	12069	10655	10558	10382
K01093	1762	1205	1957	1160	1289	1210	1516	1401	1369	1323	1161	1313	802	1340	1401	1401	953	1312	1460	1329	1199	2418	590	1159	773	711	840	604	1014	1484	2112	828	1263	850	1854	1334	1910	1640	1342	1610	839	1052	1436	941	1045	894	1855	1129	1340
K01095	3724	3492	3271	3070	3774	3948	3496	3502	3860	3916	3125	3040	3091	3510	4066	4086	2655	3811	3807	3831	3548	3805	1351	2059	1989	2724	2054	1441	2078	3829	3858	2629	4002	1780	4151	3341	4498	4263	3888	4140	1819	2295	2604	2353	2947	4007	3229	2839	3030
K01096	816	616	504	358	510	360	907	631	353	321	134	531	239	247	588	478	211	430	274	322	254	1252	432	694	436	835	456	690	592	872	979	377	815	444	632	505	167	211	333	224	297	399	499	446	220	209	745	251	402
K01097	0	0	0	0	0	0	0	0	0	0	0	0	0	0	0	0	0	0	0	0	0	0	0	0	0	0	0	0	1	6	0	0	0	0	0	2	0	0	0	0	0	0	0	1	0	0	0	0	0
K01101	1614	1395	1490	1202	1996	1352	1484	1413	1612	1604	1962	1369	860	1675	1604	1508	1052	1661	1601	1667	1390	1558	4768	1351	1164	1693	797	811	975	1514	1682	1582	1941	945	1680	1571	442	538	1611	583	1518	2551	1220	1493	1323	754	957	1019	941
K01103	466	571	693	311	583	690	647	321	1021	572	823	569	437	725	558	802	391	615	523	804	542	361	133	408	86	247	388	3	186	228	234	398	329	314	385	243	184	160	438	160	98	71	136	264	334	135	137	248	143
K01104	22713	22546	22201	17059	22980	21659	17974	22622	23853	24975	24031	20433	14524	22698	22593	22648	17996	24261	22657	22398	23502	19782	38761	14527	12325	19492	12417	10818	17157	19540	23054	18427	21402	14299	20916	16980	15681	15533	17064	16246	18259	19341	16306	15948	17436	16658	18000	16375	16510
K01112	2488	1763	1971	1577	2286	2535	2187	2467	2553	2289	1891	1831	1174	2293	2151	2240	1722	3104	2674	2304	2896	2096	561	1128	790	1177	1212	1002	1187	1888	2167	1619	2126	1677	2241	1577	2222	2049	1833	1766	858	841	1142	1364	774	2790	1771	1263	1776
K01113	5373	4126	5112	4310	5124	5578	4517	4682	6488	4567	4623	4962	2884	5442	4940	4689	4964	6273	5836	5693	6481	4481	1441	3229	1554	4243	2815	2163	2477	4643	4840	3975	4368	3544	5226	4060	8053	6998	5583	6642	2927	2662	3438	2748	2636	6340	4407	3686	4509
K01114	1973	2114	2417	2078	2511	3023	1709	2263	1906	2833	2089	2165	1557	2587	2698	2375	2911	3595	3619	2989	3689	1133	885	1445	1041	1299	1575	938	1678	1905	2735	1383	1618	1169	2724	2594	5372	4504	3149	4236	1290	1309	2177	1800	1499	1979	2213	2045	2561
K01115	30	43	45	69	49	43	55	52	60	75	95	40	62	104	52	139	43	148	164	64	136	49	7	42	150	110	26	105	172	118	159	16	97	210	308	99	65	47	99	33	16	38	30	70	23	15	73	56	50
K01117	20	16	0	12	4	18	0	3	0	1	5	0	6	0	66	23	0	4	10	22	16	0	13	43	0	73	0	7	14	22	12	29	0	0	67	335	31	30	195	29	7	7	9	290	10	6	25	9	10
K01118	4978	4442	4210	3494	4399	3914	4619	3949	4524	4322	3266	3970	2907	3924	4167	4294	3207	4678	4931	4055	4506	4706	2718	3563	2545	3963	2731	2228	3266	4235	5226	2733	4250	2931	5294	3913	5033	4496	4812	4619	2995	3489	3235	3267	2377	4543	3751	2955	3495
K01119	2407	2573	2813	1660	2153	1307	2185	2843	1589	2422	1607	1824	1178	1649	2007	1652	1111	1935	1536	1842	1689	2683	2655	2469	1656	2521	1744	1142	2484	3246	4008	1814	2649	1196	2769	2992	1727	1804	2704	2263	1917	2178	2564	2718	2949	1503	2958	2445	2182
K01120	503	328	583	213	371	601	642	335	497	503	439	577	246	452	388	459	309	555	535	360	725	605	264	322	286	210	73	182	255	596	562	395	1235	198	854	445	1098	1066	458	898	287	442	391	214	334	2548	404	371	478
K01121	161	62	150	420	277	316	158	358	445	460	228	182	146	255	328	318	294	168	392	136	278	165	56	1	262	326	118	74	0	196	16	522	236	152	465	54	0	39	46	14	54	12	58	56	11	51	17	7	45
K01126	18260	18369	17531	12710	17174	16764	15668	17932	17685	16399	15225	15026	10439	16907	16359	15650	14589	18502	17289	16813	18904	15070	14567	11393	8495	15722	10688	9003	13986	15281	18668	14214	15557	11864	16890	14487	15879	14848	15381	14711	11177	11743	12243	12697	13280	12258	14497	13409	13233
K01127	2	0	38	0	0	0	0	23	15	36	0	0	0	0	0	0	0	0	0	0	12	0	16	0	0	0	0	0	0	74	0	0	0	0	44	15	27	34	13	44	25	14	12	7	12	7	24	17	23
K01128	37	43	51	50	28	56	74	74	36	71	106	0	8	95	123	79	44	86	142	147	90	23	36	100	135	34	0	27	240	170	186	116	123	114	138	161	205	149	127	145	41	106	142	199	75	192	185	213	247
K01129	10397	9332	9207	7333	9344	9220	7852	10170	9889	10110	8325	7867	6685	9018	9176	9793	7495	10199	9301	8852	9835	7997	15579	5599	5300	7548	5187	4250	6595	8329	10367	7253	9110	6250	9269	7384	8886	8522	7361	9127	8279	8140	8171	6828	7921	8223	9431	7512	8657
K01130	4351	5005	4745	2905	5092	4039	3927	4647	4679	5112	4012	4558	2623	3896	4405	3714	3236	4499	4824	4376	5297	3565	2204	3170	2272	3978	2201	1832	3748	4638	4820	3299	4811	2800	4912	5012	8128	6945	4514	6901	2987	4401	4248	3224	4782	6030	4121	4363	4153
K01132	0	0	0	0	0	0	0	0	0	0	0	0	0	0	0	0	0	0	0	0	0	0	0	0	0	0	0	0	0	0	0	0	0	0	0	0	0	7	4	2	0	0	2	2	2	0	1	2	4
K01133	1097	1318	854	700	1225	985	970	1054	838	1137	846	856	739	1258	935	848	875	1237	1212	1132	997	842	358	839	784	1158	592	376	994	1020	946	986	1381	686	996	815	470	547	645	488	1260	1200	612	828	817	520	678	836	676
K01134	642	537	440	340	800	667	294	608	520	914	475	533	501	630	541	543	501	706	590	653	683	289	183	248	461	542	74	248	412	378	600	471	558	319	510	577	936	821	675	654	675	777	447	395	569	696	381	456	448
K01135	27	94	63	21	22	18	59	54	18	27	13	14	0	25	30	15	17	23	0	21	17	45	34	0	88	179	59	0	53	92	39	24	15	0	46	79	20	50	43	25	24	202	99	81	109	38	99	65	47
K01136	98	171	145	27	71	14	58	93	95	42	61	66	101	91	35	43	9	27	42	65	23	3	169	110	89	1	5	10	112	107	92	127	37	108	76	77	69	50	66	183	60	119	162	70	58	51	71	63	73
K01137	130	98	102	10	77	103	99	110	92	90	20	46	106	49	14	22	36	135	94	59	168	108	46	0	0	82	114	0	100	51	122	226	45	0	34	62	46	55	38	34	465	28	18	96	25	34	26	30	40
K01138	2256	2700	2262	1416	2828	2164	1863	2632	1987	2947	2108	1880	1713	2037	1999	2166	2026	2443	2199	2102	2205	1945	1396	1453	1800	2167	849	1175	2439	2347	2304	2217	2582	1515	2208	2579	2950	2613	2225	2418	2633	2741	2217	1828	2294	4407	2240	1705	1807
K01139	2041	2058	2039	1822	2582	2216	2360	2583	2008	2069	2676	2179	1793	1732	1951	2159	1433	1887	1946	2012	1830	3503	3980	2590	2151	2363	1352	1336	2156	2598	3232	2442	3078	1595	2768	1196	1550	1598	1263	1661	1977	1234	1478	1107	867	3367	1745	1076	1535
K01141	1535	1366	1410	990	1391	1244	1560	1335	1157	1262	793	1365	704	840	961	804	592	764	839	1077	878	2241	584	1350	779	1549	713	708	925	1446	2158	858	1794	679	1455	995	1517	1452	1043	1552	681	883	1161	789	826	976	1370	923	1172
K01142	13772	12630	13551	10568	13493	13482	11907	14076	14165	14539	13978	12029	8356	13286	12840	13148	10857	13578	13327	12701	13908	12661	17175	9170	7417	12155	7217	6249	9262	13339	14780	11470	13612	9252	14864	10639	14362	13419	11082	13908	9605	12123	11143	9463	10945	13620	12052	10986	12025
K01143	4	26	45	0	0	0	20	0	0	0	13	38	0	0	0	16	4	0	1	5	2	1	45	0	0	10	0	0	2	3	90	1	59	3	30	19	28	5	32	44	20	51	113	40	34	14	92	28	80
K01144	3557	4081	3734	2606	4148	3425	3181	4349	2744	4090	4132	3418	2586	3930	3486	3890	2410	3404	3623	3913	3364	3193	3023	2609	1983	3025	2056	2379	2556	3864	4630	2731	3380	2542	3415	2494	1898	2134	1769	2435	3392	3451	2588	2402	3378	4531	2171	2693	2218
K01145	16	31	19	0	2	1	59	14	9	10	0	8	15	9	12	59	6	26	11	24	3	12	7	54	20	70	10	1	0	4	4	7	25	19	22	5	8	4	7	7	7	14	22	12	10	3	22	11	16
K01146	704	473	370	267	350	211	629	515	204	267	100	475	203	218	422	280	156	242	169	223	181	1075	295	517	248	502	339	360	533	589	781	281	713	278	470	256	67	97	211	111	209	307	366	276	128	128	631	172	290
K01147	2082	1749	1733	1667	2121	1656	1769	1706	1537	1882	1331	1869	1765	1863	1586	1856	1205	1350	1764	1412	1341	2958	753	1584	649	1460	1275	975	906	1951	2453	914	2336	959	1630	1233	1765	1728	1432	1817	1007	1043	1318	1046	1051	2835	1593	1122	1393
K01150	1525	1273	1202	983	1124	1381	1451	1266	1135	976	1817	1145	777	1179	1400	1076	756	1288	972	1147	1014	1859	435	954	804	1233	963	603	928	1313	1426	1223	1614	745	1418	854	916	878	736	994	544	646	786	637	653	501	1181	791	834
K01151	9528	8914	9228	6371	8440	7928	6932	8988	8635	9660	8811	7772	5988	8862	8727	8353	6507	9629	9303	9152	8654	6598	16669	4960	4178	7030	5666	4296	5810	7056	9282	6115	7238	5277	7764	6662	4543	4931	6069	4868	7181	8126	6141	6332	7599	4188	6973	6548	5902
K01152	13	106	66	0	116	58	0	28	131	3	45	83	31	19	15	15	73	25	27	0	76	0	19	151	68	84	96	0	0	51	0	24	35	0	27	33	29	76	51	41	13	84	67	23	33	29	40	27	64
K01153	11745	12372	12431	9289	11987	11015	10119	11979	11748	12603	13247	9709	8217	11971	12280	12141	9048	12268	12065	11902	10431	11711	15300	8194	6122	11206	7667	5573	8685	11825	12575	10052	11654	7521	13140	9627	9911	10025	9153	10179	7874	11931	9437	8161	10495	11828	9929	9390	9175
K01154	12900	13886	14388	10963	13743	12076	11556	13331	13749	13607	17103	11426	9012	13611	13999	13166	10405	13308	13936	13838	11613	13936	19080	9979	7540	12553	9135	5964	10223	13606	13610	11388	13676	7950	15412	10907	10138	10214	9361	10546	8720	14484	10268	9122	12407	12355	10575	10535	9431
K01155	1889	2321	2271	2219	1949	1999	1352	2880	2654	2556	3885	1681	1212	1997	2035	2093	1431	1944	2024	2026	1955	2016	2892	1648	1742	2105	1133	718	1622	2206	1878	2249	2245	1352	2266	1717	981	1182	1105	1656	1293	1674	1785	1533	2565	821	1705	1445	1366
K01156	985	1032	980	890	1046	1257	644	1181	1107	1359	1007	798	644	1164	1358	1132	859	1726	861	683	1362	862	572	499	552	826	585	515	532	1063	1174	1066	806	561	1094	905	1727	1488	1008	1421	705	1047	766	570	954	566	922	873	862
K01157	41	31	10	8	15	21	31	13	139	0	21	17	26	8	16	45	18	9	0	0	0	14	1	0	9	9	23	12	13	84	88	46	103	89	57	60	10	17	74	14	36	24	44	48	17	14	45	17	49
K01158	0	0	0	0	0	0	0	0	0	0	0	0	0	0	0	0	0	0	0	0	0	0	0	0	0	0	0	0	0	0	0	0	0	0	0	0	0	0	0	0	0	0	0	0	0	0	0	0	0
K01159	10628	9428	10032	7587	10073	10260	8625	10294	11103	10427	11091	9136	7006	10306	10289	10353	7916	10543	10747	10759	10250	8446	5648	6166	4431	8567	5331	4933	6346	9653	9863	7807	9491	6707	10689	7205	9541	9185	7278	9060	5783	7066	6899	5968	7394	7989	8041	7314	7598
K01160	518	112	243	177	133	159	528	338	197	124	91	318	81	129	130	165	60	158	188	161	56	355	156	164	151	110	217	175	196	274	203	227	122	182	313	186	31	59	200	59	168	230	297	158	101	103	558	87	224
K01161	0	0	4	0	0	0	0	1	0	17	0	0	0	0	0	9	0	0	0	34	0	0	4	0	0	0	0	0	1	0	30	1	27	0	0	31	2	9	37	0	9	2	16	30	1	0	5	4	4
K01163	2569	2787	3115	2523	2544	2439	2296	3123	3137	3315	4298	2501	2002	2889	2855	3094	1986	2845	2628	2998	2306	2152	6439	1775	2546	2621	1443	931	1940	2359	2500	2639	2431	1845	3137	1995	613	952	1229	1026	2676	3008	2104	2013	3113	1377	1827	1809	1598
K01166	54	89	30	0	51	0	0	131	0	160	4	0	14	0	0	57	32	0	72	0	40	10	36	49	0	0	0	0	441	110	0	2	204	2	69	39	49	52	32	53	28	20	27	40	26	22	37	27	36
K01167	261	410	311	314	285	475	405	295	491	286	266	334	221	326	290	342	348	271	363	370	617	208	80	270	45	194	299	130	60	175	326	310	411	323	229	229	501	416	370	469	164	213	331	209	178	282	372	252	360
K01169	305	382	293	122	239	203	216	293	198	281	131	318	233	206	318	294	156	196	145	149	193	650	213	344	87	493	207	219	408	344	636	130	536	236	289	269	171	187	243	178	231	302	403	270	158	155	677	207	345
K01170	0	47	0	0	0	58	0	0	0	0	0	0	6	0	0	0	8	0	0	0	16	0	0	0	0	0	0	0	0	0	0	0	6	0	0	10	4	20	7	10	6	3	6	2	5	22	4	3	3
K01172	0	0	0	6	0	0	36	20	0	0	0	0	8	0	0	0	0	7	13	18	0	13	3	33	70	0	0	0	66	95	0	48	0	2	7	30	12	11	7	8	4	4	6	47	6	5	51	79	86
K01173	401	845	510	372	821	548	664	551	391	533	369	420	327	538	576	568	404	741	523	504	470	1071	1408	816	574	840	265	543	786	948	942	675	1206	504	583	361	450	460	347	442	399	358	418	317	290	387	379	300	419
K01174	1824	1745	1055	833	1122	1269	1384	1004	2123	1057	1200	1390	1020	1166	1416	1756	2747	1325	1409	1665	1746	1055	475	467	760	1978	817	436	2317	1176	1390	2272	1341	1348	1194	1041	1222	1117	1665	1056	739	427	618	619	450	433	743	657	678
K01175	3366	2445	2294	1756	2801	1805	2293	2413	2132	2606	1805	1990	1521	2099	1871	2321	2999	2070	2444	1928	2679	2419	4129	1994	1881	2586	1575	1243	2699	2516	3651	3088	2679	2132	3404	2912	3880	3438	3398	3074	2083	1670	2268	2441	1886	2955	2818	2476	2770
K01176	3002	2324	2910	1584	2148	1174	2434	2282	2414	1878	1886	2337	1274	1583	2157	2073	2353	1845	1886	1847	1590	3177	4313	1993	1046	2859	1724	1193	2318	3232	3450	2312	2751	1684	2422	2366	1872	1933	2563	2245	2145	2028	2536	2173	2331	1688	3081	2215	2070
K01178	456	456	411	339	581	491	360	507	547	558	464	680	324	653	696	562	716	758	850	798	549	134	147	429	90	38	395	154	627	494	377	123	581	301	513	566	1046	942	625	843	309	242	384	293	320	310	511	443	501
K01179	11699	9620	12808	9184	10627	11977	9023	10566	13808	10892	10370	10048	7110	11504	13370	10924	8911	14273	11368	11953	12504	8993	10801	5578	4667	8559	6827	4741	6817	8655	9671	8129	6849	6581	10699	9411	12407	11160	10749	11088	7130	8240	8286	7328	8888	6858	10643	8696	9052
K01180	52	3	189	0	53	51	16	0	70	5	3	0	0	43	13	0	5	28	7	0	2	0	0	19	0	0	17	0	2	73	0	7	8	0	1	40	13	6	10	2	3	1	9	33	20	6	5	13	5
K01181	3955	3983	4612	3491	4359	4307	3382	4050	4540	3877	3749	3515	2933	4369	5628	4169	3432	5323	5143	4248	4703	3054	3768	2943	1343	3162	2774	1953	2346	3388	4059	3166	2791	2723	3822	3395	5001	4428	3594	4518	2690	3408	3334	2586	3019	2522	3768	3295	3476
K01182	3556	3940	4907	2763	2915	2339	1762	3933	2374	4456	2909	2543	2357	2785	2824	2771	2206	3047	2476	2741	2703	3403	18363	2086	2348	2719	2995	1319	2632	2843	5386	2358	3402	1691	3196	3688	1289	1530	3195	2308	5063	4098	3971	4229	5749	2610	4113	4422	3436
K01183	4095	4050	3678	3303	4012	4558	2828	4053	4188	4135	3402	3762	2734	3849	4924	4272	3207	4899	4987	4355	5342	3220	2102	2519	1585	3281	2565	2034	2952	3058	3908	2489	3660	2204	3455	3484	4440	3950	3481	3867	2488	2336	2568	2625	2519	1811	3488	2661	3001
K01184	285	349	534	429	551	336	182	563	246	424	322	317	185	345	459	337	393	352	416	528	349	691	182	654	239	406	377	336	221	630	634	231	286	201	746	408	890	841	509	753	235	252	418	303	250	483	536	445	594
K01185	5909	4466	4286	2735	4008	3537	4940	5411	4329	4297	4230	4952	2699	3817	3848	4249	2262	3204	3828	4102	2797	4054	2531	3039	2608	3261	2487	2848	2860	4897	5676	2939	3937	2526	4121	2808	1203	1450	1997	2292	2793	4074	3564	2731	3613	2134	3959	2588	2484
K01186	3695	3800	3391	2544	4039	3371	2784	3861	3146	4012	3821	3468	2513	3652	3459	3336	2642	3346	3681	3927	3048	2834	2120	2487	1716	2656	1586	1822	2375	3459	4316	3018	3167	2160	3063	2690	2591	2430	1918	2695	2623	3304	2386	2157	3523	2239	2130	2388	1721
K01187	18289	20104	19057	13666	18134	16706	14070	21243	16299	20261	18749	17659	12406	18260	18714	17428	13090	17610	19406	18878	17971	13957	18226	12921	9644	15171	11498	10207	13652	18111	20617	13033	16507	10861	16293	15353	12848	12980	11988	12889	13682	14562	12982	13243	18655	12964	13903	14824	12043
K01188	6877	6830	7758	5275	6421	5207	5462	7199	6111	7498	6291	6345	3927	6856	7054	5406	4967	6622	7210	7032	5630	5303	11648	4893	3522	5550	4053	3556	4296	6742	7335	4775	5723	3879	6295	6599	6615	6328	5720	5874	4931	6880	5632	5454	8048	5090	5591	6557	4908
K01190	22944	26883	25566	17342	21934	18279	16377	27935	17558	25615	23881	21573	16019	22479	22744	20769	14857	19940	21946	23949	17883	17976	32788	16363	13096	17763	15976	12280	16177	22540	27143	17230	19355	12113	18344	19714	9223	10922	11702	12230	19754	22511	17443	17538	29975	13695	16988	20473	13358
K01191	5183	5677	4251	3447	5516	3938	2582	5562	4517	5769	3613	4012	3472	5547	4120	4176	3511	5096	4772	4437	4658	4053	8808	3727	2671	4810	3125	2552	3788	4108	5560	3667	5579	2726	4391	3533	1515	1874	3554	2275	5905	5501	3864	3868	4830	2177	4965	3869	3645
K01192	5541	5608	4566	3352	5243	4885	3431	5904	4376	6065	4732	4205	3546	5577	4677	4985	3670	5136	5450	5442	4380	3128	5910	3042	2484	4330	2767	2861	3171	4302	5322	3646	4702	2944	3774	3349	1803	2219	2946	2129	4669	5292	3188	3277	4215	2523	3180	3471	2945
K01193	6453	5298	5480	4361	5436	3784	4004	6021	4502	6229	4869	4454	3217	5118	4885	5556	6352	5133	4640	5073	4488	5608	21965	4301	4389	5230	3069	2946	4994	4836	7094	7103	6015	3712	4394	4131	1686	2146	3956	2535	6671	5484	5360	4602	5957	3365	6023	4574	4633
K01194	1890	1116	1343	819	980	822	1185	1329	893	1193	766	1155	685	933	1356	974	787	828	1021	818	873	2000	774	1476	488	1384	1035	895	1061	1261	2103	669	1353	789	1515	1188	1914	1694	1273	1605	852	1064	1428	837	729	1275	1780	906	1285
K01195	2242	2097	1290	1426	2398	2084	947	2171	2520	2415	1606	1899	1348	2280	2289	2180	1745	2687	2474	2241	2354	1157	966	867	1043	1691	1395	776	1223	1508	2143	1310	2153	982	1917	1709	1927	1820	1880	1549	1786	1869	1504	1240	1482	1041	1803	1349	1444
K01197	691	1307	1150	809	758	304	603	953	736	1049	422	564	435	542	557	501	475	305	574	716	404	987	1692	658	506	514	571	379	678	1160	845	591	612	341	648	843	375	388	412	503	695	717	769	689	1513	408	615	772	447
K01198	2757	3321	3480	2086	2522	1843	2351	3387	2383	3159	1996	2327	1600	2349	3005	1919	1804	2503	2398	2305	2388	3403	3112	2340	1595	2348	2637	1215	2200	2701	4693	1583	2745	1511	3134	2871	3608	3135	3359	3365	2787	2913	2903	2552	3943	1984	3490	3633	2731
K01199	43	122	37	29	78	34	133	36	111	0	26	131	12	85	93	86	28	83	131	1	23	17	12	1	1	0	11	79	114	257	7	52	8	102	55	59	93	88	48	90	33	19	33	34	34	34	47	34	44
K01200	1630	2006	2442	1582	1998	1029	1515	1882	1372	1980	2106	1604	953	1571	1977	1702	1243	1631	1602	2024	1343	1977	5683	1545	1546	1602	1098	932	1837	2521	2496	1552	1635	1103	2060	2647	814	1003	2109	1460	2069	2964	2107	2464	3432	1450	2079	2194	1555
K01201	2544	2815	3058	1985	2545	2307	1502	3086	2563	3295	2123	2288	2164	2492	2474	2325	2051	2872	2874	2413	2522	1146	2827	1429	1540	2022	1430	1101	1954	2585	2610	1832	2488	1249	2242	2966	2442	2375	2114	2470	2231	2684	2316	2010	3671	1612	2312	2443	1865
K01205	2753	3011	2775	1713	2738	2335	2107	2701	1988	2629	2874	2590	1751	2661	2575	2255	1544	2043	2743	2722	1957	1898	536	1659	810	2092	1415	1354	1459	2802	2411	1798	2366	1160	2334	2063	1197	1247	990	1041	1057	2098	1223	1613	2714	1153	1165	1894	747
K01206	16015	16584	16460	10752	15948	14290	10380	17057	13236	18596	14773	13715	11613	15998	15574	14158	11143	15521	17740	16447	14431	10284	16961	9586	8046	11313	9230	7796	10563	14771	15859	11987	13962	8306	13738	13799	13267	12505	10580	12994	14002	16330	11769	10890	16838	9855	9541	12375	9259
K01207	9688	8349	9357	7148	9113	9273	7950	8638	9891	9274	8153	7758	5887	8986	9279	9309	7567	10663	9756	9058	10252	7893	6250	5346	3553	7605	5583	4074	6003	7822	9577	6951	8595	5971	8553	6507	9421	8650	7808	8770	5235	5042	6095	5453	6157	7203	8153	7214	7119
K01208	139	67	174	154	273	112	152	94	204	85	304	211	103	321	160	82	62	120	132	94	107	403	58	99	43	289	114	76	30	341	195	17	52	22	121	56	96	102	94	67	271	47	76	91	35	71	130	35	106
K01209	10490	10396	10419	7228	9304	7989	6874	10897	8891	11177	8673	8141	7138	9591	9569	7807	7290	9544	10412	9728	8572	6705	13667	6148	4625	7191	7203	4760	6444	7864	10693	6616	7947	5341	8654	8526	7539	7330	9040	7739	9658	10113	7845	7675	11223	5925	8586	9089	7375
K01210	391	303	409	276	557	305	607	360	319	326	167	436	57	348	228	409	200	406	361	194	217	777	386	376	355	232	103	133	186	490	339	475	806	146	667	227	246	293	197	290	217	459	391	207	320	2207	588	238	385
K01212	2354	2584	2134	1192	1696	1648	1591	3141	1973	2866	1548	1786	1489	1894	1987	1430	1337	1489	1919	1685	1955	1610	5760	1520	1484	1889	1583	1187	1792	2463	2672	2379	2367	1487	2422	2791	2244	2007	3002	2518	2063	2859	2567	2321	3763	1635	2027	2321	1864
K01213	0	0	0	0	0	0	0	0	0	0	0	0	0	0	0	0	0	0	0	0	0	0	0	0	0	0	0	0	0	0	0	0	0	0	0	0	0	0	0	0	0	1	0	0	0	0	0	0	0
K01214	0	0	0	0	0	0	0	0	0	0	0	0	0	0	0	0	0	0	0	0	0	0	0	0	0	0	0	0	4	19	0	1	0	18	0	0	1	1	1	1	2	0	3	2	1	0	1	3	6
K01215	257	287	230	327	450	234	210	192	342	220	467	388	146	401	259	387	213	388	317	269	236	413	1078	567	171	163	133	125	188	390	364	466	581	169	302	70	36	57	61	48	97	69	111	68	88	85	94	51	75
K01216	415	361	495	457	552	795	126	317	622	266	584	500	318	608	760	413	425	808	411	476	716	422	95	40	130	316	383	211	182	246	190	443	147	152	557	420	722	595	450	661	220	264	280	270	274	257	483	408	416
K01217	0	0	0	0	0	0	0	0	0	0	0	0	0	0	0	0	0	0	0	0	0	0	0	0	0	0	0	0	0	0	0	0	0	0	0	0	0	0	0	0	0	0	0	0	0	0	0	0	0
K01218	840	832	876	523	904	617	642	871	1174	1094	696	848	528	1026	1065	895	838	1058	1051	1247	833	570	691	521	490	1046	403	337	741	669	785	881	673	733	616	640	147	270	1243	276	872	916	622	566	835	388	643	385	453
K01219	64	118	78	118	148	85	267	98	68	79	0	58	22	129	58	47	54	96	64	73	18	278	46	115	124	123	71	32	22	152	104	258	207	60	77	48	92	96	38	93	30	28	25	17	30	22	28	39	44
K01220	469	905	518	465	900	242	830	692	550	545	715	301	314	627	604	504	779	587	593	456	662	820	1994	747	696	794	495	367	1168	692	578	880	939	454	800	381	86	143	179	144	621	1502	480	490	697	268	325	529	343
K01222	1508	1169	1566	918	1078	705	1465	1244	1348	1177	744	1006	696	956	1226	829	873	962	1053	795	837	1767	4692	1323	978	1250	784	853	1711	1464	1755	1051	1642	813	1539	1674	766	676	1739	752	1002	1859	1529	1668	1925	597	1994	1537	1164
K01223	6629	6855	5775	4885	5870	3839	5180	5837	4478	6464	6093	6403	2959	5924	5679	5378	3847	5358	4686	5624	4524	8803	17175	6295	4645	5467	3451	3768	5795	5516	8614	5277	7272	3542	5600	3900	1276	1692	3194	2071	6468	8605	5274	4615	6348	3097	5552	5032	4087
K01224	1813	1596	1742	1586	1569	1409	1091	1396	1330	1175	1018	1238	1010	1290	1858	1025	869	1510	1008	1195	1296	1786	1260	787	717	773	1444	633	991	1253	2103	1084	1118	945	1713	1685	1433	1251	1881	1436	900	1322	1519	1533	2003	1093	2105	1831	1363
K01225	199	235	142	198	136	187	214	161	155	100	70	72	128	121	136	87	110	143	161	193	108	58	396	92	37	17	83	105	90	69	308	126	15	165	90	95	67	104	134	87	236	109	183	90	95	65	202	91	160
K01226	1573	2176	1309	1100	2040	1099	1281	1567	1220	1541	1209	1512	926	1682	1479	1343	1512	1538	1317	1379	1305	2633	2140	1808	1122	1955	986	1036	2137	1746	2002	1752	2685	1107	1758	1205	239	383	1562	384	1716	1280	834	1265	546	490	1076	555	719
K01227	191	392	142	202	272	35	204	89	211	98	103	145	58	100	115	205	532	126	112	75	168	457	194	334	319	299	89	84	859	348	200	402	249	186	355	259	91	73	764	59	50	249	158	250	362	32	475	293	136
K01230	0	6	0	0	0	0	0	0	0	0	0	0	0	0	0	0	6	0	0	0	0	0	0	0	0	0	0	0	0	0	0	0	0	0	0	0	0	0	0	0	1	0	0	0	0	0	0	0	0
K01232	1335	1478	1065	900	1092	610	1072	1298	839	1352	1344	1133	614	1348	1435	742	621	1009	1120	1049	950	2259	1719	1604	794	1723	871	969	1281	1072	1727	911	1709	585	1745	1045	436	448	1137	444	1366	2758	1084	1231	1431	432	1191	1278	817
K01233	115	39	66	110	72	185	71	102	145	40	105	93	84	80	61	71	90	131	116	214	137	111	30	102	4	47	121	43	119	45	168	106	26	36	108	124	72	39	649	57	51	18	45	125	33	26	66	53	49
K01234	797	752	704	757	967	663	693	693	633	775	1389	815	463	934	1067	945	482	844	715	1130	797	1077	1469	646	536	648	863	390	593	642	1477	784	679	443	815	825	124	188	483	225	744	1627	595	928	921	543	591	838	520
K01235	857	1152	1116	877	893	603	713	936	680	819	698	729	593	819	1105	794	691	824	1135	567	713	590	358	625	428	580	713	414	565	1210	815	494	614	418	750	1196	1287	1121	797	1066	593	587	805	697	1203	801	817	939	709
K01236	2326	1770	2048	1628	2313	2533	1744	2383	2426	2280	1930	1982	1371	2335	2523	2369	1754	2999	3077	2380	3429	1413	650	1006	774	1100	1070	1028	1020	1814	1832	1342	2051	1801	2107	1445	3079	2745	1823	2537	994	812	1366	1170	933	971	1643	1463	1987
K01238	2686	2747	3432	2022	3202	2636	2969	3003	2450	2883	2895	1663	1977	2508	2518	2738	1588	2808	2623	2133	2886	2492	1895	2614	1554	1907	2071	1277	1918	2593	3350	2430	3033	1875	3312	3829	6009	5028	3299	5090	2146	2683	2693	2552	3337	11236	2947	3258	2821
K01239	3791	2986	3442	2361	2625	2864	3333	3549	2497	3056	3361	2748	1820	3209	2775	3071	4417	2690	2458	3129	2582	3396	6584	2610	2915	4625	1608	1780	2923	3279	3811	4885	3260	2759	3657	3185	2142	2128	2233	2168	2388	1878	2309	3102	2790	1953	2351	2719	2511
K01241	2975	2687	2402	1525	2182	1737	2383	2885	1964	2051	1545	1847	1275	1838	2076	1864	2345	1805	1802	1715	2131	2216	1066	1844	1528	2509	1338	939	1827	2815	2735	2575	2279	2116	2358	2308	3441	3054	2053	2995	1283	1812	2318	1761	2590	2152	2606	2273	2272
K01243	8577	8502	8348	6490	7792	6878	6734	8297	7523	8166	9648	7258	5742	7697	8674	8117	7008	7557	7557	8319	6841	7219	15927	5744	5103	7439	5083	4088	5838	8066	9736	7383	7543	5018	8241	7478	5539	5598	6095	6428	6536	7719	7009	6856	7951	5359	6800	6503	6022
K01244	0	20	0	0	0	0	0	0	0	0	0	29	0	0	18	0	7	0	0	0	0	0	6	0	0	0	0	0	0	0	0	0	0	0	0	0	0	2	0	0	0	0	1	0	0	0	2	0	0
K01246	8598	8377	7644	5351	8038	7370	7383	8374	7527	8189	7559	7382	5311	7702	7524	7776	6463	7664	8186	7675	7882	6801	9409	5704	4027	7639	4364	4295	5916	7624	8243	6975	8333	6041	7776	5443	6500	6294	5031	6095	4875	6487	5209	4859	5942	6647	5377	5729	5394
K01247	3722	3677	4092	3171	4250	4311	3405	3768	4566	3958	3292	3708	2073	3797	4332	3569	2816	4759	4214	3882	4743	4646	1750	2875	1659	3476	2253	2037	2825	3819	4218	2607	4150	2599	4490	4055	6287	5359	4723	5135	2238	2307	3043	3030	2165	5100	3796	3051	3692
K01249	474	425	473	534	480	929	188	362	874	313	450	486	371	638	789	518	430	868	386	410	729	542	70	3	130	376	409	180	241	315	364	555	115	194	568	459	860	687	526	805	228	253	279	278	298	265	510	468	467
K01250	974	930	825	815	1057	704	1003	806	843	904	973	1035	560	801	981	787	772	822	799	1008	863	1321	1393	703	737	922	576	627	972	565	1871	515	1005	633	764	560	373	396	474	435	1066	686	743	686	506	573	1120	535	666
K01251	9550	8451	9063	6843	10021	10633	7058	8542	10957	9637	9502	9103	6120	10160	10022	9598	6691	11277	10830	10689	10844	7490	2920	4764	3336	6929	4609	4489	5322	7508	8686	5901	8164	6189	9024	6510	10181	9368	7166	8516	5129	5989	5177	4899	5470	7663	6331	6466	6467
K01252	544	526	390	214	340	201	445	525	180	471	51	428	238	294	416	366	170	242	263	153	202	992	320	531	161	479	356	271	909	651	760	266	894	259	482	271	135	178	262	170	260	334	429	293	171	164	695	211	348
K01253	621	817	663	719	703	788	488	806	765	987	654	735	617	976	928	875	779	1102	1288	1025	1319	352	104	703	254	472	490	236	471	307	563	155	420	591	691	516	1101	884	706	890	328	278	367	402	371	363	660	546	583
K01255	9447	8883	8977	7433	10202	10344	8611	9274	10536	9513	10122	8917	5897	10031	9691	9534	8052	10699	10214	10396	11353	9235	3760	6335	4705	8506	4653	4744	7412	8702	10236	7619	10270	7116	10620	7215	11488	10492	8802	9870	5602	6227	6074	5953	4770	8787	7866	6558	7983
K01256	7425	5591	6609	4913	6822	6651	6061	6699	6702	6731	5717	5635	4174	6483	5817	6619	6334	7002	6896	5887	7743	6274	3069	4436	2606	5899	3007	3434	4144	6572	6978	6447	6431	5023	6911	5104	9283	8213	5780	7739	3160	3313	4612	3841	4221	6509	5881	5259	5846
K01258	7438	7799	7498	5387	6972	6151	5709	8005	5687	7909	7822	7135	4793	7019	7394	6568	4883	6716	6550	6890	6101	7592	10081	5405	4637	6745	4400	3654	5720	6851	8890	5915	6982	3970	6872	5654	3162	3589	4441	4357	6076	8713	5674	5591	6828	4112	5237	5417	4658
K01259	5699	4939	6724	4785	6586	6470	4900	5908	6305	6196	6565	6007	3460	7094	6242	5309	4253	6986	6671	6205	6757	6584	2480	4765	2611	4975	3206	2707	3916	6342	6633	4486	5527	3371	7180	5600	7962	7146	6181	6754	4210	4731	4132	4732	3331	6226	4994	4522	5364
K01261	219	593	186	270	600	69	477	257	399	193	165	150	119	251	161	302	680	264	198	153	245	568	1538	564	496	480	185	221	1035	538	509	707	619	391	388	123	70	80	204	92	126	251	196	145	374	100	219	301	152
K01262	16707	15748	16049	12191	16150	14971	12626	16964	16477	17435	17532	14790	10988	16798	16104	15950	12644	16311	17315	16734	15238	13324	19264	10799	8185	13399	9134	7662	10719	14522	16754	12699	14599	9704	16112	12080	12691	12667	11661	12920	12129	13763	11605	10753	13503	11879	12007	12044	11573
K01263	258	343	938	346	358	259	428	304	437	460	352	292	84	382	202	249	250	233	279	440	450	920	139	720	344	585	96	231	397	486	616	344	414	354	705	500	1139	915	541	859	191	463	389	272	609	483	514	642	441
K01264	580	559	483	487	627	666	631	411	452	747	472	358	500	583	486	641	442	614	830	557	716	134	129	309	255	340	239	159	289	198	718	116	235	286	483	189	355	275	201	259	251	114	189	145	124	100	313	191	234
K01265	21457	18633	19971	14517	19394	19125	16713	20934	20338	21042	20725	17489	12743	19750	19068	18997	15676	20233	20739	20260	19940	15602	26068	12354	10063	16461	10295	9779	13002	17770	20308	15961	17613	12785	19468	15096	15912	15481	14838	16010	14033	16275	14188	13858	16135	13724	15068	14995	14674
K01266	1683	1368	1602	1339	1708	1597	1554	1443	1278	1868	1643	1329	1122	1816	1742	1332	1350	1775	2100	1814	1677	1271	845	1116	937	1424	870	716	868	1355	1791	1171	1914	940	1656	1581	1817	1748	1360	1560	1238	2386	1266	1224	1180	1422	1247	1344	1429
K01267	3263	2747	2800	2381	2647	2648	2184	2940	2436	3422	3031	2524	1855	3008	2932	2874	2879	2833	2343	2618	2639	2868	9717	1553	1916	2888	1887	1124	1508	1717	3246	3271	2494	1929	2488	1969	1176	1316	1725	1765	2973	3475	2652	2260	2749	1850	2371	2352	2340
K01268	0	0	36	0	0	0	0	0	0	0	0	20	0	0	0	11	7	2	42	0	34	0	0	42	0	0	0	0	0	0	0	0	48	0	42	18	46	48	22	44	6	8	16	6	12	9	22	26	24
K01269	6507	6360	6224	5100	6479	6122	4751	6122	6519	6842	6700	6330	4349	6570	7121	6394	5281	7726	6691	7298	7220	5156	14282	4112	4085	5416	4001	2647	4907	5290	7554	5419	5436	4514	6644	7889	6259	6021	6944	5854	7420	7158	5634	7109	5609	4922	5941	5350	5673
K01270	8151	8933	8386	5932	7816	6596	6495	9505	6758	9350	9893	7413	5614	8100	7992	7711	5067	6891	7978	8606	6735	6801	12259	5908	4935	7655	5016	4514	5380	7777	9038	6276	7661	4271	7688	5794	1935	3052	3597	3807	7065	8243	5880	5919	8111	4549	4945	5720	4343
K01271	6332	5379	5110	3997	5421	5231	5092	5385	6277	5575	5695	5074	3201	5529	5421	5021	5100	6326	5793	6097	6296	5365	4589	4101	3339	5793	3025	2437	4820	4666	5772	5004	6028	3662	6552	4877	5026	4655	4692	4351	4317	5388	3531	4263	3340	2881	4303	3738	3823
K01273	5939	5532	6381	5010	5862	6109	5022	5883	5763	6346	5776	5150	3958	6455	6712	5482	4882	7684	6391	6203	6969	4617	6316	3525	2993	4480	3686	3015	3691	4704	6199	4150	4439	3654	6389	5607	8311	7353	5783	7284	5407	5471	4960	4474	4485	5296	5516	5055	5541
K01274	192	207	46	124	374	122	207	544	415	236	120	111	100	281	163	236	161	233	135	80	186	88	1526	349	200	211	70	61	303	668	560	322	291	74	236	136	101	203	142	539	334	371	364	276	140	221	354	193	368
K01277	2505	2805	2559	1530	2253	1907	1800	2950	1840	2615	2766	2237	1775	2476	2352	2190	1420	1846	2457	2552	1797	1560	1149	1693	1088	2168	1354	1478	1577	2500	2330	1695	1931	1290	2047	1576	482	824	734	1189	1476	2177	1463	1467	2572	1237	926	1670	853
K01278	4936	5455	6203	3835	4923	4150	3985	5952	4485	5546	5298	4616	3476	4672	4924	4389	3302	4375	5376	5245	4704	3323	2935	3804	2579	3935	2865	2723	3683	5564	5523	3326	4297	3022	4880	4986	5714	5368	3806	5791	3451	4565	4398	3747	6496	4353	4057	5048	3752
K01280	0	0	0	0	0	0	0	0	0	0	0	0	0	0	0	0	0	0	0	0	0	0	0	0	0	0	0	0	0	0	0	0	0	0	0	0	0	0	0	0	0	0	0	0	0	0	0	0	0
K01281	711	629	564	617	813	475	605	511	701	505	732	586	323	562	697	679	514	768	796	681	543	575	1638	707	307	600	365	311	417	606	698	602	659	290	454	559	322	278	398	250	327	168	269	483	186	187	313	189	256
K01282	0	0	0	0	0	0	0	0	0	0	0	0	0	0	0	0	0	0	0	0	0	0	0	0	0	0	0	0	0	0	0	0	0	0	0	0	0	0	0	0	0	0	0	0	0	0	0	0	0
K01283	370	403	749	573	495	612	422	378	426	602	543	597	273	452	648	448	490	597	610	710	656	515	308	697	252	483	396	357	311	680	671	239	462	227	836	662	1440	1341	765	1200	406	421	587	340	392	1163	612	623	722
K01284	7202	7021	7103	4335	6142	5546	5477	7807	4962	6866	6799	5927	4347	6120	6372	5954	4658	4961	6284	6655	5139	5421	3001	5189	3451	7075	3557	4113	5156	7207	7325	5670	6062	4125	6639	4891	4302	4466	3313	4891	3912	5499	4513	4184	6658	4771	3919	5116	3517
K01286	5194	3976	4242	3578	4253	4487	3106	4504	4677	4374	4163	4165	2756	4227	4904	4842	4453	5537	5317	4929	5749	2341	9386	2827	1984	4829	2605	2267	3779	3607	4864	3991	3793	3258	4557	6703	5319	4693	6033	4451	4274	2449	3376	6000	2674	3244	3913	3373	4085
K01289	68	25	37	70	158	109	68	56	90	18	71	133	3	7	72	62	72	116	42	80	145	0	7	12	58	3	30	16	72	63	19	70	40	16	47	81	202	119	73	124	42	31	39	30	36	35	45	51	45
K01295	2930	2643	2881	2235	2873	3297	2946	2684	3298	3143	2774	2997	1901	3290	2929	3291	2396	3540	3649	3213	3788	2065	662	1504	1504	1981	1443	1137	1663	2477	2569	1497	2747	1745	2761	2162	3210	2835	2208	2781	1499	1635	1730	1628	2092	1501	2228	2382	2176
K01297	4088	3486	4243	2665	3826	3679	3070	3284	4020	3504	3222	3363	2865	3588	3963	3398	2767	3990	3716	3781	3773	3621	1894	2927	1756	3286	1896	1712	2289	4038	4632	2458	3810	2476	4345	4260	5557	5014	4661	5086	2922	2988	3331	3099	2705	2875	3781	2971	3415
K01299	2429	1653	1686	1215	1845	1768	1732	2081	1584	1836	2033	1713	1107	1963	2325	1468	1294	2145	1953	2098	2182	1599	1606	1415	1328	2029	1423	1097	1763	1778	2499	1226	2677	1432	2254	2033	1601	1518	2164	1466	1686	2929	1569	2022	1680	1334	1804	1821	1610
K01301	558	401	475	625	676	470	259	406	261	749	449	505	400	520	974	671	915	874	1073	677	633	154	265	306	77	143	577	249	222	434	484	124	162	134	591	845	1916	1648	941	1473	452	411	745	412	534	640	621	670	787
K01303	210	306	449	194	353	186	411	282	338	332	615	410	164	606	443	219	248	421	535	484	304	286	442	378	53	384	268	156	123	421	138	317	371	404	680	380	185	185	157	169	146	1437	331	369	341	240	196	290	236
K01304	2516	2240	1923	1411	2197	1587	1960	1755	1597	1729	2187	1497	985	2036	1842	1872	2482	1998	1639	1640	1616	2354	1904	1573	1143	2859	1514	914	2431	2323	2515	2683	2370	1164	2526	1785	1032	1030	1864	1019	1678	2242	1605	1864	1663	647	1861	1727	1418
K01305	793	765	1118	613	684	472	852	1111	486	1114	827	636	479	737	794	712	457	438	806	570	549	1117	5920	671	755	1015	646	601	614	719	796	550	1110	370	817	971	252	381	436	412	901	1819	1109	922	1605	651	979	1249	890
K01308	511	540	489	331	259	123	266	731	419	441	509	125	349	342	458	156	218	329	221	381	178	345	2027	162	228	287	642	282	291	418	649	208	189	218	627	694	136	221	1018	312	726	748	582	677	707	260	665	528	456
K01312	1	30	11	38	29	13	21	0	54	19	0	2	17	39	17	38	42	50	29	51	46	1	21	31	0	0	29	0	43	4	16	0	0	0	2	7	6	22	26	7	29	6	26	17	14	17	41	14	22
K01315	0	0	0	0	0	0	0	0	0	0	0	0	0	0	0	0	0	0	0	0	0	0	0	0	0	0	0	0	0	0	0	0	0	0	0	0	0	3	2	0	0	0	0	0	0	0	0	0	0
K01317	0	0	0	0	0	0	0	0	0	0	0	0	0	0	0	0	0	0	0	0	0	0	0	0	0	0	0	0	0	0	0	0	0	0	0	0	0	1	0	0	0	0	0	0	0	0	0	0	0
K01318	24	569	70	30	64	7	221	104	58	99	64	24	103	60	12	114	1002	28	11	29	188	29	96	35	300	91	64	54	1335	127	42	294	194	182	102	73	28	50	71	40	33	18	52	53	48	21	54	25	33
K01319	0	0	0	0	0	0	0	0	0	0	0	0	0	0	0	0	0	0	0	0	0	0	0	0	0	0	0	0	0	0	0	0	0	0	0	0	0	0	0	0	0	0	0	0	0	0	0	0	0
K01322	4353	4272	5090	3440	4858	4854	3497	4522	5156	4675	5332	5352	3511	4927	5244	4778	3740	5240	6330	5859	5775	3829	1553	3211	1696	3467	2416	2617	2743	4697	4388	2624	3993	3338	4843	3577	6240	5665	3695	5486	2806	3059	2950	2494	2849	3733	3110	3360	3294
K01325	0	0	0	0	0	0	0	0	0	0	0	0	0	0	0	0	0	0	0	0	0	0	0	0	0	0	0	0	0	0	0	0	0	0	0	0	0	0	0	0	0	0	0	0	0	0	0	0	0
K01326	0	0	36	0	0	0	0	0	0	0	0	20	0	0	0	0	0	0	0	0	34	0	0	0	0	0	0	0	0	0	0	0	0	0	42	6	15	18	11	20	2	1	8	2	2	6	10	10	12
K01337	0	0	0	0	0	0	0	0	0	0	0	0	0	0	0	0	0	0	0	0	0	0	0	0	0	0	0	0	0	0	0	0	0	0	0	0	0	0	0	0	0	0	0	0	0	0	0	0	0
K01338	14186	14020	15186	11157	14689	13876	11985	14200	15512	15623	15362	13730	9808	14364	14660	14029	10337	15539	15628	16185	14277	12771	22214	9721	7562	11729	7970	6845	9497	13354	15461	9646	13988	9043	14026	11954	14214	13901	11950	13648	11291	11898	11023	9622	11554	14139	12013	11068	11320
K01340	0	0	0	0	0	0	0	0	0	0	0	0	0	0	0	0	0	0	0	0	0	0	0	0	0	0	0	0	0	0	0	0	0	0	0	2	2	3	2	3	0	0	1	3	0	1	2	3	2
K01342	131	40	41	23	46	45	85	36	18	16	84	50	0	13	104	28	20	93	28	121	52	152	186	50	89	125	34	52	27	124	68	33	64	61	163	225	58	51	697	50	266	28	51	219	33	24	56	29	39
K01343	0	0	0	0	0	0	0	0	0	0	0	0	0	0	0	0	0	0	0	0	0	0	0	0	0	0	0	0	0	0	0	0	0	0	0	0	0	0	0	0	0	0	0	0	0	0	0	0	0
K01344	0	0	0	0	0	0	0	0	0	0	0	0	0	0	0	0	0	0	0	0	0	0	0	0	0	0	0	0	0	0	0	0	0	0	0	0	0	0	0	0	0	0	0	0	0	0	0	0	0
K01346	0	0	0	0	0	0	0	0	0	0	0	0	0	0	0	0	0	0	0	0	0	0	0	0	0	0	0	0	0	0	0	0	0	0	0	0	0	0	0	0	0	0	0	0	0	0	0	0	0
K01347	3	20	0	0	0	4	0	1	0	0	2	14	0	0	0	13	8	0	13	0	7	0	2	0	4	61	3	0	11	37	24	0	10	2	0	14	20	24	16	15	6	23	11	6	8	4	8	6	10
K01354	2967	2394	2922	1815	2781	2455	2696	2871	2566	2480	2254	2204	1230	2399	2600	2473	2825	2643	2455	2407	2660	2834	1198	2055	1139	2566	1180	1607	2285	3226	3122	2788	3147	2658	3284	2387	4598	4020	2703	3775	1558	1592	2466	1843	1864	2559	3492	2598	3015
K01355	128	70	99	79	79	108	178	96	109	40	97	111	67	89	27	150	51	84	90	65	34	140	130	21	80	12	128	25	111	132	67	90	139	65	192	138	39	74	135	59	146	140	231	111	87	94	438	66	168
K01356	10396	9464	9547	7600	9657	9435	7981	9532	10615	10466	9225	8765	6092	9953	9659	9661	8327	10411	9784	9924	10180	8672	15668	5665	5016	8474	5558	4342	7179	8427	10510	7512	8743	6071	9730	7476	8360	8096	8454	8118	8416	8799	7856	6966	7332	7949	8988	7405	8555
K01358	18897	16798	17610	13774	18241	18435	14377	18197	18991	19305	19635	16234	11913	18608	18090	18605	15031	20082	18620	18678	19461	15413	21525	10725	8526	15505	9429	8618	11898	15927	19167	14806	16205	12360	17512	13095	15400	14747	13858	14817	13406	13904	12868	12162	12991	12533	14808	13002	13990
K01360	11	0	0	0	3	0	6	0	0	0	0	0	0	0	0	1	0	18	0	0	0	0	4	0	0	0	0	0	0	0	0	4	1	0	14	2	3	5	3	6	0	0	2	2	1	0	1	4	4
K01361	349	174	367	221	373	224	230	182	181	247	467	171	114	305	297	240	196	423	316	277	188	117	630	349	185	136	149	50	160	357	252	379	396	122	192	121	64	55	89	54	322	64	166	106	106	65	153	64	99
K01362	15437	14585	16888	11673	17032	16674	14067	14664	18641	15943	16087	15933	10415	16462	15376	16260	11535	16386	18206	17401	18114	15440	10204	12038	6818	13907	7918	7228	12161	16978	16809	10715	18094	10537	18282	13719	19932	19203	16937	17816	10361	10873	11029	10337	10887	23784	13098	12211	13168
K01364	0	0	0	0	0	0	0	0	0	0	0	0	0	0	0	0	0	0	0	0	0	0	0	0	0	0	0	0	0	0	0	0	0	0	0	0	0	1	0	0	0	0	0	0	0	0	0	0	0
K01365	0	0	0	0	0	0	0	0	0	0	0	0	0	0	0	0	0	0	0	0	0	0	0	0	0	0	0	0	0	0	0	0	0	0	0	0	0	0	0	0	0	0	0	0	0	0	0	0	0
K01372	5225	4606	4377	3002	4145	3100	3125	4842	3404	4700	4527	3683	2648	3784	3892	4070	4515	3247	3773	3917	2853	2636	4008	3055	2629	4582	2033	2111	2899	4672	4500	5061	4015	2368	3645	3224	1558	1792	1999	2565	2914	4364	3480	2886	5348	2107	3209	3650	2326
K01376	145	125	173	180	117	183	100	78	170	160	375	161	95	224	144	230	87	178	222	243	132	80	14	133	33	55	61	1	78	41	94	172	155	33	84	17	5	11	9	6	23	10	30	21	26	9	14	11	13
K01385	0	0	0	0	0	0	0	0	0	0	0	0	0	0	0	0	0	0	0	0	0	0	0	0	0	0	0	0	0	0	0	0	0	0	0	0	0	0	0	0	0	0	0	0	0	0	0	0	0
K01387	84	157	68	158	127	111	113	101	46	46	49	40	60	77	224	139	96	84	74	157	108	76	74	153	36	268	94	42	177	204	40	135	80	40	243	1046	169	142	618	146	49	43	54	905	54	31	89	68	61
K01389	39	38	25	0	79	0	19	0	1	32	83	40	0	42	0	0	26	0	39	50	39	0	2	32	48	0	0	0	17	44	108	32	14	62	180	9	42	30	20	22	10	8	14	15	5	4	16	20	30
K01390	38	69	32	80	92	17	12	34	61	0	19	15	18	42	35	66	17	55	14	17	46	297	57	118	39	19	11	34	22	112	57	85	94	53	77	4	0	4	2	3	1	1	1	0	2	2	0	5	4
K01392	497	304	803	465	648	813	481	437	400	553	456	415	334	733	540	363	671	985	789	567	936	128	189	528	112	191	434	230	152	388	384	317	419	304	409	575	1108	1005	642	867	281	249	415	324	331	394	460	484	554
K01399	0	3	0	0	0	0	0	0	0	0	0	0	0	0	0	1	0	0	9	0	0	0	0	0	0	0	0	0	0	0	0	0	0	0	0	1	5	3	0	4	1	2	1	1	0	1	1	1	1
K01400	369	189	422	228	265	278	390	361	268	440	217	97	96	309	323	232	218	546	252	329	395	210	86	240	69	282	139	122	137	364	319	406	192	251	432	954	358	344	1180	278	91	93	131	849	133	90	209	178	176
K01401	23	273	17	3	15	4	111	17	17	16	7	7	34	16	2	31	465	3	5	4	82	11	3	7	127	39	25	4	676	36	11	147	26	93	40	3	0	2	36	1	0	1	2	3	1	0	0	0	0
K01406	237	199	126	164	281	163	513	221	120	231	0	117	74	259	107	113	133	156	171	101	24	480	47	230	259	258	142	81	46	273	244	382	401	176	170	48	137	156	74	105	40	29	64	42	30	40	48	74	92
K01407	701	408	351	245	295	203	561	473	195	266	81	440	200	198	407	239	151	215	159	211	158	1023	273	479	215	451	308	336	454	497	793	247	632	246	451	227	66	89	196	98	206	302	366	238	127	128	623	158	278
K01408	62	40	0	12	33	40	0	0	0	49	54	0	6	0	64	39	0	4	0	22	18	0	12	42	0	73	0	7	13	30	107	29	0	306	86	312	2	3	173	1	1	2	0	274	0	1	5	1	2
K01409	13486	12897	13324	10027	12994	11966	11347	13487	13677	13978	13042	11622	8873	13290	13234	13267	10360	13121	13202	13238	12815	11440	19614	8429	7012	11474	7228	6313	9037	12257	13847	10535	12165	8561	13013	10013	10332	10276	9866	10619	10247	11022	10100	9093	10938	10171	10848	9817	10147
K01412	715	604	700	588	746	1050	333	783	879	779	1100	912	539	1382	956	836	512	805	987	885	753	1029	226	424	219	890	247	68	366	1131	587	354	523	323	704	566	1127	1051	663	954	787	415	520	525	430	777	738	555	790
K01414	2074	1889	2306	1602	2325	2000	2262	1889	1689	1900	1399	1964	1618	1712	1473	1538	894	1404	1364	1588	1433	3893	856	2205	1155	2263	996	1234	1152	2750	3027	1214	2994	1270	2477	1379	2037	2011	1527	2161	1116	1252	1448	1079	1106	3230	1749	1212	1531
K01415	599	620	682	727	877	662	414	846	576	831	577	437	372	842	971	821	1076	1289	1108	823	953	510	169	499	46	71	730	345	176	515	686	304	431	334	702	764	1564	1413	919	1155	390	299	558	406	437	541	650	673	777
K01416	66	9	49	120	66	56	156	82	115	103	0	28	56	34	30	38	106	105	84	82	99	1	22	30	0	0	160	0	56	26	22	27	0	3	4	32	85	56	54	63	37	23	38	41	24	29	85	34	37
K01417	7822	6140	7315	6362	7704	7030	6373	6047	7569	6211	9466	6771	3949	7747	7622	7214	6723	8123	8409	7845	9273	6722	6699	5655	3729	6111	4349	2961	5312	7299	8213	6580	9699	4790	9587	7553	8536	8477	9742	7661	5912	5783	5588	6345	4612	5569	7096	5814	6879
K01419	4084	4422	4357	3657	4640	4201	4717	3917	4798	4176	4922	3806	2427	4101	4303	4201	3422	4132	4621	5011	4458	5003	1776	3632	2719	3848	2430	1777	4036	4592	5056	3598	5654	2843	5290	3889	5865	5359	4650	4856	2384	2494	2997	2872	2731	5429	3879	3365	3627
K01420	11883	11022	12484	9727	12055	12122	10045	11444	13337	13181	13696	10615	7985	11789	11746	12193	9690	12797	12614	13086	12847	11336	16652	8170	6763	10105	5919	5030	8590	11169	11913	9805	13334	7488	13055	9647	13608	12451	10527	12153	8763	7978	8982	7965	9047	14036	9791	9213	9805
K01421	6324	4825	5855	3968	4550	4213	3417	5162	5128	5187	4716	4838	2898	4154	4723	5266	5519	5000	4015	4803	4345	4735	17167	2805	3201	4689	3415	1844	4526	3792	6799	5672	4129	3574	4481	4415	1683	2039	3997	2953	6934	5229	5264	5083	5740	3112	6067	4668	4766
K01422	3855	4241	3993	2820	4520	3500	3429	4484	3732	4133	4000	3680	3466	3930	3623	4012	2443	3623	4103	4005	3738	3227	1342	2796	1679	3453	2345	2392	2515	4352	4404	2604	4698	2275	3966	2845	3246	3229	2326	3148	2017	2932	2453	2413	3455	6488	2794	3244	2772
K01423	3413	2549	4167	3303	4159	4424	3486	3202	4716	3489	5406	3741	2222	4396	3883	3948	3141	4791	5233	4550	5963	2980	1366	2707	2070	2810	1693	1259	2329	3639	3055	2991	5569	2268	5868	3470	6080	5566	4021	5138	2012	1885	2398	2466	1988	5164	3194	2987	3553
K01424	12518	11214	11585	8918	11539	10653	9761	11719	10502	11763	12413	10729	7906	11565	10957	11540	9506	10814	11729	11470	10757	11650	8515	7973	6869	11423	6451	5264	8051	12161	13302	10564	11652	6861	12001	8938	7465	7602	8280	8610	8433	9571	8119	7785	9554	8408	8250	7931	7228
K01425	5932	4667	4922	3480	4665	4737	4328	4784	4647	4887	5375	5100	3236	5254	5290	5056	4148	4655	5245	4780	4578	4354	1878	3100	1777	4845	3085	2859	3165	5146	4751	4152	4352	3164	4901	4236	2989	3102	4059	2808	3011	3180	3154	3580	3816	2532	3670	3306	2773
K01426	11746	8717	9893	8094	11816	13315	8912	10234	13847	11037	11128	10400	6326	12573	11295	11516	9789	14725	13227	12127	16296	7755	2947	5859	4029	8346	5646	4738	6497	8651	9798	7550	9729	7291	10557	8079	13511	11894	9146	10903	5590	5694	6067	6439	5448	6659	8192	7765	8693
K01427	0	0	0	0	0	0	0	0	0	0	0	0	0	0	0	0	0	0	0	0	0	0	0	0	0	0	0	0	0	0	0	0	0	0	0	0	0	0	0	0	0	0	0	0	0	0	0	0	0
K01428	3102	3389	3075	2883	3901	4005	3059	3446	3751	3554	4000	2939	2089	3525	3042	3417	3003	3738	3861	3370	4219	3547	4289	2712	2066	3606	2074	2014	3339	3580	4025	3497	4405	2545	3950	1905	2409	2435	2723	2220	2407	2275	1911	1828	1471	3649	2226	1957	2376
K01429	2345	2690	2139	1923	3082	2728	2459	2345	2436	2414	2064	2061	1532	2625	2229	2507	2151	2485	2526	2284	2882	3320	1077	2173	1313	2411	1320	1579	2405	2679	3507	2346	3089	2064	2609	1387	1718	1718	2164	1540	1885	1962	1373	1279	826	3014	1672	1249	1661
K01430	2540	2814	2478	1974	3117	2928	2573	2609	2531	2674	2255	2163	1689	2806	2341	2637	2241	2712	2775	2385	3043	3357	4036	2298	1447	2598	1570	1757	2455	2909	3704	2608	3329	2246	2696	1614	1878	1894	2272	1723	2171	2105	1629	1512	1282	3203	1883	1638	1925
K01431	178	114	235	140	153	310	140	241	351	131	264	293	169	168	197	208	167	273	165	256	285	37	81	208	84	317	218	55	168	263	208	179	240	170	269	204	418	405	219	340	154	116	193	215	151	101	299	267	320
K01432	0	0	0	0	0	0	0	1	0	0	0	0	0	0	0	0	0	0	0	0	0	0	0	0	0	0	0	0	0	0	0	1	0	0	0	0	0	0	0	0	0	0	0	0	0	0	0	0	0
K01433	5721	5374	5677	4708	6095	7075	5951	6291	6698	5937	6279	5188	3261	6402	5711	5320	3814	6507	6341	5718	7438	6464	1919	3998	2773	5341	3152	3020	3952	6088	6010	5496	6548	4668	6871	4359	7409	6630	5369	6325	2871	3053	3829	3577	3494	5723	4960	4237	4931
K01434	3294	3271	3768	2784	3902	4435	2838	3308	4420	3706	3279	3454	2119	3362	4038	3278	3306	4923	4274	3978	5195	2174	925	1805	1489	2443	1789	1606	2567	2720	3406	2172	2654	2050	3491	3363	6170	5356	3872	5004	1781	1763	2470	2418	1933	2918	2997	2832	3367
K01436	5323	4815	4914	3558	5127	5407	3530	4797	5014	5733	4769	4780	3329	6081	5544	5229	5022	5963	4835	4477	5220	4374	6782	2882	2753	5292	3218	2336	3198	4549	5092	4891	3739	3048	5501	4842	5035	4486	5290	4725	4610	3728	3912	4404	3544	3202	4379	3774	4078
K01437	379	380	434	430	432	746	125	328	577	266	449	372	318	537	740	400	380	780	340	356	611	402	39	2	122	292	356	165	191	271	158	430	93	108	444	383	689	550	418	615	183	194	202	244	234	239	419	392	377
K01438	8440	6868	7304	5635	7387	7464	6162	8439	7923	7830	7236	7468	4623	7574	8320	6903	5416	8778	8546	8367	8249	6388	2532	4464	3333	6254	4407	3755	5101	6862	8132	5074	7237	4257	7515	6314	8173	7674	6620	6830	4288	4566	4503	4709	5232	4446	5408	5506	5091
K01439	10643	10253	9709	7692	10252	9845	9720	10549	11621	11259	10594	8900	6482	10513	9484	10398	8750	10827	11123	10696	11032	9396	15750	7345	6229	9977	5598	4807	8943	8816	10079	9285	11975	7195	10988	7071	6933	6976	7466	6944	7933	8711	7087	7015	6572	7504	8224	6734	7735
K01442	5668	6454	6770	4332	5529	4249	4453	6397	4802	6456	6308	5604	3898	5749	5517	5144	3569	4965	5484	6200	4394	4987	11476	3999	3039	5426	4420	2920	4452	5323	6707	4263	5348	3194	5209	4731	1218	1799	3353	2310	4350	6001	4356	4707	7386	2942	4707	5269	3298
K01443	8184	8939	8944	6242	8700	6884	7125	9116	7607	8802	7571	7609	5192	8230	8015	7330	5949	8129	8310	7815	8265	7545	15667	5935	5187	7330	4693	3527	7028	8415	8825	6451	8025	5125	8242	7450	6812	6349	6633	6594	7552	7725	7114	6804	8561	4849	8075	6861	6714
K01444	778	788	1151	816	837	648	693	662	669	1036	1044	760	418	982	988	547	747	891	1197	903	825	1216	994	981	456	942	578	476	454	853	1062	560	815	563	1634	1084	2004	1720	972	1615	612	1941	1053	772	896	1170	779	986	1012
K01446	62	315	27	48	226	42	209	80	63	99	69	47	58	126	74	72	533	132	83	14	116	122	174	178	176	191	29	77	737	205	133	265	303	168	164	94	162	161	97	133	69	79	82	48	82	81	111	81	81
K01447	6173	7924	6775	4307	5788	5136	5642	7402	5278	6428	5768	5532	3562	5330	6441	4780	4060	4716	5600	6434	4542	5554	6717	5901	3549	6601	3732	3153	4951	7531	6238	5273	6081	3368	7179	8566	5189	4834	7929	4645	3031	5072	4325	6804	7650	4033	4211	5246	3452
K01448	18779	18170	19840	13255	16607	14672	14625	18647	16120	18529	17537	15883	11543	17321	17085	16658	12763	16753	16526	17334	15968	17766	37517	12965	10445	16237	10499	8003	13363	16831	20870	13607	16901	10800	18452	16265	13152	13404	16123	14086	17111	16144	14745	15147	16352	15576	15386	13967	13923
K01449	2383	1823	2967	1450	1520	1003	1607	1776	1972	1981	1840	1521	1068	1593	1999	1510	1233	2121	1709	1951	1036	1326	8483	1353	916	1786	1176	922	1210	2104	1418	1347	1103	1106	1980	3647	889	1105	3946	1221	2972	2578	2211	3432	2169	1099	2147	1473	1733
K01450	0	0	0	0	0	0	0	0	0	0	0	0	0	0	0	0	0	0	0	0	0	0	0	0	0	0	0	0	0	0	0	0	0	0	0	0	0	0	0	0	0	0	0	0	0	0	0	0	0
K01451	8640	5609	6833	4822	5947	7096	6519	6760	6041	6722	6010	5720	3998	6532	6055	7029	7557	6625	7341	6072	8026	6446	4740	4103	3526	7237	2853	3086	4152	6241	8389	6802	7292	4510	7491	5053	8104	7253	5146	7301	3527	5221	5570	4115	4938	7789	5933	5589	6156
K01452	345	210	327	342	431	381	337	237	330	174	445	339	147	486	410	414	165	416	355	268	294	689	132	412	185	407	212	355	197	674	444	159	280	318	456	225	251	265	228	208	308	136	202	189	96	183	231	141	249
K01453	611	734	666	547	637	716	714	699	743	777	736	834	314	393	612	507	474	876	622	647	828	361	282	633	416	841	545	167	629	811	1244	797	1047	498	899	1249	1284	1148	1028	1089	440	464	679	1032	419	930	837	722	924
K01454	16	42	54	4	0	21	38	34	1	0	0	50	0	0	14	0	0	16	40	0	0	13	17	23	0	80	7	0	32	13	42	36	2	32	38	12	44	42	22	33	22	13	28	14	20	12	42	25	28
K01455	2049	1244	1138	1459	2015	1989	1277	1323	1672	1265	1376	1534	949	2081	1350	1351	1975	1399	1480	1441	2192	1518	471	1222	736	2027	903	669	735	1311	1610	1682	1537	1011	1349	739	1262	1207	889	1164	721	431	774	674	537	410	892	716	917
K01457	1335	1291	951	1003	1460	1458	1582	1392	1258	1021	1070	1040	641	1276	1060	992	754	1371	1293	1132	1491	1412	371	1316	763	1184	811	845	905	1503	1791	1017	1367	1194	1533	804	1455	1285	890	1205	604	1017	800	702	533	1132	1063	979	1100
K01458	342	584	657	417	441	999	563	441	623	451	535	670	382	441	528	507	395	963	598	771	868	262	267	172	307	519	85	64	490	570	916	286	585	374	706	481	939	784	585	823	393	463	744	453	366	392	806	590	873
K01459	64	42	38	77	166	136	103	87	89	29	59	133	36	69	113	89	81	166	94	130	231	0	23	12	59	60	110	17	140	117	82	116	157	18	102	79	146	82	75	106	53	30	53	55	40	33	78	72	75
K01460	610	666	404	272	374	198	441	514	267	420	102	615	309	242	588	384	206	200	198	177	255	1446	465	695	136	817	464	455	786	707	1126	321	1079	324	571	432	102	164	382	173	396	548	693	466	240	248	1209	295	546
K01461	136	17	93	34	38	27	38	43	29	88	8	54	41	99	55	50	40	32	128	68	86	11	37	23	18	80	18	5	153	139	200	67	51	92	48	42	63	76	43	47	60	27	84	62	31	17	72	57	92
K01462	20791	19066	20421	15492	20237	19237	16475	19897	20745	21476	21464	18015	12702	19886	19113	20165	16083	20733	20342	20574	20197	18312	29645	13194	11077	17757	10485	9552	13825	18174	21384	16279	18928	13036	19708	14791	15052	14992	14979	15470	15302	17090	15052	14035	15919	16150	16419	15011	15552
K01463	1417	1308	1293	1192	1827	1419	1186	1331	1319	888	1385	1218	712	1436	1598	1390	1050	1586	1087	1511	1665	946	1115	1341	1070	1435	772	676	979	1810	1227	1434	1520	987	2022	3556	1801	1548	2275	1465	803	964	940	2839	1064	834	1254	1132	1094
K01464	3526	3401	3782	2910	3272	3746	3212	3937	4308	3941	3483	3661	2284	4056	3544	3641	2905	4709	4128	4103	4659	2593	9583	2179	2456	3415	1963	1525	2485	2475	4284	2540	3450	2445	3039	2560	2504	2450	2480	2531	3790	3150	3272	2831	2633	2259	3758	2664	3311
K01465	17474	16520	16610	13669	17989	17106	14567	17834	18330	17767	18798	15561	11064	17761	18134	16767	13628	18557	18038	17320	18191	15691	17904	11352	8826	15004	9860	8554	11290	15557	17333	13648	16335	11136	17738	13270	18330	16986	13709	16672	11619	13489	12507	11147	12858	15281	13716	13265	13584
K01466	1794	1467	1605	1341	1650	2221	1426	1904	2258	2045	1910	1754	1144	1872	1575	2014	1231	2131	2397	1960	2618	1239	836	828	851	1310	655	751	950	1167	1457	962	1526	1344	1645	1145	1111	1076	1530	1077	1101	701	886	977	982	510	1407	996	967
K01467	9727	8959	9773	7236	10313	9147	9037	9477	9188	9452	9204	9116	5318	9215	10325	9131	7017	9936	11139	9801	10286	7923	7893	6573	4216	7248	5087	5116	5794	9193	10356	5793	9101	5879	9531	8991	14388	12603	9590	11684	6081	6738	7844	6848	7577	9682	8409	8213	8597
K01468	4776	4138	4349	2946	3935	4407	3862	4198	4305	4027	3704	3785	2504	3924	4508	4206	4293	4830	4628	4276	5134	3393	1933	2838	2021	4431	2285	2106	3689	4329	4825	4024	3982	3480	4027	4071	4651	4438	3838	4126	2489	2489	3193	3400	2874	2546	3640	3302	3733
K01469	612	708	1161	681	743	770	592	609	1351	674	917	933	405	1121	773	458	596	869	841	763	1147	874	289	673	221	595	317	201	458	1120	665	391	548	439	833	844	1962	1615	1019	1555	753	550	785	576	633	972	1048	875	1030
K01470	5816	5324	5298	4169	6240	6170	4481	5993	6916	6513	6287	5785	3698	6606	6430	6021	4508	7164	7156	6586	7785	3666	6480	3108	2954	5561	3326	2453	4152	4688	4698	3470	5735	3084	5378	4457	4964	4721	4267	4254	4751	6437	4136	4050	4293	2993	4821	4246	4564
K01471	64	97	75	50	65	146	64	64	104	124	184	102	106	110	42	163	112	139	66	136	132	22	26	48	98	108	85	11	70	90	69	29	112	74	161	74	147	154	71	119	49	43	42	35	43	36	82	66	78
K01473	4179	3344	3590	2927	3825	4717	3341	3887	6683	4629	4559	4181	2316	4866	4330	4353	3225	5853	5470	4782	6845	1943	701	1562	1146	3217	1724	1753	2265	2588	3246	2348	3406	2942	3383	3001	5903	5079	3424	4467	1760	1693	2084	2056	1938	1955	3139	2924	3224
K01474	3471	2804	3094	2469	3329	4068	3043	3399	5467	3907	3901	3382	1989	4164	3596	3659	2727	4967	4598	3998	5779	1474	584	1432	1042	2757	1362	1600	1945	2254	2758	2106	2838	2521	2836	2521	4789	4185	2893	3651	1493	1408	1764	1784	1609	1599	2677	2449	2755
K01476	3039	3066	3532	2783	4234	3858	2700	3392	4378	3377	4411	3331	1978	3034	3685	3173	3142	3729	4037	4215	4068	2510	1253	2505	1868	3257	1894	1357	2692	2990	3213	2651	3031	2126	3669	3035	4363	3920	3451	3645	1768	1428	2117	2295	1923	2160	2536	2394	2660
K01477	527	522	563	541	596	942	629	489	578	613	491	550	439	604	603	824	430	793	778	743	889	483	141	512	296	418	416	504	278	491	727	368	581	367	657	257	346	356	254	331	242	172	211	166	139	263	310	210	277
K01478	2259	2128	2140	1720	2319	1780	2083	1931	1839	2387	1957	1444	1188	2001	1683	2047	2115	2593	2073	1716	2199	1905	2348	1676	1518	1924	791	1009	2027	1897	2803	2354	2271	1726	2172	1507	1600	1539	1474	1437	966	1536	1277	1433	1458	887	1462	1511	1399
K01479	1966	1500	1348	767	983	1073	1739	1198	983	1094	669	1044	599	831	1118	1153	2035	955	1092	649	1009	1634	885	981	872	2079	791	757	1692	1634	1965	2555	1617	1569	1488	1635	2256	1944	1450	1944	642	910	1238	1299	738	1478	1117	1007	1274
K01480	8461	7473	7645	5473	8251	8773	6761	8355	9927	8970	9077	8184	5490	9062	7987	8366	5623	9659	8990	9066	10041	6270	5805	4873	3338	6956	3478	4103	5308	6537	8726	5160	7762	5248	7970	5440	5977	6073	6040	5378	6038	5454	4686	5158	4329	4221	5762	4930	5684
K01481	0	0	0	0	0	0	0	0	0	0	34	0	0	0	5	0	6	0	0	0	0	0	0	0	0	0	0	0	0	0	0	0	0	0	0	2	8	4	0	8	0	0	1	3	0	2	2	2	3
K01482	724	127	549	421	553	543	286	619	561	689	375	504	326	495	657	361	500	768	610	497	385	332	396	188	94	90	603	254	420	438	647	135	240	179	549	566	698	695	536	631	408	883	598	678	371	251	804	676	941
K01483	576	689	654	423	541	750	1129	659	698	473	494	484	387	585	559	702	395	981	673	613	670	549	285	551	526	1070	321	578	510	779	1043	559	856	645	947	572	868	824	638	762	435	424	726	492	360	569	1014	611	798
K01484	1017	934	851	515	630	405	1251	750	697	649	266	642	328	724	697	601	469	570	684	475	621	1393	299	842	331	711	422	593	570	962	942	516	1064	884	833	758	1432	1225	757	1162	471	572	734	497	508	866	1080	746	813
K01485	5112	3706	3710	3392	4865	4900	4192	4480	5027	4365	4339	4126	2513	5078	4598	4409	3748	4805	4654	4564	5471	4036	1545	2887	2098	5020	2147	2009	2964	3909	4719	3876	4672	3222	4712	2752	4279	4023	3188	3597	2487	3717	2953	2513	2326	2183	3992	2873	3364
K01486	3995	3591	4060	2814	3234	3117	3073	4511	3388	4168	4117	3758	2607	3642	3683	3541	2633	3917	3315	3733	3916	3014	11758	2408	2812	3400	2592	1557	2943	2943	5386	2844	3491	2302	3764	3734	3189	3093	4197	3142	4956	4774	3919	4008	3873	3205	4204	3503	3746
K01487	3097	2797	3231	2322	3136	2760	3421	3111	2816	3163	2494	2650	1649	3239	2503	2542	1871	3145	3004	2730	3359	3154	5721	2429	2112	2155	1441	1830	2150	2870	4305	2715	3014	2629	3340	2698	3268	2937	2977	2952	2986	2488	2709	2512	2589	3936	3201	2841	2952
K01488	7073	5636	6166	5427	7336	7130	5798	6849	7796	6977	6502	6323	4060	7196	6918	7071	6217	8368	8404	7357	8661	5264	3563	4593	3034	5085	3292	3508	4006	5915	7660	5215	5957	5016	6564	4682	7394	6845	5307	6255	3966	3425	4310	4038	4263	3714	5866	5248	5816
K01489	9497	9313	9339	6558	9297	8187	7597	10250	9120	10046	9044	8249	5701	8907	8788	8851	6934	9615	9531	9398	9487	7336	15028	6183	5148	6968	5170	4642	6887	8526	10078	6838	8201	6475	8647	7559	7062	7092	7331	7032	7924	7502	7053	7138	7826	7622	7934	7054	7208
K01491	28334	26779	27820	21564	27731	26617	23704	28207	28898	29733	30511	24961	18059	28271	27485	28254	22158	28668	28560	29349	28621	23927	36003	17914	14917	23447	15032	13108	19809	24709	29627	22088	26764	18575	27337	20719	23132	22496	20847	22751	20950	22482	20126	18922	21885	19846	22287	20768	21329
K01492	412	734	729	395	369	195	344	532	526	350	357	316	445	328	360	219	202	208	322	315	174	200	1332	333	206	311	412	170	376	653	318	302	318	159	478	701	114	142	235	203	236	494	444	446	1073	198	429	508	255
K01493	7382	7593	8149	5424	6968	6215	5773	7533	7363	8087	7993	6767	4832	7590	7203	7041	5257	7353	6915	7601	6294	5712	15211	4870	4468	5876	4511	3239	5336	6330	7513	5640	6393	4112	6844	5804	3151	3801	4874	4509	6718	8247	5818	5710	7388	4518	5229	5617	4838
K01494	6255	5499	5243	4594	6614	6566	5337	5930	6655	6035	6452	4985	4132	6032	5885	6271	5320	6390	6680	6295	6993	5797	2237	3999	2711	5554	3100	2994	3828	5870	6292	5020	6538	4219	6624	4181	7303	6513	5137	6196	3368	3603	4016	3440	3179	5623	5325	4284	5209
K01495	11411	10458	10480	8347	10974	11564	9126	11692	11180	11585	11637	9735	6906	11628	11076	11048	8654	12326	11838	11147	11943	9102	12997	7119	5116	9480	5566	5455	7113	10124	10958	8914	10590	7272	11277	8093	10325	9910	8518	9588	7760	8197	7813	6960	7586	8688	8734	7482	8418
K01496	5401	4424	4447	3814	4992	5392	4371	4699	5931	4866	5033	4108	3514	5029	5072	5401	4131	5867	5690	5012	6043	3904	1800	2285	1735	4059	2677	2303	2775	4123	4209	3958	4445	3205	5219	3911	6094	5393	4306	5203	2204	4203	3110	3282	2975	4687	4150	4043	4439
K01497	5217	5055	5481	4501	5818	6091	5881	5775	5641	6098	5638	4220	3862	6350	5317	5817	4595	6096	6481	5285	6901	5708	1652	4052	2820	4408	3009	2953	4193	6053	5676	5006	6305	3993	6512	4336	7287	6794	4984	6031	2570	2498	3391	3311	3135	5194	4429	4258	4800
K01498	0	0	0	0	0	0	0	0	0	0	0	0	0	0	0	0	0	0	0	0	0	0	0	0	0	0	0	0	0	0	0	0	0	0	0	0	0	0	0	0	0	0	0	0	0	0	0	0	0
K01499	145	259	205	292	618	364	131	269	219	224	158	267	153	380	188	233	155	186	318	205	400	483	91	427	258	144	436	270	105	367	530	65	230	235	370	99	269	243	149	187	62	77	100	79	88	110	117	125	153
K01500	1174	1038	1208	774	1162	1688	1103	1194	1229	1441	1153	1084	1069	1590	1425	1623	1046	1645	1679	1497	1851	599	712	559	392	692	566	396	734	1041	1342	1026	1081	1203	1403	1102	2045	1813	1351	1484	670	727	797	697	718	507	1076	904	1037
K01501	1470	1559	1453	1191	1922	1619	1319	1659	1535	1651	2008	1321	736	1647	1083	1190	980	1289	1612	1677	1648	1569	3344	1452	947	970	1215	903	835	1419	1555	1230	2228	945	1643	1072	1967	1784	1190	1648	881	1027	1114	850	1079	3215	1111	1209	1307
K01502	758	759	977	571	968	1133	542	705	1747	807	1072	1142	431	826	954	1039	703	1306	1126	1131	1709	553	92	338	226	565	479	260	499	739	453	300	468	538	676	614	1298	1058	671	959	350	333	356	317	386	376	584	552	586
K01503	0	0	9	15	17	17	0	0	34	60	15	18	0	19	0	0	23	0	0	11	25	2	15	0	5	0	0	28	0	2	0	4	0	0	0	5	1	1	4	3	10	0	2	2	2	3	4	3	8
K01504	46	111	129	27	44	97	26	92	88	28	146	248	97	201	119	75	90	167	235	106	168	0	18	25	97	82	1	69	44	151	124	23	92	67	125	63	133	137	69	115	57	28	54	45	45	40	88	52	54
K01505	683	580	666	459	824	836	846	713	737	775	595	583	387	460	510	507	619	712	639	626	896	371	278	555	410	332	514	297	431	563	752	603	567	573	561	697	1862	1561	835	1402	412	461	645	392	484	958	619	599	730
K01506	412	486	528	316	695	790	575	458	720	534	629	489	384	464	537	559	509	688	618	550	858	280	172	329	277	423	254	85	395	436	538	337	762	460	519	760	1858	1452	810	1375	331	430	587	421	609	904	624	717	748
K01507	19607	17879	19347	14992	19952	19336	16088	19292	20118	21052	20815	17863	12679	19251	19810	19125	15075	21361	20291	20187	20895	16914	22712	12276	10083	15913	10185	9069	13004	16885	19894	14071	18532	12310	19699	14812	19360	18354	15170	18036	14256	16175	14125	12779	14612	16621	15728	14723	15314
K01509	36	0	27	18	25	32	10	0	11	0	64	29	8	29	13	13	29	9	27	31	38	0	0	19	4	0	27	18	10	44	0	10	30	67	7	1	4	7	9	9	9	3	6	4	4	1	10	6	7
K01510	0	0	0	0	0	0	0	0	0	0	0	0	0	0	0	0	0	0	0	0	0	0	0	0	0	0	0	0	0	0	0	0	0	0	0	0	0	0	0	0	0	0	0	0	0	0	0	0	0
K01512	6179	6010	6398	5006	6542	6030	5781	6138	6249	6584	7092	5635	3799	6540	6526	6035	4827	6499	6890	6676	6751	6631	11051	4692	3739	6103	3930	2806	4836	5912	7315	5268	7089	4511	7078	4566	5779	5642	5374	5301	5113	5704	4799	4174	4587	5540	5621	4763	5010
K01514	863	855	1291	1358	1440	913	839	1319	1281	1601	981	891	701	1481	1174	1062	1080	1348	1417	700	1210	1179	385	706	654	956	790	591	494	1410	1153	1212	1144	575	1189	1056	1639	1555	997	1357	738	515	767	743	907	1322	825	1003	935
K01515	10851	10624	10576	8006	10724	9621	8727	10386	10499	11459	10246	9429	7149	10710	9848	10750	8601	10493	10713	10730	10837	9788	18659	7260	6027	9875	5637	4847	7930	9380	11422	8348	10442	6912	10359	8131	7545	7680	8314	7887	8971	10666	8458	7569	9402	7544	9060	8346	8504
K01516	13358	12433	12757	9813	12705	12144	10654	13100	13008	13438	14135	11393	8582	12726	12573	12808	9726	12841	12802	12835	12546	11311	16511	8379	6745	11016	7047	6085	8636	11556	13461	10349	12255	8097	12644	9365	10036	9866	9261	10129	9134	10352	9180	8508	10072	9696	9727	9417	9433
K01518	29	17	48	8	11	21	15	35	38	36	21	17	26	8	5	29	18	9	0	0	12	13	17	0	4	2	23	12	0	123	34	15	38	43	67	36	39	51	30	53	65	52	59	23	40	24	64	32	57
K01519	0	0	0	0	0	0	0	0	0	0	0	0	0	0	0	0	0	0	0	0	0	0	0	0	0	0	0	0	0	0	0	0	0	0	0	0	0	0	0	0	0	0	0	0	0	0	0	0	0
K01520	13241	12512	12574	10141	13204	12494	10680	13444	13221	14098	14448	11800	8645	13170	13083	13120	10324	13390	13417	13661	13007	11302	18059	8524	7317	10695	6911	6057	8844	11057	13840	10288	12426	8397	12957	9475	9250	9394	9212	9628	9837	12212	9437	8899	10476	9889	10119	9492	9612
K01521	712	533	736	323	614	330	557	565	293	431	326	488	215	308	445	305	224	210	220	481	280	1346	318	908	341	820	295	496	538	708	1236	330	805	418	922	372	464	470	393	433	281	402	515	305	213	482	773	289	442
K01523	4499	3640	4271	3267	4371	4716	3744	4079	4979	4125	3737	3488	3007	4283	4260	4375	4038	5106	4316	4074	4871	3371	2795	2007	1695	3585	2113	2052	2672	3686	3313	3658	3522	2854	4515	3252	5031	4565	3545	4590	2234	2874	2838	2791	2705	4252	3875	3401	3871
K01524	27999	23206	24935	19265	24859	25588	21074	24742	27448	26017	26351	23176	15899	25372	25195	25156	21151	28136	27367	26312	28128	22111	18722	15671	11836	22787	14334	11856	17998	23306	26308	20594	26046	17178	28148	19456	26414	24240	19543	23032	14205	17283	16961	16118	17805	19543	21752	19336	19789
K01525	2339	2143	2628	1877	2551	2647	2378	2147	1996	2071	1486	2198	1903	1944	2084	1931	1252	2176	1673	1893	1980	3687	832	2045	1205	2201	1370	1402	1296	2553	3116	1584	2775	1295	2598	1716	2611	2456	1830	2695	1064	1426	1589	1194	1232	3496	2069	1529	1785
K01529	2169	1533	1477	1155	2068	1930	1771	1505	1852	1421	1836	2082	771	1783	1783	1932	2255	1991	1736	1800	2024	913	805	1529	1323	2523	1145	1054	1245	1749	1611	2545	1360	1440	2089	2637	2163	1808	2017	1798	1528	1598	1214	2161	1452	780	1274	1504	1164
K01531	3428	3400	3280	2804	4101	3264	2781	3287	2630	3783	3334	3549	2432	3639	3294	3683	2310	3115	2780	3838	3050	4552	5079	2696	2762	2711	1509	1650	2765	3210	6524	2945	3823	2043	2862	2450	1880	1943	2232	1981	3929	2682	2756	2476	2424	2257	3011	2032	2551
K01533	19208	17396	18610	14418	19868	18453	16974	19064	19014	19933	19327	16021	11934	18926	17652	18373	14784	19257	19479	17960	19901	17068	18146	12604	10006	16668	9787	9433	12597	17935	20326	15983	19046	13363	19707	13959	19625	18330	15135	17934	12837	14353	13405	12149	13685	18665	14376	14098	14632
K01534	19544	18384	19836	14483	17801	15302	17308	19758	17385	20410	18525	16313	11600	18557	17871	18044	11811	18454	18001	18785	17273	17483	42797	12470	12280	14189	10551	9155	13199	16690	23689	15470	18170	13428	17428	16657	11166	11492	15056	13221	20799	19612	16225	16561	19212	17678	15804	15697	14463
K01535	277	121	116	193	148	274	16	199	263	192	222	278	86	210	130	44	108	97	141	216	164	143	39	0	44	118	112	0	27	120	106	16	221	54	107	166	445	386	243	377	97	84	126	126	141	65	155	139	179
K01537	8347	8425	8764	5989	8487	7226	6880	8267	8714	9315	9260	7640	5796	9080	8349	8755	5284	8133	8520	8951	7731	6954	14689	5512	4288	6805	4368	3933	5329	8407	9254	6204	7250	5153	7292	6735	5222	5679	6259	5676	8583	7900	6327	6129	7511	7198	6371	6137	5721
K01539	0	0	0	0	0	0	0	0	0	0	30	0	0	0	0	4	0	0	0	0	0	0	4	0	0	0	0	0	0	0	0	0	0	0	0	21	38	53	26	44	10	31	22	12	11	138	17	17	19
K01541	48	100	33	94	108	17	13	46	135	1	47	45	22	44	43	90	64	58	44	18	55	310	262	171	95	20	37	38	28	169	114	159	132	63	100	7	1	6	15	10	11	6	22	6	7	9	10	8	14
K01545	75	33	49	41	71	33	47	39	92	12	37	41	52	35	20	126	13	37	90	27	6	7	102	1	32	10	55	2	41	58	32	4	1	36	117	112	59	76	128	59	131	82	202	89	65	90	386	50	142
K01546	7574	7077	6140	4629	6454	5990	5586	6611	6276	6708	6107	6111	4298	6510	6556	6706	6510	6713	7017	6553	6180	5124	4582	4186	3241	5560	3716	3646	5547	5404	6481	5554	5467	4461	6211	4850	5004	4745	3979	4514	4406	5552	3981	4022	5094	3530	4186	4302	3737
K01547	7764	7140	6274	4864	6725	6403	5657	6928	6577	7026	6374	6253	4456	6867	6767	6923	6764	7052	7290	6825	6725	5076	4585	4169	3285	5506	3904	3640	5630	5315	6692	5495	5516	4196	6212	4742	5152	4811	4175	4517	4456	5537	4024	4081	5130	3483	4279	4427	3898
K01548	7654	7013	6101	4801	6705	6363	5604	6754	6276	7016	6237	6290	4317	6778	6777	6968	6690	7051	7236	6782	6751	5079	3432	4125	3292	5506	3905	3532	5590	5286	6577	5534	5532	4243	6079	4720	5171	4806	4141	4530	4366	5475	3906	4086	4897	3418	4174	4396	3822
K01550	0	0	0	0	0	0	0	0	0	0	0	0	0	0	0	0	0	0	0	0	0	0	0	0	0	0	0	0	0	0	0	0	0	0	0	0	1	1	1	0	0	0	0	0	0	0	1	1	1
K01551	2897	1759	2454	1940	2443	2363	2111	2299	2788	2148	2769	2198	1452	2724	2731	2572	2842	2923	3140	2571	3235	1723	1637	1222	1069	2598	1407	1096	1425	2190	2162	2041	2143	1747	2387	2243	2737	2722	2533	2313	1959	1670	1725	2009	1575	1079	2012	1818	2103
K01552	5834	4846	5661	3998	5926	5211	4843	5413	5442	5343	6000	5231	3168	5644	4738	5848	4361	5525	5548	5605	5939	4971	10230	3871	2914	4375	3123	2501	3740	4690	6059	5550	5605	3722	5098	3224	2687	2962	3312	3118	4794	3911	3970	3700	4666	6562	4820	4455	4328
K01553	0	0	0	0	0	0	0	0	0	0	0	0	0	0	0	0	0	0	0	0	0	0	0	0	0	0	0	0	0	0	0	0	50	0	0	0	0	0	0	0	0	0	0	0	0	0	0	0	0
K01554	286	127	178	187	247	217	185	146	192	139	148	217	123	146	197	158	64	171	205	203	185	472	211	128	141	118	192	97	314	300	529	161	258	164	274	223	126	139	199	131	218	316	381	216	135	140	578	146	285
K01555	1597	1405	1572	1311	2022	1904	1584	1641	2092	1990	1731	1245	959	1826	1763	1786	1669	2429	2197	1831	2658	817	434	1036	594	913	915	980	844	1314	1920	1091	998	1198	1358	1511	3312	2768	2094	2445	933	913	1258	1119	999	1402	1673	1588	1968
K01556	1868	1793	2846	1724	2187	2600	2090	2031	2494	2285	2213	2028	1339	2203	2080	1945	1817	2951	2766	2830	3290	1758	744	1867	1003	1774	834	1067	1529	1902	2450	1542	1904	1700	2741	2537	4611	4072	2817	3665	1280	1295	1836	1812	1385	2425	2296	2205	2623
K01557	0	38	0	6	0	21	5	5	0	1	0	14	0	0	15	0	0	0	0	0	0	0	7	0	1	0	7	0	25	0	0	5	0	22	7	11	28	23	13	25	7	9	10	7	11	6	26	15	20
K01560	4777	3558	4247	3380	4549	4678	4445	4664	4024	4109	4261	3748	2643	4473	3792	3465	3389	4941	4818	4402	5430	3295	6857	3158	3005	3624	2442	2628	2682	3661	4743	3033	4573	2616	4481	3530	5089	4528	4244	4203	2838	2712	2838	2947	3208	4915	3128	3835	3511
K01561	818	835	693	661	926	1270	682	839	1111	798	927	789	677	1015	812	882	811	1259	987	1064	1351	475	195	652	582	785	515	435	535	546	940	608	937	543	851	457	944	828	561	767	349	300	486	407	306	231	666	544	657
K01563	1203	1031	1629	1099	1710	1699	683	1082	2144	1269	2114	2187	806	1476	1493	1381	902	1835	2016	1829	2112	1318	283	920	657	1376	522	585	1032	1367	1586	597	1010	767	1600	930	1867	1666	1059	1501	856	566	680	582	527	1012	1001	838	1035
K01564	402	542	696	813	853	929	762	715	1032	680	1947	569	421	919	755	808	536	770	1040	1096	933	722	171	574	762	723	379	287	434	615	348	1084	1136	500	1081	185	190	244	144	174	168	85	120	156	173	202	107	166	126
K01565	0	0	0	0	0	0	0	0	0	0	0	0	0	0	0	0	0	0	0	0	0	0	14	0	0	0	0	0	0	0	0	0	0	0	0	0	0	0	0	0	1	3	0	0	0	6	0	1	1
K01567	1894	1894	1520	1039	2252	2265	1637	1961	2349	1697	1869	2138	850	1665	2032	2128	1401	2287	2079	2169	2706	1414	433	982	956	1563	950	871	1412	2354	1697	1322	1851	1445	2613	2181	3065	2541	3748	2447	910	874	1256	1670	915	914	1641	1362	1742
K01568	0	0	6	0	0	0	0	1	0	0	0	0	0	0	0	5	0	0	0	0	0	0	2	15	0	0	0	0	0	0	0	0	0	0	0	1	2	0	0	0	1	2	4	2	1	1	2	1	2
K01569	381	176	314	429	540	251	251	259	222	292	235	446	171	300	591	268	446	468	592	455	446	146	96	230	148	150	408	197	111	250	141	130	203	200	275	611	644	533	1040	472	213	128	265	457	184	134	309	295	344
K01571	3195	2722	3077	2491	2772	2203	2074	3115	2731	3835	2767	2449	2026	2881	2738	2679	2252	3116	2357	2589	2769	2517	9105	1585	1743	2054	1795	1242	2253	1896	4092	2060	2771	1895	2251	2281	1208	1563	1908	1825	3846	3570	3046	2632	3496	1970	2938	2796	2759
K01572	6620	7653	6838	4738	6282	5413	4903	7593	6239	7694	6587	5875	4788	6621	6853	6328	4676	6339	6260	6852	5595	4710	11481	4081	3806	6102	4167	3230	5035	5851	6996	4946	5525	4004	5269	5134	2034	2784	3560	3086	6276	6513	5098	4834	7842	3487	5155	5299	4101
K01573	627	978	776	445	526	317	715	940	334	761	388	552	370	388	610	414	281	295	430	417	386	643	418	551	488	710	491	219	955	1147	1120	555	750	315	542	996	296	362	330	410	400	916	757	793	1545	270	691	904	521
K01574	551	618	582	412	682	658	630	629	539	604	748	607	387	977	521	667	654	1206	622	708	1196	186	121	324	286	531	372	407	384	448	691	498	985	417	786	289	653	571	407	499	252	201	329	263	234	163	431	367	416
K01575	1486	1412	789	614	1117	643	1206	768	703	730	418	902	491	791	884	1082	2345	548	504	473	649	1809	1519	1115	989	1973	553	561	2133	1281	1550	2119	1528	845	1147	975	351	359	1254	456	295	598	676	897	753	255	943	640	536
K01576	545	339	516	283	694	511	409	383	616	401	378	526	224	639	412	422	430	647	426	603	756	55	108	339	104	152	150	180	399	259	313	251	703	548	282	226	424	388	305	363	217	201	289	165	158	263	329	233	306
K01577	288	281	507	327	467	400	202	312	491	291	587	423	218	311	355	456	299	469	312	443	555	103	186	84	229	152	249	158	235	541	182	117	201	195	471	362	342	306	301	287	286	199	390	265	491	192	600	504	353
K01578	520	610	504	379	608	767	699	690	693	535	632	476	280	477	490	552	375	908	637	599	827	626	197	400	271	739	184	295	806	639	807	449	1066	322	822	382	792	705	479	697	345	458	491	345	292	2395	552	452	604
K01579	7605	7879	7773	5925	7706	7279	5899	7755	7599	7555	8681	6615	5062	7097	7792	7278	5320	7245	7862	8116	7695	6920	9961	5231	3910	6819	4528	3584	5455	7176	9043	5753	7440	5025	8026	5905	6329	6204	5833	6338	5005	5013	5351	5077	6183	4883	5621	5627	5194
K01580	3658	3308	3403	2212	3318	3262	2399	3252	3362	3393	3873	3597	2155	3451	3036	3454	1940	3407	3866	3698	3071	2203	1175	1803	1053	2651	2073	1797	2507	3104	2816	2180	2682	1781	3091	2189	1032	1322	1281	1122	2192	3175	1843	1965	2917	1407	2159	2347	1500
K01581	2748	2716	2578	1696	2485	2167	2753	2692	2538	2596	2243	2504	1894	2481	2418	2550	1729	2446	2371	2645	2623	2907	1162	2210	1387	2409	1593	1430	2446	3033	2916	1900	3112	1854	2521	2174	2975	2664	2064	2636	1490	1468	1960	1585	1747	1788	2890	2100	2302
K01582	2512	1865	2915	1503	1792	1520	2094	1975	2186	2321	1665	1991	1288	2157	2122	2209	1517	2298	1869	1860	1593	2994	5514	1439	1021	2087	893	894	1706	2482	2691	1512	1825	1382	2011	2217	892	1070	1719	1307	2114	1568	2135	2083	1941	978	2528	1322	1765
K01583	653	761	864	487	661	284	641	817	757	1075	1002	338	448	660	631	530	422	543	689	596	545	548	5246	400	311	619	598	498	232	536	517	533	553	306	739	784	168	311	401	362	944	2131	1043	772	1246	540	710	804	797
K01584	803	613	749	755	1129	815	965	672	521	787	360	680	306	735	486	811	382	564	765	583	576	1366	419	663	472	470	508	438	435	1010	1208	679	1151	544	990	407	659	639	511	628	461	565	718	362	322	2473	888	390	678
K01585	5184	4875	5255	3859	5016	5013	4334	5377	5022	5184	6570	5032	3187	5413	5303	4596	3037	4728	5071	5569	4389	5242	2100	3804	2583	4632	2712	2428	3024	5108	5143	4029	4981	2647	6081	3703	4238	4280	3698	4282	2819	3768	3120	3016	3906	3227	3138	3405	2920
K01586	15448	14385	15785	11474	14895	14126	12373	14536	15634	15516	15388	13030	10109	15195	14181	15262	12861	15236	15240	15508	15111	13216	19490	9497	7623	12807	8004	6889	10785	13343	15319	12739	13872	9266	14726	11302	12354	12003	11238	12327	11021	11585	10526	10036	12361	13079	11414	11501	11065
K01588	12774	12048	12546	9503	12507	11762	10370	12814	12798	13146	13420	11113	8424	12481	12374	12397	9775	12735	12743	12819	12296	11200	16528	8107	6630	10853	6999	6003	8624	11517	12956	9958	11869	7918	12567	9427	10089	9935	9383	10195	9220	10535	9197	8577	10104	9716	9897	9442	9452
K01589	6068	5434	5474	4237	6183	5638	5552	5661	5836	5500	4716	5099	3637	5299	5306	5622	5054	5732	5897	5109	6371	6270	3257	4402	2981	5550	2949	3273	4454	6195	6375	4808	6200	4457	6194	4692	7434	6610	5752	6373	3270	3118	4185	3937	3539	5931	5257	4524	5227
K01590	195	244	394	101	261	146	223	83	162	77	221	213	96	189	152	308	132	142	183	127	146	46	272	145	92	119	16	63	100	145	84	56	182	134	128	145	175	164	131	258	153	128	251	127	98	91	175	119	169
K01591	12957	12347	12977	9711	12759	12097	10611	12962	13063	13386	14003	11306	8528	12709	12602	12758	9882	12956	12926	13214	12527	11400	16581	8279	6624	10903	7071	6137	8827	11736	13198	10199	12139	7892	12813	9629	10102	9959	9448	10224	9301	10577	9384	8728	10508	9815	10323	9801	9615
K01592	0	0	7	3	0	0	0	0	0	8	0	0	0	18	0	2	0	20	0	0	1	0	0	3	0	0	0	0	0	0	0	0	2	0	0	1	1	1	4	0	1	0	0	1	0	0	1	0	1
K01593	495	640	568	511	511	667	538	588	626	635	499	667	512	853	621	741	748	863	773	717	821	166	278	371	337	397	508	388	883	431	241	204	885	202	695	581	1094	1019	783	839	378	241	448	448	375	401	576	606	667
K01594	0	0	0	0	0	0	19	0	0	0	0	0	0	0	0	0	0	0	0	0	0	0	0	0	0	0	0	0	0	0	0	0	0	0	0	0	0	0	0	0	0	0	0	0	0	0	0	0	0
K01595	4967	4644	5195	4364	6071	5631	4907	5076	5952	5036	6239	4985	2920	5404	5362	5184	3635	5701	6200	5463	6354	5713	2406	4365	2963	4195	2800	2807	3175	5336	5365	3621	6009	3720	6128	3556	6598	5838	4208	5432	2534	2447	3457	2733	2714	5068	4318	3508	4136
K01596	4094	2876	3385	2574	3446	4489	3050	3547	4357	3616	3220	2658	2080	3880	3838	4058	4089	5216	4362	3759	5011	2156	2100	1423	772	2809	1911	1812	1583	2557	2846	3517	2460	3170	3279	2119	3585	3345	2781	3118	1533	1439	1975	1811	1630	3385	2715	2149	2910
K01597	577	922	905	567	915	573	803	631	1031	602	855	853	350	667	650	756	999	831	721	705	777	798	1452	913	776	721	376	423	1307	882	879	990	1150	737	779	483	739	652	496	545	285	443	428	375	577	596	491	591	479
K01598	133	139	83	184	404	58	173	127	215	102	103	100	43	176	120	162	129	237	108	44	112	340	1275	470	215	162	32	153	195	389	250	279	399	157	212	110	79	72	110	53	88	232	148	125	363	96	186	283	128
K01599	14027	12821	12370	9266	15005	13048	10533	13513	13164	14414	13459	11594	10175	13227	12320	13129	10629	14602	15671	15029	15501	10308	11126	8295	7766	10704	6774	5921	10245	11060	13440	11506	13436	8547	13026	9778	10410	10414	10334	9769	17012	10673	7980	9398	8283	9711	9252	8619	9280
K01601	1215	1243	1152	1132	1872	1340	690	1432	1325	1427	1024	1191	816	1382	954	902	903	1107	1348	1061	1521	1246	628	1048	399	994	817	659	1445	1305	1410	452	1625	525	1287	868	1748	1609	1180	1632	872	665	913	747	680	994	1084	916	1176
K01602	675	616	625	659	1405	763	433	899	926	805	670	884	432	833	526	331	443	548	582	530	730	957	340	688	196	782	492	548	799	907	714	267	925	284	705	486	1112	987	693	917	550	335	456	425	378	574	615	508	647
K01604	0	0	0	0	0	0	0	0	0	0	0	0	0	0	0	0	0	0	0	0	0	0	0	0	0	0	0	0	0	0	0	0	0	0	0	0	0	0	0	0	0	0	0	0	0	0	0	0	0
K01605	0	0	0	0	0	0	0	0	0	0	0	0	0	0	0	0	0	0	0	0	0	0	0	0	0	0	0	0	0	0	0	0	0	0	0	0	0	0	0	0	0	0	0	0	0	0	0	0	0
K01606	0	0	0	0	0	0	0	0	0	0	0	0	0	0	0	0	0	0	0	0	0	0	0	0	0	0	0	0	0	0	0	0	0	0	0	0	0	0	0	0	0	0	0	0	0	0	0	0	0
K01607	9504	8664	9989	7409	9508	8934	9036	9925	9818	10500	11701	8363	5557	9783	9664	9156	6836	9576	10840	10825	10190	8081	11375	6784	5355	8090	4839	4437	6572	8202	9818	7430	9770	6137	10128	7369	6941	6837	6769	6674	5961	8229	6620	6822	7559	7139	6849	7397	6677
K01608	1107	1019	875	773	1222	1197	1168	941	1114	1060	684	985	693	1154	739	923	834	1227	1157	1118	1454	857	406	410	634	874	654	421	881	841	1060	1215	1427	867	991	641	673	665	800	636	1397	956	794	637	478	449	993	529	766
K01609	9948	9499	9350	7085	9715	8846	7774	9732	9605	9934	9176	8566	6652	9445	8908	9485	7789	9449	9613	9592	9671	8035	13053	5983	4416	8328	4821	4686	6764	8429	10306	7411	8771	6388	8761	7464	8972	8622	7962	8348	7313	6913	6723	6577	7866	8388	7099	7486	7378
K01610	6696	6907	6922	4939	5889	4986	5281	7499	5000	6999	5975	5566	4200	5795	5980	5491	4408	5742	5848	6046	5431	5761	11314	4585	4295	5458	4047	3289	6070	6221	7801	4841	6476	3780	5466	5709	4424	4557	4842	5032	6076	5906	5429	5396	6869	4781	5154	5688	4817
K01611	2819	2332	2686	1354	2131	1920	1700	1952	2580	2332	1814	2159	2074	1628	2026	2092	1330	1794	1746	2538	1805	2242	3309	1953	824	2060	939	1044	2082	2508	2966	1260	2064	1145	2740	2919	2910	2831	3175	2757	2027	2108	2140	2206	1622	1645	2580	1730	2182
K01612	3	2	0	0	0	0	0	0	0	0	0	0	0	0	0	0	0	0	0	0	0	0	0	0	0	0	0	0	0	0	0	0	0	2	0	1	0	0	0	0	0	0	0	0	0	0	0	0	0
K01613	9009	9216	10089	7659	9474	9345	8175	9481	9596	9962	10536	8422	6847	9206	9679	9602	6331	9515	10043	10175	9696	9096	11894	6614	5427	8022	4638	4320	6329	8661	10040	7290	9964	5922	9970	7493	8894	8594	7208	8740	6824	6249	6659	6090	7608	8370	6921	6941	6698
K01615	612	632	500	362	451	204	400	736	591	861	552	379	363	454	378	527	461	377	366	367	335	220	1918	366	277	345	291	393	247	471	396	230	369	231	482	434	73	138	292	269	624	560	717	414	751	293	711	357	515
K01616	709	96	83	89	158	124	226	101	127	150	232	127	40	136	113	354	1101	42	125	188	163	20	31	91	63	790	70	93	118	150	129	1024	58	268	291	30	74	59	60	107	50	23	122	30	22	13	56	42	70
K01617	2502	2475	2703	1972	3385	3196	2382	2676	3330	3040	2767	1882	1943	2894	2196	2972	2127	3518	3485	2542	4250	2070	569	1940	650	1546	1132	1310	1138	2140	2806	1846	2332	2241	2156	1555	3257	2871	2125	2677	1074	1089	1318	1244	1126	2985	1780	1740	2097
K01618	290	332	337	195	529	614	356	305	521	199	473	373	225	287	255	271	331	313	407	507	633	175	85	299	110	182	168	148	335	350	322	418	260	442	306	244	479	388	262	376	212	136	195	183	145	163	264	283	316
K01619	10348	9583	9312	6625	9562	8661	8583	10790	9379	10517	10199	8578	6207	9574	9616	9167	8637	9936	10214	9891	9816	7748	16414	6242	6047	8578	5035	4973	7837	8812	9615	8226	8368	6548	9257	7352	6078	6484	6800	6263	8844	10404	7488	7209	7715	5341	7577	6655	7118
K01620	9249	9140	9384	6963	9080	8065	7597	9580	8265	9838	8715	7919	5718	9095	8609	7932	6673	9071	9844	8961	9284	7496	9370	6290	4463	7080	5568	4700	6255	8007	10159	5958	8793	5935	9378	7222	8558	8096	6688	7821	6408	8009	6876	6353	7986	5613	7428	7675	7228
K01621	1184	1054	1243	1155	1486	1180	831	901	1494	1331	1670	1812	875	1805	1667	1706	1035	1400	1675	1124	1552	1245	401	766	547	1020	779	604	613	1359	1154	814	785	665	1152	677	1065	1000	803	847	1012	530	679	627	714	377	893	772	764
K01622	387	367	169	81	277	416	246	98	328	175	274	186	347	169	287	303	195	221	222	402	275	50	99	12	98	123	107	89	212	282	252	96	184	143	126	287	470	392	306	346	203	113	164	133	159	150	262	277	251
K01623	5142	5191	5408	3639	5038	5403	4443	5199	5944	5552	5133	4891	3201	5233	4878	4725	3650	5924	5503	5535	6096	4977	2454	3105	2429	4614	2909	2019	4723	4727	6073	3724	5457	3499	5320	4516	5937	5563	4578	5041	3748	4595	3819	3611	4202	3349	4610	4366	4238
K01624	17346	15867	16261	12234	15936	13673	13924	17932	15929	17344	16566	14311	11180	15400	15388	15086	12806	15854	16069	15681	15041	13952	41866	10799	10555	14125	9169	7751	11893	13374	16395	13558	15688	10201	14358	11222	8532	9105	10377	10250	16548	14325	12970	11795	13787	11182	13432	11524	11942
K01625	19057	18371	17839	14136	19640	17468	16021	20184	19648	20490	18794	17916	11891	19113	18749	17348	12431	19843	19769	19177	19419	16256	27005	12733	10259	16270	10814	8813	12984	17058	19780	12591	16986	12194	18050	14946	17908	16522	14954	16479	15811	18964	14888	13546	16679	12465	16499	15640	15265
K01626	10700	9412	10567	7767	10492	9435	10321	10637	9966	10034	10205	9025	6266	9882	9704	9746	7657	10263	10359	10237	10478	12239	16424	8333	5664	9719	6152	5328	7168	10388	12602	8477	12858	7569	11113	7056	8535	8441	7245	8458	7217	7428	7757	6689	7170	10276	9770	7965	8627
K01627	6208	6524	6248	4750	6345	6150	5906	6681	5898	6715	7287	5717	4798	6214	6322	6414	4131	5835	6864	6960	5805	6118	2520	4922	3468	5583	3493	3192	4496	6896	7296	4543	7010	4214	6994	4999	6820	6519	4667	6468	3349	4467	4331	3792	5125	6729	4396	4855	4405
K01628	6356	5796	6111	5199	6640	6096	5164	6378	7138	7487	6243	5906	4750	6734	6305	7228	5020	7252	6857	7037	7330	5530	13191	3298	4314	4812	3614	2707	4557	5058	7246	4814	6496	3574	5468	4507	4021	4249	4442	4133	6615	4130	4434	4537	4618	5602	5081	4403	4592
K01629	1748	2137	1729	974	1548	1129	1135	2145	1181	1973	1015	1375	1152	1534	1331	1338	876	1189	1428	1190	1375	1508	4579	1307	1218	1603	1582	829	1665	1752	2373	1606	2000	932	1485	1616	391	527	1024	692	2024	1822	1525	1556	2754	865	1790	1883	1152
K01630	994	1023	771	471	960	513	795	854	955	768	549	832	595	936	915	731	448	586	661	725	634	1068	348	873	353	553	593	529	507	531	1010	340	877	386	704	404	254	286	521	306	291	475	487	432	323	217	754	381	423
K01631	991	1203	1203	685	1050	1143	1135	1210	1065	901	912	1098	592	914	1199	746	651	1110	879	1106	1097	1985	477	1316	738	1634	533	680	1272	1445	1979	986	1921	1007	1551	867	1403	1233	960	1213	629	838	1002	731	529	992	1398	845	1062
K01632	302	407	598	264	684	427	487	455	350	558	551	281	192	450	426	407	282	543	356	454	653	288	128	121	129	116	198	386	119	415	466	285	431	318	552	296	322	335	261	249	175	148	316	256	476	126	593	513	373
K01633	9124	8632	8661	6536	9067	8981	8021	9246	9110	8716	9598	7829	5853	9019	8194	8422	7018	8811	9148	8674	9357	8410	3577	6394	4454	8271	4413	4457	6185	8790	8758	7647	8957	6500	9539	6586	8807	8242	6888	8250	4836	5812	5569	5517	5902	7373	6224	6165	6303
K01634	636	292	817	380	611	737	484	547	704	583	591	533	333	608	413	500	407	1045	735	676	894	112	339	354	80	339	33	295	409	491	696	398	581	452	396	353	647	661	393	551	346	254	283	218	229	369	431	368	404
K01635	531	866	433	685	1160	380	701	656	603	610	398	379	357	734	673	785	1217	830	671	402	542	900	2339	1012	694	551	524	547	1230	955	893	853	1120	575	770	490	660	592	554	481	328	512	513	416	863	270	613	807	518
K01636	483	589	709	230	635	124	371	915	605	581	297	347	282	521	382	272	318	277	370	347	416	556	6347	373	538	224	991	350	243	690	821	370	802	118	491	495	415	521	437	550	650	348	736	669	920	485	874	947	827
K01637	3050	2594	3037	2347	2749	2970	3051	2506	2479	2381	1871	2642	1375	2614	2574	1967	1852	2282	2671	2645	2767	3747	1363	2751	1393	2374	1542	1717	1803	3226	3670	2024	3485	2238	3180	2722	4309	3912	2775	3686	1832	1748	2239	1981	1514	4137	2739	2118	2637
K01638	4706	3987	4251	3442	4284	5085	4638	4361	4790	4176	3501	4330	2455	4275	4296	4098	2976	4546	5020	4279	5406	4611	1837	3346	1863	3901	2472	2451	3291	4407	4805	3162	5061	3375	4900	3753	6150	5474	4242	5031	2535	2279	3160	2961	2183	4777	4156	3097	3990
K01639	2631	3604	2983	2221	3083	2200	2062	3218	2314	3940	2311	2435	2004	2805	2331	2804	2569	2727	2561	2830	2540	2656	8381	2197	2486	2680	1386	1071	3148	2923	4056	2859	3136	1915	2197	2528	1177	1354	1950	2170	4114	3733	3087	2604	3271	2150	2884	2348	2404
K01640	4740	4178	4524	3608	4887	5377	4048	4232	5697	4836	4251	4283	2436	4450	4588	4481	3390	5756	5672	5084	6231	3412	1702	3041	1738	3525	2376	1993	2894	3924	5205	2462	4728	3139	5006	4027	6671	5961	5035	5476	2645	2552	3308	3109	2253	5326	3753	3259	4205
K01641	599	846	1266	640	999	762	857	528	1266	680	1009	1066	380	808	663	795	1019	1019	839	948	1011	786	1390	1044	716	700	385	386	1303	1011	981	1042	1023	513	859	547	687	634	491	530	314	437	419	346	589	591	488	559	423
K01643	1913	1536	1725	1468	1592	1146	1204	1378	1275	1930	1725	1770	1132	1562	1853	1895	1331	1461	1490	1470	1164	2462	1192	1529	1318	1519	1123	1092	1592	1900	2623	865	2354	717	1852	1579	1091	1106	1361	1088	1359	1843	1866	1578	2012	860	2409	1831	1485
K01644	12714	12242	11900	9693	13409	15258	12345	12642	15632	12600	12951	12127	7581	14273	12004	13342	9362	15783	15217	13953	18125	10655	3733	7632	5358	9860	6507	6615	8614	11264	13337	8357	13987	9913	13475	8436	15183	13312	10349	12323	6365	6570	8469	7658	7171	10653	11229	9482	10960
K01646	936	576	862	635	740	660	462	620	767	891	1092	760	570	674	703	973	450	648	743	814	529	952	394	613	509	476	343	280	670	722	1282	437	1147	261	664	650	228	226	423	314	483	867	781	692	940	292	1057	792	541
K01647	15731	14391	15791	12026	15483	15383	13161	16478	16810	16292	16231	14147	9416	15392	16102	14920	12606	17143	16579	16479	16944	12323	24020	9465	7627	13390	8950	7367	10835	13302	16122	11313	14412	10639	15143	11843	13190	12644	13061	12434	11323	11763	11417	11042	12173	11145	13233	11805	12282
K01648	144	222	0	0	48	152	0	0	34	50	102	0	286	112	182	248	76	41	121	286	114	49	0	0	121	120	77	0	113	144	200	0	166	0	80	194	342	308	304	249	59	53	83	90	108	108	157	184	184
K01649	16653	15241	15707	12063	15958	16167	13551	15920	17493	16468	16855	14004	10983	16492	15535	16281	12777	17694	16864	17106	16983	13758	17330	9564	7686	12860	8150	7125	11829	14162	16878	11927	15363	10138	15979	11889	13787	13326	12560	12854	11264	12368	10753	10480	11772	13363	12646	11699	12131
K01652	23102	21669	22420	17220	22923	22155	19158	22932	24484	23816	22588	20511	14538	23056	21850	21977	17950	24803	23756	23785	24842	20644	31549	14963	11357	19426	12742	10466	16813	19473	24956	16656	22417	14914	21835	17142	20510	19553	18406	18751	16463	16245	16152	15414	16530	17877	19343	17148	18004
K01653	13349	12325	12060	9423	13065	11862	10406	12751	13292	13166	12872	11057	8676	12666	12520	12688	10183	13293	13103	12968	12260	11854	15128	7793	6337	10554	7205	6080	8825	11237	12900	10325	12316	8158	11889	9084	9844	9655	9628	9410	9358	9458	8634	8291	9636	11217	10187	9035	9134
K01654	3965	3707	4158	3158	4646	4348	3216	3657	4750	4689	5452	3714	3053	4736	4142	4565	3112	5008	4704	5375	4422	3258	2505	2300	2283	2928	2384	1588	2845	3697	4627	3429	4767	2628	4707	3867	3883	3878	4330	3666	3233	3402	2599	3108	3328	4850	2920	3116	2918
K01655	273	249	126	73	80	366	91	85	120	136	195	85	401	204	262	351	147	156	273	378	237	74	152	18	33	228	87	84	140	278	206	26	220	118	134	313	552	516	346	445	158	139	184	138	167	153	283	285	308
K01657	11395	10887	11127	8726	11470	10933	9054	11567	11434	11195	11963	10155	7678	11034	11138	10915	8727	10714	10942	11556	11106	10610	13221	7433	5688	9999	5960	5402	7786	10171	11708	8912	10966	7119	11108	8698	10304	9813	9036	9714	7690	7660	7673	7662	8976	9195	8835	8769	8719
K01658	9169	8765	8678	6475	8580	7479	7225	8809	8260	9107	8097	7698	6113	8450	7932	8341	7062	8221	8417	8485	8181	7873	10827	5800	4252	7801	4540	4278	6391	8178	10002	6880	8427	5671	7858	7060	8135	7943	6419	8075	6822	6972	6334	5927	7651	8203	6178	6941	6345
K01659	1293	1340	1382	1302	1314	1538	1303	1604	1526	1550	1865	985	577	1193	1236	1240	774	918	1339	1392	987	1449	893	1111	1020	1531	1208	585	1190	1668	1563	1535	1963	933	2131	897	1326	1314	1065	1436	738	767	1241	877	818	798	1453	1016	1283
K01660	0	0	0	0	0	0	0	0	0	0	0	0	0	0	0	0	0	0	0	0	0	0	0	0	0	0	0	0	0	0	0	0	0	0	0	0	0	0	0	0	0	0	0	0	0	0	0	0	0
K01661	4453	3568	3675	2646	3631	3779	3388	4203	3933	4178	3749	3405	2175	3766	3175	3631	3696	4062	3678	3281	4404	3232	2009	2321	2118	3948	1805	1770	3529	4115	4459	3921	3401	3150	4049	3155	2831	2763	3421	3014	2323	2940	2616	3044	3095	1906	3074	2850	2950
K01662	13097	12523	13650	10137	12509	12251	10757	13656	12700	13845	13642	11885	8630	12896	13385	12768	9608	13295	13127	13086	12715	11696	18535	8090	7130	10802	7554	6128	8304	11794	13667	10021	11067	7934	13188	10260	10266	10162	9357	10798	9770	11759	9960	9411	11794	10225	10451	10317	9976
K01663	0	0	18	0	0	0	0	0	0	46	32	0	0	0	0	0	0	18	36	0	0	0	0	0	0	0	0	0	0	15	0	0	32	34	0	26	46	27	18	26	3	5	6	10	9	10	15	25	9
K01664	2387	2472	2249	1917	2601	2663	2387	2816	2746	2124	3076	2182	1390	2296	2424	2377	2125	2217	2459	2445	2753	2087	2955	1706	1642	2298	1489	1324	2442	2264	2243	2432	2298	1755	2961	1815	1311	1220	2472	1197	1245	1013	1493	2010	1156	655	2228	1467	1934
K01665	5559	5753	5016	3449	5196	4178	5096	5491	5242	5296	4878	4994	3511	4794	5270	4792	3687	4778	5455	5387	4861	4199	4548	3557	2564	4550	2594	2593	4365	5291	5862	3551	5144	3644	5146	4540	4746	4546	4410	4531	3087	3791	3622	3733	4151	3310	3758	3846	3582
K01666	3691	3428	4346	2892	3795	3901	2371	3386	4590	3785	3723	2761	2326	3690	3491	3428	2723	4434	4069	3715	4705	2644	3016	1773	1041	2018	1968	1420	2150	2887	3549	2207	2943	2557	2833	2806	3336	3071	2683	3131	2472	2626	2269	2250	2991	3866	2874	2716	2701
K01667	3317	2773	2508	2010	2802	2446	2315	3037	2028	2884	3025	2525	1859	2962	2918	2539	1949	2611	3183	3081	2365	1874	1010	1734	1097	2255	1574	1784	2020	2599	2912	1896	2515	1556	2274	1730	1156	1429	1317	1035	1512	2188	1620	1649	2236	1388	1700	2007	1414
K01668	34	1	71	35	69	7	46	24	13	31	31	29	47	7	38	13	38	33	0	0	2	59	79	0	100	121	2	75	81	46	17	6	19	55	31	41	14	14	17	11	77	48	90	64	87	26	69	82	56
K01669	5960	5408	5191	4314	6103	6366	5336	5776	6451	5279	4931	5249	3177	5608	5251	5402	4003	5979	6275	5596	6352	6291	1902	3966	2837	4753	2782	2810	4706	6081	6470	3768	6380	4227	6122	4535	8674	7772	5688	7148	3055	3239	4083	3637	3255	8500	5122	4558	5534
K01671	454	297	145	82	132	49	352	338	89	158	28	234	115	118	225	99	127	60	53	78	73	477	80	366	74	364	171	276	153	171	263	113	405	138	128	48	28	40	58	37	31	27	26	42	24	17	112	38	40
K01672	0	0	36	0	0	0	0	0	0	0	0	20	0	0	0	0	0	0	0	0	34	0	0	0	0	0	0	0	0	0	0	0	0	0	42	6	15	18	11	22	2	1	8	2	2	6	10	10	12
K01673	10551	9261	10287	7979	10746	10770	9385	10591	11037	10081	10540	9516	6472	10273	10606	10380	8538	11509	11281	10272	11595	9728	7019	7769	4976	8446	5779	4808	7145	10601	10307	7661	10595	7044	11582	8829	13532	12247	10353	11985	6227	6102	7534	6935	6972	10893	8958	7897	8906
K01674	1038	1549	1258	1388	1572	1456	1424	1576	1711	1518	3141	1331	648	1360	1297	1439	1069	1413	1487	1571	1580	1709	419	1425	968	1348	928	731	1097	1356	1396	1685	2402	1204	1757	591	884	917	623	869	400	815	627	531	667	2793	797	778	656
K01676	6244	6192	6429	4634	6219	5943	5229	6368	5531	6116	5562	5599	3738	5832	6500	5677	4013	6140	5955	6395	5923	6688	2714	4626	2575	5492	3502	3488	4244	6438	7072	4161	6248	3549	6088	5169	5920	5824	4497	5634	3714	4521	4294	4030	4689	5464	4946	4521	4290
K01677	4226	3911	4259	3467	3657	3969	2360	4086	4660	4872	5112	3583	3025	4208	3898	4306	3077	4358	3927	4369	3628	3007	11517	1924	2439	2831	2722	1296	2375	2701	4163	3278	3289	2470	3657	2770	1771	2028	2578	2458	4477	4040	3271	2815	3695	2313	3483	2995	3044
K01678	3691	3698	3663	3162	3303	3670	1971	3850	4163	4331	4709	3011	2689	3632	3508	3678	2677	3771	3243	3673	3364	2742	11378	1763	2298	2683	2419	1157	2171	2244	3686	3047	3107	2172	3386	2533	1738	1929	2364	2294	4109	3854	3068	2612	3352	2195	3191	2793	2915
K01679	6730	5514	6128	4224	5824	6115	6468	5808	6476	5905	5668	5433	3298	6099	6058	6184	5232	6345	6285	5938	7046	6092	2537	3766	2911	6043	2579	2775	4775	5935	6496	5132	6874	4717	6759	4998	7301	6640	6497	6200	3375	4174	4285	4304	3575	6185	5100	4327	5251
K01681	12795	11965	12042	8857	11900	11591	10482	12488	11735	12660	11536	10235	7498	11561	11768	11638	9301	11944	11799	11946	11796	10184	15247	7853	6015	10424	6252	6239	8503	10838	13817	8868	11763	8152	12160	9576	11005	10498	9694	10390	8873	10592	9458	8549	9852	10061	10726	9586	9813
K01682	2315	2130	2230	2131	2602	2319	2608	2230	2226	2361	3019	1934	1057	2199	2098	2058	1209	1790	2075	2180	1911	4123	1031	2447	1563	2616	1264	1168	2033	3110	3226	1998	3867	1423	3208	1424	2099	2174	1589	1982	1177	1408	1569	1271	1040	3431	1862	1284	1704
K01684	1997	2002	1519	1438	2098	1595	1411	1973	1705	2029	1398	1581	1497	1932	2043	1350	1573	1875	1862	1482	2058	1715	2008	1133	1110	1602	1059	1147	1439	1524	2103	1490	2367	1166	1588	1580	2031	1806	1658	1799	1972	1706	1651	1271	1518	1192	1863	1392	1494
K01685	5107	5234	4793	3525	4367	4155	4193	5579	4086	5913	4321	4350	3682	5403	4461	4772	3595	4578	4522	4549	4377	4076	5067	3271	3268	4302	2587	1998	3996	4243	6091	3119	5311	2863	5031	4401	4221	3886	4222	4434	4096	4689	4401	3840	5629	3450	4702	4417	3831
K01686	6086	5967	5795	4542	6680	5313	4358	6593	5007	6793	5966	5770	4405	6234	5772	5846	4529	5939	5649	6455	5403	4979	4625	4247	3806	5336	3176	3347	4671	5321	7113	4433	5727	3456	4977	5063	3619	3643	4300	3632	5109	6069	4213	4351	6613	3810	4592	4953	3603
K01687	16564	15654	15523	12208	16559	15817	13525	16662	17061	17244	15416	14531	11094	16598	16350	15409	13432	17664	17423	17011	18096	13356	20435	9885	8736	14098	9101	7726	10992	14051	16522	12448	15526	10705	15824	12602	16228	14951	13382	14794	12690	11812	12018	11060	13298	12135	13799	13163	13050
K01689	14325	13698	13800	10549	13922	13337	11362	14136	14090	14745	15022	12406	9626	14077	13676	13995	10650	14220	13747	14372	13763	12305	18633	8914	7747	11909	7739	6514	9772	12440	15438	11240	13190	8784	13736	10278	10533	10457	10130	10899	11188	11602	10160	9566	11210	10559	10874	10468	10391
K01690	1301	1748	1827	1141	1370	1314	1792	1595	1518	1501	1099	1454	705	1330	1328	1117	917	1562	1338	1557	1647	2348	718	1642	838	1887	742	885	1927	2175	2287	1235	2245	1468	2237	1455	2821	2439	1643	2325	1012	1198	1521	1124	983	1794	2075	1527	1839
K01692	42682	38892	41144	32472	45648	51497	38129	43168	54663	44544	45393	41587	23944	47610	42510	44902	33453	59685	55388	50252	68740	28400	14193	22292	15144	30984	19521	19157	26906	34819	44171	26346	40319	32732	46220	30489	57166	49545	37672	45365	20988	20302	24935	24358	20081	35836	33971	30684	36887
K01693	8994	8002	8735	7131	8766	8775	7026	8472	10086	9119	9799	7626	5950	9246	8860	9173	7658	10042	9531	9313	9716	7252	13319	4713	4365	7100	4966	3769	5951	7088	8207	6969	7986	5421	8796	6726	7614	7314	7380	7389	6967	7378	6434	6247	6596	6928	7521	6811	7356
K01695	11587	10955	11199	8667	11338	10732	9321	11249	11299	11361	11850	10068	7745	11104	10900	11163	8881	11253	11131	11272	11329	10149	13726	7053	5504	9824	5915	5410	7787	10099	11949	9068	10853	7180	10942	8487	9846	9440	8795	9285	7998	7642	7689	7494	8962	8961	8766	8627	8411
K01696	11863	11081	11517	8912	11626	10792	10082	11340	11292	11604	11311	10337	7932	11640	11289	11616	9022	11403	11319	11408	11560	10709	14164	7047	5816	9875	5947	5491	7885	10515	12427	9054	11077	7421	11152	8900	10061	9667	9161	9465	7742	7776	7921	7846	9331	9082	9016	8926	8644
K01697	2344	2107	2586	1601	2649	2956	2017	2588	2981	2745	2643	2396	1431	2183	2459	2439	1605	2808	2931	2761	3357	2048	858	1766	1197	1888	909	1095	1979	2326	2792	1619	2918	2247	2934	1903	3787	3409	2323	3060	1154	1257	1744	1555	1482	1803	2471	2066	2456
K01698	8349	7702	7669	6235	8181	8794	6924	7909	8919	8137	8156	6976	5314	8113	7965	8095	6951	8809	8552	8118	8854	7256	9702	5140	4090	7247	4068	3617	5768	7399	8573	6882	8600	5909	9032	6440	9547	8789	7770	8492	5200	5248	5843	5338	4847	7344	6990	5841	7125
K01699	171	105	92	74	100	32	22	16	130	100	138	55	124	92	113	209	103	105	130	51	123	150	163	32	36	112	59	4	231	114	447	39	241	34	293	182	68	75	144	63	194	227	308	183	102	107	505	103	214
K01702	0	0	0	0	0	0	0	0	0	0	0	0	0	0	0	0	0	0	0	0	0	0	0	0	0	0	0	0	0	0	0	0	0	0	0	0	0	0	0	0	0	0	0	0	0	0	0	0	0
K01703	26399	24413	25564	19827	25297	24287	21514	26076	26382	27353	26799	22777	16742	25637	24302	25160	20532	26093	26005	26518	25134	21852	39404	16210	13810	22215	13760	12161	17829	23147	26323	20119	24199	16333	24716	19333	20798	20342	19192	20054	18928	19976	18380	17460	21586	20506	20460	20124	19295
K01704	26046	24394	24993	19535	24960	23784	21177	25942	25671	26961	26268	21934	16536	25195	23990	24837	20067	25232	25371	25523	24628	22063	39327	16133	13743	22204	13481	12227	17473	22927	26135	20042	24252	16181	24486	19099	20557	20098	18898	19796	18665	19772	18237	17307	21393	20169	20114	19945	19131
K01705	0	28	0	0	0	0	0	0	0	0	0	0	0	0	0	27	0	0	0	0	18	0	0	0	121	0	0	0	0	0	0	0	0	0	0	16	58	86	92	50	8	11	28	34	24	31	20	31	45
K01706	1298	1236	1035	1246	1512	1242	1245	1276	1127	1103	981	1245	910	1220	1476	992	1319	1436	1492	1115	1624	1755	697	1172	732	1164	1279	709	919	972	1694	795	1602	855	1379	1085	1328	1155	1674	1187	941	982	1277	1014	844	637	1588	1027	1233
K01707	657	735	547	590	586	1102	949	682	801	669	514	792	562	796	674	743	518	861	822	696	1181	725	200	317	341	527	406	339	382	627	921	876	762	638	762	423	590	515	1009	539	324	273	459	376	245	325	538	340	486
K01708	938	855	593	493	671	599	1025	752	742	545	263	692	367	435	654	521	424	637	341	501	544	1311	365	609	403	809	440	379	556	764	1192	505	1122	483	747	593	535	468	1109	529	398	483	675	553	344	424	936	462	640
K01709	1611	1781	1765	1235	1844	1570	1620	1475	1798	1678	1924	1404	1524	2013	2157	1926	1452	2070	2416	2517	1670	1305	705	961	848	1188	1384	382	1248	1594	1393	1017	1470	1078	1679	2243	2406	2169	2512	1942	1379	1225	1255	1661	1915	939	1633	1671	1295
K01710	20616	19296	20317	15324	20522	20296	15466	20571	20954	20777	23039	18597	14170	21038	21242	20389	15053	20923	21992	21939	20195	16893	21952	12560	9866	17064	12242	9269	12739	18349	20225	15299	18756	12332	20070	15495	17785	17362	14810	17210	13275	15982	13946	13093	16910	16309	15036	15855	14397
K01711	9001	8909	8915	6673	9294	9502	6629	10432	9256	9916	10048	7514	5815	9880	9030	8930	6318	9692	9778	9448	9061	7078	6795	5772	4290	7531	5377	4396	5696	8765	8770	6959	8297	5095	8305	6620	7730	7475	6139	7433	5277	6417	5781	5674	7659	6923	6660	6902	6106
K01712	4924	4242	4240	2924	3648	4341	3923	4015	4004	4058	3410	3817	2388	3814	4188	4161	4206	4628	4583	3929	4832	3530	1734	2826	2109	4430	2358	2082	3405	4215	4588	4001	3922	3400	4332	3808	4342	4121	4118	3849	2134	2408	3033	3173	2785	2485	3260	3106	3410
K01713	205	236	499	187	186	213	220	220	94	335	398	129	275	160	161	283	150	82	168	228	166	258	71	115	158	134	70	105	135	401	485	94	468	102	261	362	141	147	163	233	155	140	287	264	632	109	542	519	262
K01714	23393	21406	23246	17827	22188	21812	18695	23542	23505	23927	22941	20951	14976	22533	22500	21421	17550	25342	24230	23576	25133	19316	32523	14318	12565	19303	12382	10428	16335	19325	25443	17506	21549	15016	22700	17547	20739	19353	17157	19529	18334	18866	17408	16185	18567	16080	19932	17751	18264
K01715	2830	2702	3205	2078	2770	2526	2219	2766	2534	3225	3070	2594	1611	2698	2595	2364	1903	2619	2219	2666	3004	2033	7843	2120	1914	2797	1538	1003	1627	2321	3616	2098	3170	1923	3483	2872	3195	3140	2880	3070	2646	3895	3061	2536	2890	2748	2755	2562	2781
K01716	1627	1464	1454	1161	1462	1251	1748	1748	1259	1361	1014	1618	654	1096	1228	1037	799	1370	1111	1376	1151	2161	683	1480	967	1756	880	780	1728	1954	2050	1052	2111	1204	1960	1154	2017	1852	1287	1811	831	987	1284	988	771	1519	1737	1169	1529
K01718	443	557	602	817	782	1020	929	661	1122	732	1993	623	382	922	797	1007	500	775	1093	1018	1147	660	105	505	784	706	359	339	392	785	359	1210	1220	681	1199	362	401	382	273	320	195	157	225	281	261	214	230	326	288
K01719	7476	7251	7280	5682	7707	7576	6860	8295	7062	7946	6947	6680	5178	7080	7392	7168	5197	7393	8157	7483	7941	7189	2975	5127	3988	6298	3706	4141	5648	7485	7939	5296	7506	5064	7942	5993	8020	7557	6726	7438	4178	4663	4945	4979	5232	6823	5252	5311	5420
K01720	1446	1326	1322	1280	1578	1786	1447	1701	1581	1413	2166	1021	683	1520	1368	1575	794	1027	1609	1507	1404	1483	716	1317	1161	1620	668	664	1265	1611	1199	1702	1813	1169	2366	1191	1231	1316	1798	1221	902	610	1018	1214	521	699	1297	813	1345
K01721	1714	1345	1575	1346	2099	1903	1022	1520	2364	1355	2128	2027	803	1875	1766	1417	1262	2063	2156	2254	2965	1102	384	996	848	1285	976	972	1515	1190	1234	812	1930	1146	1706	841	1375	1189	845	1103	695	503	649	661	507	357	1066	846	995
K01722	0	0	0	0	0	0	0	0	0	0	0	0	0	0	0	0	0	0	0	0	0	0	0	0	0	0	0	0	0	0	0	0	0	0	0	0	0	0	0	0	0	0	0	0	0	0	0	0	0
K01724	4338	3861	4365	3601	5216	4864	4033	4290	5209	4715	4232	4343	2675	4603	4339	4329	3333	5293	5589	4835	6040	3986	1411	2933	1775	3338	2157	2140	2903	3910	4584	2523	4313	3195	4810	3750	7268	6467	4561	5955	2434	2275	2967	2748	2293	5424	3700	3345	4071
K01725	424	727	334	582	932	856	438	666	677	539	462	424	293	577	362	456	390	722	633	538	827	625	178	624	312	735	472	411	768	637	887	256	763	359	876	368	914	752	499	678	257	219	349	282	264	269	443	392	484
K01726	1762	1704	1740	1159	1673	1695	1018	1582	1493	2299	1766	1703	1101	1783	1439	1920	1414	1994	1592	1830	1721	1444	4601	823	1423	1030	482	703	1245	1283	1812	1132	1322	966	2005	1626	891	947	1268	1244	2657	2252	1499	1745	1535	1419	1266	1344	1546
K01727	335	626	363	426	391	335	431	196	521	364	210	258	287	376	266	566	825	460	472	388	489	466	948	350	367	432	409	278	874	389	345	345	218	273	295	210	183	164	194	186	274	267	253	192	464	104	320	371	189
K01728	1296	1863	1638	1435	1689	1782	1166	1760	1171	1344	1087	1311	811	1226	1786	982	906	1575	1055	1555	1419	2671	725	1578	1162	1436	1026	719	996	1791	2616	1506	1680	1144	2063	1340	1467	1306	1621	1364	741	1269	1046	1078	1325	1028	1217	1068	1001
K01729	230	315	98	334	225	96	491	357	92	174	9	109	85	262	166	102	145	169	217	161	81	266	66	292	215	177	71	40	117	221	333	224	319	406	197	170	306	319	144	260	131	148	171	107	192	291	174	157	191
K01730	1082	966	850	757	1131	723	620	1024	656	937	458	760	745	949	1284	678	835	980	1024	822	863	1279	427	822	384	728	714	648	1022	952	1498	579	1411	702	657	933	682	640	784	752	855	1099	791	753	829	444	830	776	708
K01731	101	78	47	71	74	39	37	60	2	67	11	50	33	15	142	11	16	60	16	42	51	340	56	76	67	11	38	17	218	177	392	11	175	31	107	66	16	16	20	20	35	156	105	96	31	23	103	65	72
K01732	84	145	88	141	211	117	194	121	55	97	3	90	36	121	94	49	62	118	55	87	28	425	56	178	180	124	67	48	44	206	213	191	256	74	146	5	12	11	4	9	4	2	2	1	2	2	6	19	10
K01733	15894	14463	15106	11903	15841	15217	12344	15654	16568	16337	17066	13833	10679	15853	15671	16382	12369	16822	17039	16505	16729	13047	16704	9306	7562	12903	8437	7109	10012	13269	15381	11237	13884	9288	14881	11088	12886	12518	11526	12040	10576	11108	10295	9882	11524	10543	11942	11266	11497
K01734	5678	6606	6253	4284	4832	3800	4200	6671	4414	6318	4641	4703	3758	4905	4982	4948	3582	4934	4427	5422	4295	5154	15812	4069	3929	5040	4151	2449	4493	4644	7616	4130	4754	3805	4689	5126	2178	2802	4508	3519	7798	6216	5707	5355	7031	3984	6013	5148	4764
K01735	12134	11100	11748	8887	11693	10651	10071	12183	11587	12391	12605	10494	7863	11141	11454	11559	9158	11621	12211	12076	11476	10383	16510	7999	6021	10254	6500	5633	8307	10966	12663	9049	11199	7823	11897	8986	10440	10192	8854	10366	8617	9809	8854	8090	9541	9707	9107	8836	9006
K01736	12870	12085	12522	9586	12528	11748	10261	12780	12759	13149	13442	11129	8443	12468	12375	12507	9775	12727	12711	12802	12262	11104	16471	8147	6537	10850	6909	5981	8665	11462	13091	9986	11800	8193	12665	9727	10095	9945	9541	10182	9153	10494	9081	8822	10082	9685	9833	9437	9390
K01737	8436	7795	8032	6133	8575	8709	6671	8127	7716	8105	7984	7996	5310	8168	8761	7698	6510	9273	8234	8512	8275	7377	5963	5268	3659	6272	4832	4270	5802	7784	8723	5718	7905	5269	8760	7377	10784	10181	7988	9071	5068	5851	5862	5278	6145	8193	6548	6483	6557
K01738	18856	18113	19495	14634	18481	18553	16025	19209	20015	18845	20446	17113	11436	19101	19283	18312	16562	20150	19146	19660	19619	17117	22121	13021	10224	18171	10114	8714	14910	17612	18614	16785	18361	12092	20203	14586	16481	15794	15698	16106	13336	15063	13330	12953	13728	13330	14830	13618	14244
K01739	5683	4916	4644	4285	5765	5437	5237	5849	5660	5488	5630	4212	2687	4852	5329	5229	5805	5937	5935	5439	6379	4767	2848	3760	2869	4874	3201	2787	5115	5226	6099	5858	5853	4294	5908	3850	5292	5049	4837	4451	2718	2438	3261	3334	2816	4660	4529	3883	4211
K01740	17132	16750	17945	13520	17354	16851	13167	18542	16689	18291	18995	14862	11516	17211	17340	16451	12283	17580	17222	17534	16619	14441	28195	10285	9064	14339	10129	8437	11356	14528	17260	13358	15446	9566	16168	12730	11268	11525	10815	12431	13550	15920	12861	12420	16392	12558	13045	14058	12804
K01741	0	0	0	0	2	0	0	0	0	0	0	0	0	0	0	52	0	0	0	0	0	46	0	0	0	0	0	0	0	0	0	0	0	1	0	2	0	3	2	2	0	1	1	0	2	0	0	0	0
K01743	11	0	0	0	3	0	6	0	0	0	0	0	0	0	0	1	0	18	0	0	0	0	4	0	0	0	0	0	0	0	0	4	1	0	14	2	5	11	4	6	0	2	5	6	2	8	3	3	10
K01744	6344	5860	5853	4367	5680	5857	5031	6391	5046	5665	6589	4941	4103	5786	5977	6071	4802	5027	5850	5926	5020	5485	5969	3769	3443	5427	3745	3171	3738	6420	6549	5783	5689	3481	5930	5111	3623	3702	4375	3952	3910	4058	3911	4513	5229	2725	4240	4654	3765
K01745	6072	5471	6110	4158	5166	6394	5233	5811	5644	5753	5005	4866	3567	5346	5710	5558	5381	6693	6173	5418	6552	5079	2343	3589	2874	5594	3412	2737	4646	5822	6328	5330	5550	4055	5757	5362	7079	6576	5014	6279	3270	3558	4304	4159	4379	5537	5027	4788	4996
K01746	186	155	116	95	165	54	139	84	121	224	126	160	57	155	148	232	142	134	133	64	130	95	345	110	56	94	85	96	53	143	79	53	89	56	127	162	164	181	144	164	217	240	160	125	137	95	144	148	142
K01749	7834	7674	7699	6362	7920	8224	6994	7740	8374	7639	8152	6689	5309	7738	7865	7964	6694	8247	8148	8069	8708	7714	8641	5331	4371	7057	4125	3565	5862	7218	8680	6851	8139	5427	8481	6402	9118	8450	7384	8234	5721	4435	5658	5463	5237	7384	6977	5996	6971
K01750	5634	5299	5575	4044	5120	5811	5638	5584	5590	5431	4780	4298	3487	5874	4949	5311	5793	7391	6964	5715	8122	3487	2626	3632	2769	4877	2641	2244	4116	3878	5607	4912	5221	4014	5549	4229	7336	6441	4749	5824	3645	2877	3421	3482	2936	4957	4421	4282	4744
K01751	1392	1439	1377	1020	1237	1161	1270	1295	1487	1610	1410	1451	1188	1897	1378	1690	1177	1575	1469	1467	1392	1156	4935	939	1224	1290	929	529	1355	813	2099	1254	1539	727	1511	1256	715	790	924	853	2206	1440	1493	1495	1435	1010	1628	1461	1521
K01752	13318	13130	12732	9535	12826	10524	10793	13209	10842	13236	12856	11051	7994	12356	11916	12174	10950	11717	11528	11949	11299	13072	26502	9846	8521	12475	7950	6690	10355	11718	15188	12500	12482	8383	12657	10444	7337	7531	9843	8470	11839	11318	10331	10273	11056	8046	10712	9715	9250
K01753	917	778	455	366	448	435	828	600	323	481	299	636	354	371	807	543	330	484	377	378	390	1259	380	672	453	1058	487	512	734	688	1374	321	1160	421	891	1027	450	434	1268	431	424	769	765	1087	408	290	1008	515	693
K01754	13475	12664	14241	11035	14314	13906	11699	13816	14982	13524	13590	12739	8693	13182	14191	13187	12363	15889	14715	14739	15964	12613	14425	9325	7280	12008	8103	6574	11198	12276	14540	10793	13224	9800	14106	11218	16139	14532	12449	14360	9904	8746	10442	9330	9525	11171	13179	10982	12226
K01755	14205	12805	14055	10286	13773	13484	11117	14122	13807	14924	14374	12066	9609	14093	13088	13915	10881	14467	14300	14297	14023	11494	15154	8422	7365	11583	6848	6500	9211	12281	14913	10956	13110	8666	13463	10789	10954	10840	10538	10774	9958	9936	9295	9469	11104	9996	10577	10256	9962
K01756	13771	12803	13537	10212	13434	12865	11372	13691	13428	14426	14475	11665	8859	13630	13020	13295	10240	14022	13706	13774	13439	11933	14768	8500	6806	11234	7233	6297	9045	12350	14405	10866	12766	8896	13488	9855	10644	10501	9720	10654	9444	10741	9412	8891	10547	9880	10232	9882	9782
K01757	2	10	12	0	0	0	0	0	57	0	31	15	0	34	21	19	10	0	34	22	4	0	0	45	0	0	1	0	19	19	0	21	0	18	0	11	11	18	9	10	8	4	8	3	2	0	8	10	13
K01758	1655	1346	2171	1422	2004	2026	1210	1413	1901	1768	2130	1976	1269	2101	2145	1643	1479	2402	2143	1957	2393	1839	591	1399	1018	1646	1080	632	1630	1858	2044	1250	1925	971	2556	1709	3304	3013	1977	2667	1586	1073	1297	1223	1154	1590	1763	1560	1751
K01759	15004	15174	14977	11486	15574	13546	12314	15318	14692	15190	14167	13958	9796	14759	14603	13497	9864	14777	14790	14585	14899	14539	16465	11540	7500	13217	7831	7926	10415	14354	15658	9969	14548	8688	14847	13692	13445	12918	12571	12513	11338	12419	10761	11785	12617	15986	11591	11572	10787
K01760	3406	3735	3853	2565	3171	3413	3230	3074	3383	3031	2747	2995	1926	3053	3626	3275	3001	3937	3313	3201	3463	3831	3597	2210	2077	3035	2001	1558	3273	3693	3965	2645	3573	2404	3909	3919	5527	4608	4725	4857	2446	2679	3276	2973	2870	2397	3956	3227	3500
K01761	1380	1318	1942	1021	1309	1210	1422	1193	1385	1099	1047	1448	612	1348	1165	1081	1025	1820	1660	1437	1733	1117	831	1006	816	1082	499	720	1489	1490	1291	886	1504	914	1516	1743	2548	2251	1648	2036	1186	990	1198	1215	956	1058	1463	1255	1430
K01762	0	0	0	0	0	0	3	0	0	0	0	0	0	0	0	0	0	0	0	0	0	2	13	0	0	0	0	0	0	0	20	7	0	8	0	7	17	10	13	6	2	2	7	5	2	2	4	12	6
K01766	894	597	472	363	499	292	984	643	284	407	112	538	246	363	480	349	217	339	254	281	199	1313	346	631	388	662	419	402	557	780	962	493	929	423	588	294	171	228	253	205	253	334	434	299	156	155	667	218	354
K01768	10228	8245	9399	7029	11307	12215	7112	9923	12267	9076	11302	11800	5873	11219	10293	10018	8635	13382	11343	12136	15663	7257	2477	5079	4684	7921	4602	4219	7246	9368	10085	6676	9375	6075	10915	7200	14535	12995	9059	11802	5459	4534	5678	5028	5027	11361	7918	7515	8319
K01769	7	0	24	6	32	0	8	0	0	47	63	0	0	0	0	64	0	22	0	0	1	57	17	0	69	3	12	22	0	28	4	1	6	61	20	20	20	22	15	20	11	27	13	20	8	134	15	9	13
K01770	10721	9448	9686	7447	9838	9008	7621	10128	9063	10534	9697	8863	6694	9561	9761	9367	7294	9787	9278	9260	9212	9046	14512	6273	4806	8837	5618	5057	5529	8497	10810	7417	8386	6044	9510	7269	6638	6861	6955	7327	7959	9186	7483	6862	8071	7447	7442	7015	6984
K01771	171	351	75	71	52	78	206	125	66	110	99	59	64	67	141	148	516	75	168	83	182	27	57	139	154	191	62	39	763	140	267	223	140	113	129	424	123	124	255	113	63	61	116	371	86	47	110	74	69
K01772	7022	5960	6258	5548	7368	7476	6574	6669	7578	6795	7528	6099	4439	6875	6902	7167	6054	7235	7696	7092	7841	7437	2903	4666	3888	6424	3274	3182	5044	7284	7281	5979	7951	5151	8544	5639	8445	7765	6734	7216	3715	3643	4368	4661	3513	6445	5518	4629	5770
K01774	0	0	0	0	0	0	0	0	0	0	0	0	0	0	0	0	0	0	17	0	17	0	0	0	0	0	0	0	0	0	0	0	0	0	0	1	6	2	1	1	1	1	0	0	1	0	0	0	1
K01775	15261	14465	14419	11114	14811	14032	13158	15494	15194	15890	15375	12620	9700	14865	14303	14911	12364	14952	14836	14671	14694	13189	17752	9241	8128	12994	7926	7131	11475	13638	15708	12652	14011	10002	14904	11170	11974	11811	11888	11892	10941	12325	10736	10282	11014	10852	12042	10779	11426
K01776	12274	11581	11686	9034	12055	11351	9578	12186	12072	12688	13168	10682	8217	11858	11503	12044	9299	12124	11959	11923	11862	10582	15493	7708	6298	10072	6325	5777	8206	11122	12057	9575	11428	7680	12055	9109	9340	9171	9435	9427	8850	10073	8780	8309	9556	8982	9400	8723	8895
K01777	689	823	653	659	649	727	618	903	635	635	481	583	729	670	674	714	428	852	1105	755	1132	268	1017	627	647	494	459	273	625	297	557	333	389	327	924	1137	552	534	808	563	828	428	432	1140	361	314	565	475	622
K01778	12314	11777	12064	9393	12064	11727	9737	12507	11846	12624	12981	10875	8409	12202	12136	12244	8921	12199	12113	12684	12208	10868	14538	7839	6588	10016	7014	5620	7762	10722	13458	9463	11210	7751	11698	9162	9959	9666	9182	9705	9652	8502	8492	8432	9897	9750	9679	9483	9115
K01779	3899	3674	4244	3357	3750	3831	3742	3830	3972	4274	3208	3323	2203	4388	4014	3548	3007	4492	4193	3575	4133	3787	1795	2656	2267	3406	2054	1667	2283	3475	4526	3597	3075	2405	4636	3883	4447	4049	3478	3950	2358	2539	2898	3288	2785	1916	3219	3132	3246
K01780	43	38	50	4	79	21	5	20	1	32	38	55	0	0	31	11	35	18	52	83	24	111	16	55	0	47	82	0	12	85	63	60	0	8	186	110	46	33	621	28	35	12	17	109	19	11	50	20	30
K01781	133	77	137	126	231	304	128	119	218	98	230	251	111	105	127	184	143	240	151	234	281	22	26	49	100	169	67	72	99	140	71	108	226	121	101	116	193	159	103	166	87	61	69	61	73	54	101	109	111
K01782	9381	7972	8362	5946	8558	9468	9174	9390	10107	8261	7654	8458	4742	7600	8396	8273	5590	10987	9453	9428	10973	8450	2776	6302	3904	7505	4524	4714	8543	9203	10468	5949	10808	6742	10377	6162	10499	9723	7124	9063	4154	4829	5426	4516	3799	12984	7876	5912	7219
K01783	14090	13707	14021	10632	13776	12867	11597	14105	14173	14503	15280	12430	9414	13724	13477	13550	11263	13824	13859	14286	13447	12060	22508	9275	8006	11611	7602	6495	10208	12321	14607	11234	12880	8884	13774	10296	10473	10419	9987	10773	11005	11637	10273	9536	11582	10680	11002	10482	10408
K01784	26646	26441	25970	20173	27889	28527	22385	28124	30488	28099	30465	24951	17946	28474	27202	28283	21625	30455	30151	29203	31375	20191	28024	16036	13681	21564	15648	12456	19155	23358	25880	20765	24388	17398	26520	20696	25195	23966	21379	23308	18606	20317	18103	17673	20075	18870	20879	20172	20530
K01785	12965	13403	13074	8753	11352	9844	9783	14847	11035	13402	12059	11100	7828	11755	11548	11256	9185	11024	12050	11851	10697	9409	21891	8433	7338	10565	7682	6276	8778	11931	13347	9928	9943	7171	10969	9241	7054	7343	6990	8088	9216	11384	9645	8446	13238	7304	9450	9687	8018
K01786	4058	3389	3882	2885	3239	2824	2292	3877	3099	4076	2927	3218	2403	3433	3313	3100	2734	3507	3517	3047	3150	3398	13528	2416	2149	2287	2223	1605	2357	2864	5228	2706	3611	2331	2938	2814	2306	2281	2990	2557	4125	3084	3482	2818	3432	2456	3455	2822	3003
K01787	1195	1848	1609	861	1031	1076	1049	1711	923	1588	992	963	839	1015	1198	1086	708	1197	1052	1132	821	901	1297	926	956	1444	977	618	1221	1829	1372	1008	932	592	1406	1423	512	665	601	1229	1050	2252	1382	1205	2231	832	1035	1288	807
K01788	2656	3097	2626	2159	3414	1872	2282	3049	2564	3155	3200	2870	1830	3345	2841	2611	2445	2659	2662	2728	2526	3823	10711	2612	2402	3340	2246	1601	2772	2686	3916	2759	3529	1806	2985	2036	578	851	1515	988	3446	4838	2715	2455	2802	1775	2959	2318	2251
K01789	23	93	61	131	29	51	76	51	122	40	68	116	6	111	93	53	52	57	115	105	141	3	48	46	164	1	26	1	74	110	134	74	74	55	122	86	153	138	127	156	45	57	97	109	62	109	138	186	210
K01790	14615	13533	14490	10377	13900	12733	10705	14719	14210	14114	16118	12921	9706	14124	14025	13374	9789	13520	14447	14614	13066	11643	19362	9239	6446	11438	8530	6703	8921	12815	13954	10486	12760	8304	12859	10638	10840	10807	9645	10799	9839	10926	9740	9730	12744	10462	10204	11255	9605
K01791	12917	13034	12369	9354	12641	11883	9869	12651	12346	12417	12906	11255	8383	12279	12032	12624	9991	12026	11634	12467	11438	11027	8845	7633	6593	10402	6654	5378	9759	12456	12248	10957	11306	7225	12032	10272	9539	9449	8866	9638	8301	9745	8319	8555	11292	10804	9180	9486	8317
K01792	1661	1524	1237	1172	1536	1209	1699	1312	1078	1424	631	1305	739	1019	1292	1143	1067	1088	1067	1041	982	2125	761	1120	564	1150	1070	822	854	1440	1620	853	2169	754	1397	1078	1531	1544	1261	1533	754	984	1340	907	730	2776	2092	932	1405
K01795	5088	4850	4487	3208	5317	4803	3773	4338	5124	4908	4313	4367	3449	4755	4984	4566	3023	4692	4479	5025	4720	5425	3925	3345	2110	4468	2633	1789	4265	5151	5044	3225	5895	2938	5254	4442	5209	4789	4815	4579	3074	3342	3168	3277	3385	5017	3929	3521	3501
K01796	3255	3152	3259	2732	3623	4359	3031	3439	5040	3983	3775	3566	2046	3807	3833	4062	2794	5200	4927	4386	6156	1933	739	1609	1125	2439	1793	1579	1986	2522	3444	2161	2820	2973	3215	2279	4558	3977	2803	3542	1500	1462	1778	1622	1584	1857	2591	2375	2734
K01797	2210	1851	2078	1602	2113	2661	2350	2387	2244	2514	1760	1826	1114	2638	1681	1793	1617	2763	2286	2036	3136	1930	744	1528	1127	1895	891	1038	1291	1974	2869	1799	1973	1927	2320	1573	3551	2967	1837	2664	986	1089	1386	1154	1204	1338	1926	1866	1923
K01798	187	118	216	132	274	228	191	274	98	318	206	45	54	322	82	155	170	440	232	204	375	96	26	57	2	46	4	94	86	204	282	262	164	266	211	87	216	214	134	140	54	55	69	81	76	43	107	124	131
K01799	1297	1330	1200	1110	1455	2128	1182	1526	2197	1262	1751	1550	1025	1534	1677	1657	1215	1918	2013	1913	2373	1100	254	644	759	1582	940	705	1206	1024	1331	1053	1604	1231	1389	809	1244	1047	788	1002	626	682	740	794	655	415	1112	1091	1163
K01800	1112	1425	1765	1158	1466	1682	1789	1291	1647	1126	1316	1564	635	1344	1224	1089	993	1826	1391	1654	2072	1473	480	1350	1017	1611	653	790	1046	1705	1689	1101	1677	1321	1959	1377	3065	2629	1630	2493	844	992	1277	876	953	1891	1530	1427	1640
K01801	9	0	0	0	0	0	31	0	0	10	9	0	0	0	8	27	0	0	0	0	0	0	0	0	0	0	0	0	5	0	0	0	72	21	0	4	9	11	6	7	7	14	6	3	6	111	5	4	11
K01802	12138	11861	13226	9428	13093	13269	10921	13966	13880	13602	14781	11973	7604	13953	12779	12453	9346	13574	14276	13095	14465	10368	4676	8506	6103	10353	5933	5925	8539	13535	11738	9499	11509	8433	14095	10548	15962	14525	9866	13827	6968	9748	8759	8243	10709	11097	10377	10905	10254
K01803	13580	12999	13464	10273	13182	12643	11309	13466	13714	14156	14242	11841	8927	13301	13353	13114	10326	13216	13526	13504	13039	12409	18269	9031	7555	11736	6929	6341	9316	12118	13766	10797	13197	8905	13030	9806	10418	10252	9617	10109	9989	10811	9504	9006	10762	9928	10568	9918	9880
K01804	3941	3399	3672	2453	3114	2828	2550	4008	3337	4033	2712	2932	2374	3222	3688	3237	2628	3915	4165	3365	3562	2771	9980	2094	2188	2393	2942	1813	2308	2919	3698	2829	3346	2020	2886	3408	3223	2973	3291	2949	3370	2911	3029	2916	4113	2139	3309	3586	2673
K01805	4071	3840	4390	2935	3615	3682	3417	4480	4206	4123	3329	3345	2251	3861	4215	3707	2718	4136	4532	3702	4577	3515	2145	2995	1828	3738	2328	2037	2938	3778	4134	3067	3756	2699	4310	3325	4382	3913	3777	3685	2309	2464	2981	2803	3704	2353	3591	3521	3305
K01807	4740	5096	4920	4012	5625	4690	4588	4522	4458	4959	4705	4474	3222	4825	4749	4349	3389	4852	4362	4414	4593	6301	3685	4094	2970	4743	2657	2563	4074	5309	5835	4297	6141	3460	5487	4000	5003	4658	3757	4499	2768	4780	3517	3286	3776	5061	4150	3828	3629
K01808	11801	10803	11711	8191	10187	10209	8759	12142	12164	12380	12480	10102	8022	11063	11429	11225	9228	11554	12781	12120	11518	7849	23012	6558	6355	8936	6688	5130	7252	9038	10591	8930	9165	6796	10818	8728	7950	8062	8417	8504	11018	10549	9027	8451	9961	6746	9206	8427	8818
K01809	11674	11750	11175	7781	11799	9902	10423	12540	11255	12154	11728	9758	6842	11812	11031	10734	9406	11188	12006	11245	11322	10841	14487	8051	5651	10670	6607	6124	9211	11248	11546	9677	10697	7833	11192	8012	9118	8937	8544	8439	7790	10036	7904	7428	9252	8179	8421	8780	8216
K01810	13294	12529	12857	9863	12823	12329	11021	12942	13235	13789	13929	11436	8694	12924	12765	12942	9990	13003	13190	13332	12626	11343	16829	8316	6999	11092	7119	6123	8883	11762	13500	10175	12299	8368	13016	9655	10631	10434	9634	10611	9475	10679	9532	8729	10382	9961	10132	9643	9723
K01811	9194	9389	9010	5823	8161	6428	5760	9664	7856	9595	6952	7524	5824	8569	8177	7170	5895	8068	8619	8229	7035	6493	10349	5324	3820	7200	5273	4428	6215	7586	8502	6095	7995	4559	6762	7061	4260	4655	5431	4642	7953	8621	6176	6080	9201	4285	6597	6494	5099
K01812	6135	5998	5267	4267	6276	4889	4238	6693	4991	6802	5833	5546	4011	6103	5862	5690	4314	5546	5712	6109	5254	4746	4833	3877	3459	4527	3078	3266	3915	5193	7167	4163	5148	3745	4716	4484	4233	4093	4386	4118	5036	5711	4215	3991	5643	4327	4648	4695	3826
K01813	1888	2387	1906	1302	1813	1183	1191	2314	1389	1970	1419	1820	1584	1632	1709	1532	1023	1419	1355	1607	1537	1964	3228	1452	1542	1595	1376	1027	1852	1847	2956	1652	1882	1201	1783	1753	299	505	1684	706	2457	1994	1563	1665	2691	1100	1934	1675	1226
K01814	11268	11208	11571	8836	11548	10926	9202	11958	11794	11815	12317	10422	7769	11838	11376	11137	8006	11825	11689	12048	11267	10528	14271	7576	6119	9205	6898	5679	7853	10421	12102	7953	10750	7205	11567	8717	9284	9247	8706	9036	8408	9847	8072	7875	9319	9419	8802	8712	8631
K01815	4258	4822	4096	2981	4094	3291	3071	4816	3189	4413	4003	3807	2886	4183	3858	3585	2627	3409	3864	4280	3040	3589	2838	2850	2202	3281	2899	2226	2963	4047	4949	2717	3653	2308	3508	3252	1689	1863	2765	2082	3193	3760	2853	2925	4691	2648	3226	3296	2191
K01816	3920	2835	3590	2912	3604	4312	4092	3563	3462	3809	3112	3116	2300	3820	3203	3305	2768	3934	4302	3264	4796	3631	1265	2388	1923	2348	1807	2057	1981	2928	3586	3004	3607	2790	4158	2884	6548	5420	3476	4968	1734	2008	2743	2012	2227	4714	3115	2840	3367
K01817	10254	10205	10499	7887	10631	9586	8956	10138	10639	10980	11621	9468	7164	10563	9816	10725	8604	10315	10708	10884	10669	9012	15335	7074	5607	8993	4560	5040	7411	9418	11435	9006	10337	7379	10151	8134	9606	9189	8955	9159	7882	7536	7391	6910	8456	9398	7813	7807	7702
K01818	1555	1872	2042	1256	1328	1073	1091	1747	1512	1739	1163	1351	1297	1348	1513	1492	1226	1391	1553	1626	1343	1834	6246	1112	1180	1252	1384	719	1578	1703	2106	1367	1691	861	1198	1631	797	933	915	1054	2141	1353	1651	1478	2258	1124	1683	1443	1231
K01819	339	1094	319	488	978	146	832	562	664	325	227	204	242	423	296	581	1280	414	243	286	448	1125	2712	909	1003	741	368	378	1841	899	867	1273	970	693	617	186	156	161	269	190	176	288	307	233	475	202	324	376	272
K01820	95	187	54	142	26	103	173	120	114	63	99	38	105	101	108	80	6	100	217	103	81	70	51	31	0	49	35	34	81	133	218	127	101	87	55	116	104	121	144	92	127	76	110	93	93	55	154	91	132
K01821	3319	4185	3693	2984	4329	3230	3563	3188	3526	3078	2682	3317	1777	3207	3533	3300	3073	3473	3562	3290	3886	5324	2336	3324	1795	3258	2279	2109	3524	4307	4752	2732	5238	2348	3801	3338	4722	4319	3971	4008	2144	2309	2748	2601	2261	5791	3283	2723	2989
K01822	775	630	786	647	1126	901	1040	780	630	1013	915	558	372	1169	474	812	448	806	903	495	889	1518	312	672	543	666	234	426	646	1276	1566	691	1139	661	975	475	776	832	580	672	525	737	599	508	695	2354	723	749	697
K01823	3833	2800	2591	1966	3119	2724	2968	3052	2832	2668	2809	2599	1846	2849	2807	3010	3421	3055	2833	2699	3354	2677	2499	2439	1813	3352	1567	1551	3399	2859	3219	3236	3470	2379	3259	2235	2837	2649	3298	2454	2201	1442	2077	2446	1468	1713	2641	1992	2643
K01825	3682	2514	2238	1435	2040	1456	4208	2553	1438	1665	731	2376	1149	1436	2083	1887	919	2124	1276	1361	1216	4864	1375	2712	1573	2968	1668	2282	2522	3139	3961	1731	3516	2023	2496	1770	1229	1414	1598	1330	1207	1706	2011	1556	833	1117	3156	1436	2018
K01826	945	1406	914	784	1008	801	1599	910	1031	809	232	862	421	678	749	705	969	947	660	723	852	1721	436	945	1000	1378	811	581	1579	1238	1708	1318	1653	847	926	675	1016	913	797	909	412	630	833	659	485	511	953	682	923
K01828	1302	75	112	145	173	30	213	199	24	74	100	93	51	37	194	593	2079	40	52	25	73	99	51	51	20	1431	69	65	80	180	219	1863	160	349	290	19	40	44	95	126	8	11	209	24	15	11	23	19	56
K01829	278	133	441	128	242	269	179	199	115	316	309	214	75	115	239	150	114	387	240	185	307	113	87	106	99	54	103	19	201	201	325	163	197	341	251	351	913	739	368	695	154	238	301	180	235	526	241	239	261
K01830	0	0	0	0	0	0	0	0	0	0	0	0	0	0	0	0	0	0	0	0	0	0	0	0	0	0	0	0	0	0	0	0	0	0	0	0	0	0	0	0	0	0	0	0	0	0	0	0	0
K01834	37150	35357	36986	27334	35945	33468	28833	36017	37395	37068	38317	32847	23250	36037	35781	35726	27622	36081	37007	37242	36381	31205	51354	23094	18368	31381	21443	16597	25976	32696	38540	28819	32965	22698	34305	28829	25063	25029	26535	25910	26793	28833	25984	26671	29894	28296	29330	27308	26289
K01835	4859	3821	4207	3224	4933	4056	4117	4116	4557	4252	4202	4322	2319	4886	3990	4309	3782	4307	4788	3869	4296	4435	1856	3061	1556	3400	2319	2258	2643	4398	4478	3911	4515	2897	4523	2914	4731	4470	3351	4136	2311	3099	2975	2566	2343	4240	3977	3144	3685
K01837	0	0	0	0	0	0	0	0	0	0	0	0	0	0	0	0	0	0	0	0	0	0	0	0	0	0	0	0	0	0	0	0	0	0	0	0	0	0	0	0	0	0	0	0	0	0	0	0	0
K01838	1511	1654	1446	1050	1616	1055	1139	1591	1380	1497	1633	1678	834	1408	1605	1396	877	1204	1273	1073	1079	1927	3434	1227	1082	1495	1260	663	1255	1641	1766	882	1360	596	2041	1343	1456	1368	1865	1313	1488	1416	1598	1262	1528	1282	2154	1245	1304
K01839	3761	4049	3806	2782	3691	2464	2817	4171	3115	3555	2847	3074	2457	3088	3091	2908	2680	3452	2797	2998	3325	3739	12765	3262	3026	3178	2343	1631	3763	3422	4909	3270	4033	2392	3553	3113	1429	1769	3105	2084	5304	3406	3429	3514	3515	2410	3828	2903	3138
K01840	19506	18886	18659	14315	19252	19461	14640	20316	19430	20066	20114	16664	12822	19297	19811	18970	15220	19872	19890	19999	19948	15942	22631	11764	9641	17390	10815	9532	13203	17384	19474	15706	17292	12166	18709	14492	15934	15593	14487	15860	14109	14403	13545	12977	15156	13789	14563	14338	14277
K01841	707	1017	898	700	700	1116	315	947	1196	574	1949	614	705	898	1092	732	703	1144	663	992	900	649	1484	383	423	614	1081	309	567	605	670	737	684	313	1210	758	904	824	682	948	432	508	604	571	826	413	947	839	729
K01842	0	0	0	0	0	0	0	0	0	0	13	0	0	0	0	38	0	0	0	0	0	0	0	0	0	0	0	0	5	19	0	1	0	18	0	34	101	56	29	74	5	11	11	6	8	15	13	13	14
K01843	3005	2998	3613	2142	2905	3085	2432	2589	3267	2638	3090	3106	2050	3218	3116	2961	2215	4206	2938	3249	3721	2125	1488	1801	1391	2933	1607	1327	2103	3277	2752	2497	2806	1564	3289	3262	3165	3222	3350	2974	2043	1952	1969	2345	2586	1836	2564	2636	2245
K01844	1575	885	1388	1062	1251	1198	1237	960	1007	1532	1158	728	864	1127	911	998	912	1539	1172	1036	1587	627	571	476	292	862	275	467	360	1060	1470	875	1178	1058	801	700	993	1095	760	891	819	517	696	626	493	425	814	681	789
K01845	10177	9043	9533	7217	9816	10950	8148	9393	11308	9670	10236	8913	6309	9322	9925	10064	8438	11508	10601	10200	11372	8342	10422	5550	4734	8890	5109	4276	7347	8474	9886	7888	9969	6861	10324	7926	10936	10172	9919	9575	6059	5862	6471	6592	5370	7427	7538	6499	7995
K01846	529	257	600	315	468	553	209	281	437	377	476	579	291	273	378	515	227	619	405	369	504	182	242	159	91	154	201	79	498	463	561	32	449	214	383	441	441	412	418	392	435	423	628	351	265	440	814	290	487
K01847	8335	8632	8202	5789	8197	7970	6707	9223	8015	8930	9226	7682	5572	8546	8061	7867	5507	8997	9403	9302	9299	5098	2580	5365	3370	6764	4253	4636	5874	7702	7851	5337	7284	5738	7785	5870	6475	6449	4767	5598	4415	5491	4424	4849	6891	7245	4803	6027	4746
K01848	2670	1865	2559	1882	2860	3122	2037	2708	3149	2992	2650	2021	1506	2906	2739	3037	2359	4345	3725	3025	4297	927	649	1105	647	1223	1231	967	1139	1497	2582	1399	2256	1721	2293	1850	3545	3283	2470	2575	1128	964	1455	1280	1177	1014	2148	1638	2063
K01849	2340	1660	2316	1667	2509	2869	1763	2416	2732	2844	2423	1863	1330	2574	2455	2577	2134	3960	3320	2774	4023	844	531	974	613	1111	1081	909	1005	1368	2323	1309	1941	1519	2076	1631	3385	3123	2245	2464	910	841	1195	1146	1074	894	1641	1530	1839
K01850	1417	1259	1163	880	999	815	963	1449	983	1255	906	996	571	1057	835	718	603	897	957	905	643	841	748	909	811	765	704	477	806	1238	1154	872	825	468	1231	956	381	483	398	496	608	1290	787	770	1650	392	703	936	605
K01851	0	0	0	0	1	0	0	0	0	0	0	0	0	0	0	0	0	0	32	0	0	0	0	0	0	0	0	0	0	0	1	0	0	0	0	3	9	16	3	6	4	2	4	0	1	3	4	2	4
K01852	0	0	36	0	0	0	0	0	0	0	0	20	0	0	0	0	0	0	0	0	34	0	0	0	0	0	0	0	0	0	0	0	0	0	42	12	26	28	12	28	8	20	23	10	16	14	18	24	30
K01853	0	0	0	0	0	0	0	0	0	0	0	0	0	0	0	11	7	2	42	0	0	0	0	42	0	0	0	0	0	0	0	0	48	0	0	12	30	30	12	24	4	7	8	5	10	3	12	16	12
K01854	8567	7172	7982	6238	7705	7715	5697	7957	7521	9187	8438	7527	5236	8671	8224	8295	7066	8725	8566	8414	7989	5608	13560	4008	4041	6297	4814	3456	4518	6225	8158	7277	6586	4635	6834	4972	3963	4208	4155	4578	6389	6661	5218	4833	6371	4086	5170	5454	4745
K01856	509	412	635	495	548	491	698	355	612	503	328	522	186	587	373	499	444	576	530	597	816	670	179	317	417	522	256	331	384	547	528	644	674	462	587	588	1301	1077	610	982	338	372	475	339	402	305	601	621	676
K01857	1179	996	955	602	954	1348	1221	994	995	761	882	992	644	1140	1009	988	679	1208	1111	1032	1378	871	355	705	707	936	469	464	854	1141	1547	921	1452	911	1086	604	1116	976	630	943	613	514	739	625	418	446	913	724	918
K01858	4075	3400	3365	2621	3204	3286	2586	3612	3603	3394	3132	2823	2305	3258	3635	3707	3538	3834	4332	3690	4675	1546	1514	1628	1269	2807	2035	1481	2129	3058	3098	2870	3103	2104	2939	2711	3687	3378	2592	3491	2237	1877	2313	2015	2799	1205	2395	2654	2506
K01860	0	0	4	0	0	0	0	0	0	17	0	0	0	0	0	0	0	0	0	34	0	0	4	0	0	0	0	0	1	0	30	0	0	21	0	3	2	7	2	0	9	2	16	5	1	0	4	4	4
K01865	94	77	39	57	77	25	67	82	30	76	52	0	53	88	115	38	55	78	59	72	33	94	52	60	115	119	0	13	96	27	0	5	122	45	31	80	61	42	49	78	54	70	76	106	128	87	107	121	67
K01866	13375	12471	12883	9907	12898	12247	10919	13160	13448	13587	13958	11464	8583	12826	12927	12747	10023	13099	13118	13466	12566	11618	16156	8439	6982	11247	7243	6042	8929	11986	13587	10349	12409	8357	13177	10220	10445	10244	10421	10458	9421	10652	9404	9261	10336	9907	10327	9614	9699
K01867	13877	13001	13381	10175	13266	12838	11584	13679	13728	14177	14324	11739	8838	13404	13329	13285	10436	13673	13658	13780	13215	12031	16922	8879	7214	11600	7422	6431	9440	12293	14346	10742	12997	8773	13265	10228	10678	10508	10005	10688	9653	10892	9663	9338	10486	9999	10699	9913	10025
K01868	13970	13075	13336	10172	13627	12775	11160	13630	13910	14171	14498	11905	9052	13514	13399	13460	10559	13856	14028	14081	13331	11669	16997	8720	7233	11670	7433	6304	9368	12121	13974	10745	13004	8661	13476	10465	10329	10268	10708	10486	10474	11399	9608	9573	10472	10070	10479	9744	9906
K01869	13160	12348	12601	9755	12759	12198	10752	12980	13355	13509	13919	11403	8521	12819	12697	12719	9968	12972	13032	13242	12518	11277	16059	8268	6861	11077	7149	6008	8806	11643	13413	10250	12239	8253	12877	9470	10098	9992	9431	10238	9342	10587	9263	8626	10201	9821	10117	9479	9549
K01870	13291	12361	12859	9817	12786	12233	10845	13041	13360	13536	13942	11439	8574	12830	12802	12756	10046	13075	13121	13281	12571	11292	16723	8379	6861	11192	7250	6012	8830	11761	13409	10286	12284	8260	13008	9984	10242	10115	9687	10353	9410	10616	9332	9056	10269	9859	10195	9548	9630
K01872	12981	12223	12662	9751	12681	12059	10748	12637	13192	13505	13886	11303	8467	12690	12573	12697	9890	12913	13024	13142	12483	11231	14597	8286	6656	10995	6647	5990	8751	11704	13008	10211	12221	8234	12679	9386	10079	9965	9312	10114	9244	10496	9082	8478	9938	9732	9872	9181	9386
K01873	13692	12817	13213	10137	13443	12684	10932	13354	13783	14071	14334	11772	8917	13402	13117	13273	10411	13591	13611	13909	13094	11499	16869	8543	7085	11420	7196	6194	9147	12009	13889	10600	12864	8567	13145	9780	10219	10157	9822	10357	10005	11187	9524	8898	10381	10003	10381	9644	9815
K01874	14268	13049	13346	10458	13803	13194	11394	14017	14711	14498	14875	12306	9171	13985	13805	13948	10853	14503	14113	14461	13662	11857	17231	8753	7246	11826	7471	6377	9403	12453	14171	10910	13113	8791	13761	10279	10423	10409	10158	10526	10155	11796	9705	9418	10166	10124	10805	9675	10157
K01875	13232	12453	12866	9822	12768	12155	10833	13042	13327	13546	13923	11600	8555	12937	12723	12802	10041	13020	13158	13308	12537	11282	16746	8404	6885	10995	7255	5977	8827	11739	13481	10180	12289	8264	13089	9651	10277	10100	9523	10349	9394	10768	9371	8800	10281	9869	10225	9557	9658
K01876	13503	12578	13467	10022	12982	12247	11058	13354	14174	13787	14244	11667	8815	12984	12983	12953	10409	13298	13505	13770	12616	11382	21148	8342	7045	11080	7354	6066	9081	11952	13547	10341	12348	8496	13042	9678	10198	10147	9689	10432	9788	10846	9812	8889	10661	10082	10684	9645	9983
K01878	4410	4137	4649	3819	4887	4620	4177	4249	5356	4687	5218	4581	3175	4529	4437	4531	3190	4792	4714	4894	4246	5570	3322	4093	2561	4081	2462	2083	3334	5310	5203	3402	5854	2762	5875	3628	5603	5247	4450	4963	2715	3270	3252	2715	2920	5137	4133	3446	3870
K01879	4497	4177	4879	3928	5059	4622	4454	4231	5445	4780	5575	4659	3307	4854	4543	4787	3250	5045	4934	5088	4502	5882	3352	4199	2732	4093	2482	2100	3376	5406	5233	3496	6268	2872	6103	3705	5653	5320	4522	4999	2734	3277	3278	2792	3016	5125	4168	3519	3890
K01880	8560	8070	7919	5810	7534	7370	6206	8699	7805	8639	8279	6698	5245	7919	8082	7889	6751	7896	8100	8038	7934	5395	13231	4089	4129	6914	4655	3903	5373	6199	7892	6745	5980	5085	6632	5738	4420	4646	4884	5191	6469	7225	5945	5815	7132	4620	5936	5921	5620
K01881	14005	13173	13447	10196	13679	12818	11150	13712	13960	14278	14388	11911	9013	13614	13408	13464	10461	13764	13735	14182	13174	11571	17417	8780	7209	11588	7739	6362	9351	12250	14293	10693	12845	8733	13620	10430	10345	10295	10241	10568	10165	11590	9820	9595	10992	10115	10879	10259	10079
K01883	15279	13561	14297	11088	14422	14544	12174	14781	14852	15507	15648	12459	9645	14690	14352	14780	12160	15298	15275	15024	15241	11873	17124	9014	7221	12623	7859	6955	9608	12784	15005	12270	13311	9855	14472	10139	11365	11095	10499	11249	10017	10997	10014	9423	10717	10136	11106	10280	10662
K01884	0	0	0	0	0	0	0	0	0	0	0	0	0	0	0	0	0	0	0	0	0	0	0	0	0	0	0	0	0	0	0	0	0	0	0	0	0	0	0	0	1	0	0	0	0	0	0	0	0
K01885	15140	13482	14490	11318	14172	14467	12381	15096	15804	15660	16898	12575	9526	14775	14983	14930	12240	15284	15539	15199	14987	12156	15877	8579	7352	12178	8430	6625	9258	13028	13680	12056	14221	9312	15623	10553	13289	12677	10465	12893	9715	11614	10709	9345	11562	11265	12376	11412	11667
K01886	7842	7802	7930	5713	7535	6848	6003	8157	6832	8321	6943	7098	5616	6944	6891	6902	4579	6928	6516	7086	6325	7201	13025	5262	4281	6416	4320	3799	4684	6854	8892	5307	7124	4206	6963	5601	5345	5644	4985	6261	6429	6559	6084	5086	6887	7372	5817	5605	5388
K01887	14042	12980	13508	10249	13549	12809	11179	13465	14058	14240	14488	11880	9013	13540	13376	13459	10563	13886	13840	14125	13230	11530	16817	8647	7131	11719	7353	6287	9239	12247	14056	10714	12855	8620	13311	10308	10333	10252	10067	10443	9986	11166	9555	9355	10397	10026	10484	9687	9856
K01889	13195	12425	12833	9836	12809	12170	10876	13055	13276	13535	13886	11359	8603	12808	12703	12738	10057	13014	13128	13263	12557	11277	16811	8329	6862	11039	7204	6004	8849	11731	13363	10222	12277	8300	12956	9531	10110	10009	9477	10250	9395	10611	9337	8680	10241	9845	10196	9503	9606
K01890	13117	12340	12765	9743	12733	12138	10768	12935	13259	13455	13904	11335	8519	12773	12675	12683	9962	12941	13036	13231	12490	11277	16700	8288	6846	10992	7160	5963	8795	11684	13330	10187	12246	8242	12844	9452	10095	9966	9435	10224	9351	10581	9285	8648	10203	9832	10128	9469	9566
K01892	13292	12431	12793	9802	12865	12214	10825	13098	13280	13510	14030	11390	8625	12800	12813	12764	9960	12989	13169	13214	12620	11273	16177	8311	6853	11092	7208	6071	8927	11698	13374	10352	12216	8307	12939	9937	10189	10109	9658	10320	9836	10629	9338	9055	10246	9865	10210	9539	9642
K01893	7695	7892	8034	5553	7312	5845	6191	8016	6717	8357	7993	7290	4768	7252	7406	7039	5285	6636	6932	7311	6104	7007	15273	5777	4861	6764	4498	3741	5666	7131	8990	5596	6831	4583	7084	6128	4516	5024	5485	5268	7075	7983	6422	5786	7271	5134	5783	5663	5313
K01894	2491	2480	2731	1990	2544	2517	2802	2665	2212	2399	1744	2315	1888	2265	2040	2143	1459	2331	2271	2246	2411	3770	922	2530	1486	2408	1304	1449	2179	3130	3412	1636	3407	1957	3043	2102	3827	3424	2289	3484	1308	1696	2003	1501	1560	4181	2566	2085	2413
K01895	12622	11593	12300	8951	12153	13387	11425	11766	15160	12068	12309	11096	7475	12409	12926	12453	9557	14697	13888	13510	14926	10438	6202	7592	5775	10635	6728	5595	9724	11339	11538	8999	12411	8880	12854	10541	15253	13915	12257	12685	6850	7496	7975	8277	7512	13118	9999	8804	10146
K01896	0	0	0	0	0	0	0	0	0	60	0	0	0	19	0	0	11	0	0	0	0	2	0	0	0	0	0	0	0	0	0	0	0	0	0	2	7	6	6	2	2	1	2	2	1	1	3	2	4
K01897	29667	26395	28960	20467	27515	29416	22171	28690	30370	29362	28460	25049	17752	27464	26837	28494	23205	32396	31388	30155	33941	18791	16712	14845	11165	22833	13425	13202	17923	25959	28105	20478	25358	18294	26459	21975	26800	25442	22025	24532	16885	18044	18613	17894	21525	18948	21770	21259	21084
K01902	5993	6332	5992	4523	6468	6393	5975	6402	6976	6160	6173	5369	3307	5492	5866	5970	4486	6480	6669	6479	7007	5569	2820	4424	2951	4881	3388	3028	5700	6371	6667	4396	7147	4698	6828	5511	8373	7573	6537	7327	3884	3672	4720	4510	3891	6405	6166	4943	5791
K01903	5924	6192	5919	4486	6401	6305	5784	6332	6867	6095	6094	5226	3220	5297	5767	5832	4434	6448	6599	6427	6960	5489	2817	4398	2932	4881	3242	3028	5574	6334	6560	4279	7117	4621	6816	5460	8357	7553	6406	7315	3865	3641	4689	4390	3846	6385	6108	4836	5713
K01904	55	12	0	6	0	153	146	0	0	0	0	1	0	126	0	81	12	0	0	0	5	0	0	0	144	0	0	2	7	46	0	7	0	66	0	38	64	61	27	54	28	10	36	33	19	23	48	43	31
K01905	158	84	177	43	96	68	38	102	445	266	100	226	78	190	64	151	94	164	218	245	165	0	170	119	42	67	1	1	119	181	188	68	184	92	394	256	348	372	252	297	194	344	187	137	151	169	174	189	191
K01906	595	892	524	453	526	1145	333	412	776	441	701	472	722	749	998	807	985	939	536	754	936	607	141	51	281	624	477	185	974	577	374	626	240	308	782	758	1140	920	1335	946	299	322	347	443	395	359	681	612	607
K01907	2211	2172	2379	1778	2214	2636	2126	2306	2916	2453	2253	2156	1446	2364	2268	2818	1649	3056	3158	2549	3599	1522	607	1197	796	1856	1135	1000	1828	1613	2041	1083	2946	1484	2211	1284	2348	2123	1696	1941	1055	957	1191	1190	893	3184	1616	1442	1834
K01908	1726	1976	2140	1985	2498	2835	1795	2335	2922	2163	3204	1801	1111	1982	1800	1945	1521	1716	2331	2354	2544	2185	876	2081	1261	2200	1262	1074	1822	2379	2139	2110	2882	1583	3028	1287	2465	2332	1661	2168	1125	1069	1407	1081	884	3320	1867	1363	1831
K01909	88	62	0	0	34	32	68	0	0	80	84	0	0	22	0	22	0	0	0	1	22	0	0	29	43	0	6	5	0	42	186	4	2	331	115	6	29	17	10	14	1	6	3	5	3	3	10	8	14
K01910	830	528	722	614	596	559	620	602	472	808	821	814	474	577	641	761	376	509	630	637	467	1057	422	593	605	509	383	323	739	914	1360	473	1121	322	751	673	312	279	435	386	478	950	804	659	922	288	1109	783	596
K01911	4057	3529	3359	2494	3474	3228	3069	3904	3507	3590	3150	3211	2103	3181	3159	3336	3367	3277	3332	2910	4192	3130	1929	2172	2120	3910	1768	1588	3678	3982	4241	3657	3436	2780	3433	3158	2677	2539	3324	2916	2819	2525	2683	3102	3095	1947	3011	2807	2877
K01912	12953	11869	13002	9325	12025	12887	10383	12385	15725	13188	13010	11868	8470	12902	13043	13090	8595	13876	13954	14396	13230	9951	13406	6996	4753	9121	7536	5192	8157	9961	11766	8217	11397	7424	10908	9074	9119	9261	8167	8563	8318	9869	7718	7707	10031	10906	8995	8947	8319
K01913	1526	1166	1161	1113	1690	1888	1182	1296	2280	1469	1778	1502	1097	1599	1575	1998	1100	1988	2232	2110	2593	666	338	540	366	1047	711	526	938	1087	1142	674	953	1342	1496	541	1050	889	891	799	520	337	469	628	425	286	729	667	877
K01914	5756	5856	5496	4429	5484	3897	4046	5924	4322	6260	5779	5372	3784	5635	5697	4888	3657	4741	5130	5282	4254	4930	10456	4101	2993	4798	3548	2862	3465	4792	6266	3916	4830	2882	4775	4025	1199	1827	2658	2085	5161	5821	4257	4213	5576	3053	3917	3891	3321
K01915	27358	25769	26713	20705	26551	26392	22285	28274	28541	28928	27663	23685	17066	27516	26788	26623	20826	29012	28387	27569	28750	21191	36707	16363	13342	22836	15739	11804	18407	23390	27013	20780	24757	17290	26344	19630	22458	21845	19463	22341	19585	22365	19586	18145	21377	20002	21652	20447	21212
K01916	3352	2944	2503	2572	3157	2928	3404	3232	3315	2545	3868	2655	2123	2856	3343	3321	3498	2992	3216	3246	3032	3007	2373	2609	2233	3439	1893	1521	3510	3594	3108	4141	4331	2445	3935	2605	3026	2966	3126	2778	1633	1516	2133	2410	1743	1940	2634	2241	2635
K01917	536	814	902	890	716	893	770	1028	1006	972	1974	523	576	920	889	937	570	725	1111	1060	914	590	357	680	973	893	551	203	552	1027	494	1117	1073	414	1300	1049	556	571	585	495	386	344	383	767	1018	370	411	537	383
K01918	10105	9781	9523	7417	9497	9751	8373	10310	9717	9448	9990	8243	6017	9475	9730	9629	7681	9617	10033	9863	9989	8375	10541	6329	4674	8449	5905	4766	6880	8816	10060	7974	9305	6334	10064	7559	9638	9107	7949	9084	5857	6607	6902	6504	7391	8196	7394	7515	7472
K01919	3757	3718	4062	3071	3978	3743	3749	3531	3873	3697	3135	3503	2521	3166	3215	3457	2311	3897	3693	3537	3842	4396	2099	3294	1834	3092	1981	2063	2919	4066	5028	2129	4790	2493	4634	2877	4827	4309	3174	4376	2099	3333	3035	2342	2602	5069	4044	3308	3621
K01920	2988	3123	3167	2421	3529	2873	3438	2972	2919	2794	2267	3001	2186	2815	2498	2616	1746	2857	2899	2614	3089	4150	1139	2760	1507	2825	1477	1641	2563	3618	3954	1743	3723	2252	3691	2272	4281	3847	2596	3936	1694	1866	2295	1757	1520	4583	2908	2316	2851
K01921	16878	15030	16186	12033	15785	15553	13322	16247	17232	17218	17042	14760	10470	16018	15815	16158	12341	17676	17234	16709	17260	13089	18523	10092	7849	13081	8767	7686	11261	14091	16859	12002	15419	10202	16200	11893	12953	12762	12275	12759	10961	12699	11283	10856	12029	11204	12797	11757	12195
K01922	154	201	152	203	404	83	215	182	254	116	200	103	101	208	136	241	148	299	160	77	138	347	1315	509	231	202	87	199	195	447	308	383	422	191	227	163	91	97	125	74	167	639	198	181	416	121	218	346	161
K01923	13194	12767	12666	9651	12953	12458	10655	13343	13265	13565	13634	11470	8648	12999	12737	12738	10059	13224	13132	12935	12963	11003	16352	8392	6867	11367	6960	6138	8719	12031	12826	10250	12589	8012	13322	9873	10529	10330	9788	10520	9404	11218	9491	8905	10312	9753	10249	9704	9801
K01924	13483	12700	13352	10240	13186	12823	10688	13339	13803	13653	14293	11706	8847	13259	13405	13097	10419	13772	13356	13670	13139	11911	16700	8377	6842	11264	7429	6184	9035	11994	13547	10666	12505	8681	13386	9866	10811	10521	9841	10872	9532	10774	9493	8878	10402	10121	10548	9878	9920
K01925	13145	12421	12814	9792	12700	12078	10565	13142	13137	13463	13886	11297	8604	12803	12788	12697	9972	12971	12989	13222	12503	11294	16782	8240	6688	11022	7547	6010	8844	11662	13725	10188	12244	8216	12939	9597	10110	9986	9533	10307	9413	10629	9407	8831	10505	9887	10384	9841	9682
K01926	7177	7660	7072	5221	7201	6266	5892	7611	7575	8214	8183	6563	4716	7533	7235	7560	5443	7486	7717	7778	7279	5083	13414	4822	3656	6290	3659	3695	4936	5760	7074	5720	5992	4669	5714	4808	2451	2853	4272	2895	5870	6638	4583	4850	6191	3081	4400	4635	3991
K01928	13405	12415	13290	10085	12783	12307	10603	13004	13235	13797	14350	11616	8642	12970	12993	13118	9580	13106	13022	12980	12768	11327	17211	8441	6806	11099	6934	6127	8299	12140	13609	10226	12327	8097	13070	9718	10224	10065	9450	10313	9618	10860	9623	8913	10692	9966	10281	9871	9751
K01929	13263	12744	12981	9937	12929	12302	10764	13158	13368	13641	14035	11545	8691	12924	12934	12912	10111	13172	13229	13419	12645	11430	16902	8463	6766	11310	7259	6091	8948	12004	13645	10430	12437	8349	13068	9801	10202	10075	9542	10318	9417	10843	9505	8886	10582	9901	10320	9712	9662
K01930	0	3	0	2	4	1	11	4	0	0	0	0	0	0	2	2	0	5	0	1	1	4	146	2	27	0	0	0	3	5	0	1	2	1	2	2	0	1	0	1	3	2	2	0	3	4	2	1	2
K01932	234	173	268	218	344	227	499	100	185	209	488	207	169	372	280	354	144	433	272	397	492	359	28	120	305	113	73	34	172	297	294	186	489	142	424	174	126	104	129	89	103	50	71	142	182	75	82	133	56
K01933	13094	12269	12637	9737	12932	12176	10499	12905	13086	13610	13696	11436	8638	12982	12586	12807	10047	13247	13172	13304	12712	11359	16415	8092	6852	11191	6462	6171	8825	11693	12980	10316	12291	8144	12686	9498	10036	9921	9525	10087	9676	11017	9203	8591	9950	9793	9753	9215	9449
K01934	10507	9701	10437	7998	9409	9640	8371	10363	11237	10636	10939	8768	6676	10020	10203	9992	7684	10701	9920	10634	10357	8988	15959	6428	6108	9515	5748	4310	7203	9489	10347	8811	9565	6825	10573	8087	8520	8232	8158	8785	8200	8929	8163	7487	8660	6289	8884	7944	8416
K01935	8683	7844	7943	5782	7920	7407	6890	8065	7702	7667	8438	7301	4797	7644	7910	7477	6344	7500	7914	7952	7546	8162	5893	5460	3577	7299	4829	4052	5880	7771	8725	6494	8466	4998	8388	6007	7113	6793	6126	6407	4049	4678	4781	4845	5648	6816	5849	5674	5235
K01937	12822	12559	13029	9989	13073	12271	10903	13176	13283	13630	13941	11571	8748	12800	13092	12445	9287	13065	13330	13355	12744	11802	16514	8776	6859	10634	7660	6310	8930	11768	13507	9323	12557	8123	12687	9707	10485	10309	9686	10474	9439	10496	9289	8762	10313	9890	10331	9643	9741
K01938	8390	7787	7973	5382	7433	5968	6176	8098	7554	8595	8586	6639	5076	7768	7230	7958	6555	7545	7443	8055	6757	5566	13315	5064	4020	7034	4195	3544	6127	6831	8312	6759	7261	4985	7176	5759	3326	3850	4386	4272	6680	7947	5810	5643	7497	4605	5731	5969	5036
K01939	13682	12699	13401	10120	13047	12394	10552	13345	13412	13735	13850	11659	8737	12843	12802	12729	9925	12999	13016	13209	12617	11436	15144	8367	6559	11083	7724	6111	9056	11911	14170	10286	11937	8421	12936	9947	10663	10375	9786	10903	9531	10870	9754	9114	10838	10161	10501	10191	9954
K01940	12425	11680	12058	9190	12044	11321	9911	12363	12564	12433	12492	10440	8098	11927	11768	11907	9412	12214	12424	12137	11833	10499	14409	7881	6211	10404	6690	5727	8146	10826	11794	9400	11369	7569	12047	8934	9943	9708	9142	9588	8338	8802	8364	7944	9648	9135	9559	9054	8898
K01941	1144	1193	864	610	960	799	1214	1128	945	743	551	941	526	821	822	511	343	798	686	718	774	1057	442	602	351	602	914	698	467	880	1527	561	1041	671	823	684	931	880	727	1018	467	932	774	653	658	421	983	856	776
K01945	12816	12057	12686	9531	12569	11837	10363	12877	12844	13103	13478	11117	8460	12531	12417	12387	9775	12880	12789	12911	12390	11178	16563	8148	6637	10788	7008	6112	8690	11530	12966	9931	11820	8006	12587	9431	10093	9931	9386	10177	9209	10547	9228	8556	10089	9803	9933	9453	9457
K01946	0	0	0	0	0	0	0	0	0	0	0	0	0	0	0	0	0	0	0	0	0	0	0	0	0	0	0	0	0	0	0	0	0	0	0	0	0	0	0	0	0	0	0	0	0	0	0	0	0
K01947	13	23	0	9	14	0	0	3	48	1	3	1	611	0	0	192	4	15	3	1	13	1	8	47	31	0	0	0	23	173	71	2	127	74	0	0	0	0	26	144	1	1	4	8	1	2	4	3	6
K01949	0	0	0	0	0	0	0	0	0	0	0	0	0	0	0	0	0	0	0	0	0	0	0	0	0	0	0	0	0	0	0	0	0	0	0	0	0	0	0	0	0	0	0	0	0	0	0	0	0
K01950	10098	9831	11043	7609	10159	10014	7623	9998	10398	11343	10881	9398	6804	10418	10008	10070	6944	10767	10500	11026	10521	8635	14347	5924	4936	7974	5218	4908	5612	8771	10535	6602	8327	5895	9373	7362	8004	7947	6745	8189	8140	9414	7578	6463	8884	8155	7633	7768	7349
K01951	16766	15435	16230	12078	16323	15667	13337	17029	16698	17413	15692	14479	10421	16086	15637	15810	12205	16854	16811	16268	16964	14294	16203	9964	8399	14001	8251	7532	12109	15412	17480	12613	15633	10729	16332	12432	14341	13930	12230	13807	11956	13081	11606	10963	12717	11959	13109	12412	12468
K01952	22151	19867	20300	16726	21406	22071	17945	21498	24304	21823	24953	19152	13560	22456	22520	22402	19387	24028	23969	23082	24524	17145	18883	12554	11349	18750	11408	9539	16050	19492	19939	18483	20004	14551	22404	16602	21582	19944	18534	19015	13930	14114	14241	14508	15103	14755	16776	15964	16754
K01953	14722	14083	14899	10861	15306	13530	11972	13863	15306	15386	15822	13924	9272	15182	14622	15253	10696	15239	15627	16134	14980	13581	20428	10369	7405	12438	7654	5980	9922	12790	16697	10319	14787	9073	14277	12311	13831	13309	13183	13025	12964	11874	10966	10750	11000	15674	12071	10557	11616
K01955	16672	15811	16804	12518	16526	15538	12608	16740	16825	17539	16519	14645	11019	16451	16395	15907	12633	17299	16527	16827	15954	13804	21001	9535	8418	14100	9178	7390	11243	14786	16088	13299	14266	9913	15173	12761	11923	11974	12421	12507	12992	15209	11748	11437	14183	11464	12830	12523	11882
K01956	13318	12520	13191	9990	12967	12423	10977	13101	13136	13685	14671	11955	8470	13374	13136	13001	9967	13546	13630	13786	12910	11790	15594	8746	6812	11250	7395	6085	8867	11830	13609	10510	12492	8060	13451	9825	10251	10091	10083	10300	9508	11901	9375	9021	10252	9872	9958	9697	9533
K01957	0	0	0	0	0	0	0	0	0	0	0	18	0	0	0	0	0	0	0	0	0	0	5	0	0	0	0	0	0	0	0	0	0	0	0	0	2	0	1	0	0	0	0	1	0	0	1	0	0
K01958	2995	2311	2290	1464	2338	2589	2666	2515	3174	2355	2439	2293	1411	2566	2438	3074	3060	2682	2661	2766	3073	1554	3067	1359	1387	2899	1205	962	2358	2196	2091	3115	2147	1980	2640	2229	2429	2301	2689	2170	1505	1668	1644	2042	1753	1326	1927	1981	2077
K01959	625	503	508	622	782	713	917	509	638	790	710	295	580	862	746	914	481	603	868	829	720	823	106	255	616	620	306	156	224	730	601	786	1043	467	1058	358	525	489	352	380	194	127	207	227	270	194	223	303	285
K01960	3859	4082	3968	2940	3517	3710	3172	4215	3585	4026	4120	3229	2912	4117	4097	3795	2448	3552	4009	4099	3359	2928	1393	2173	1986	3390	2416	1897	2376	4263	3546	3236	3346	1860	3781	3064	1882	2141	1734	2280	2002	2900	2122	2356	4062	1821	1983	2947	1658
K01961	21007	21491	23668	17170	21127	19503	18031	20945	21718	21504	21741	19628	13593	20310	20766	20392	15941	22843	21720	22110	20781	19901	35681	15507	13459	18394	11804	9830	17233	20665	22773	15761	22282	13302	22440	18635	19388	18812	18484	18175	16455	17329	15840	15625	18076	20142	17182	16232	16269
K01962	5796	5701	6244	4820	6193	5524	6246	5646	6580	6140	6159	5568	4076	6150	5859	6229	4707	6176	6245	6173	5880	6758	7952	4810	3586	5309	3150	2812	4861	6698	6846	4908	7142	4472	6996	5238	7436	6866	5948	6604	3825	4134	4743	4066	4126	6468	5341	4345	5120
K01963	8130	7957	8616	6736	8502	7478	7635	8306	9157	8579	8674	7616	5722	8331	7994	8467	6235	8678	8882	8642	8967	8514	14099	6044	4817	7078	4731	3744	6403	7706	9621	6170	8914	6056	8659	6668	8567	7957	7346	8004	6466	5464	6430	5946	6245	7684	7207	6309	7003
K01964	22	63	69	18	0	25	42	55	39	15	96	3	14	32	16	79	19	61	52	34	26	6	40	38	14	39	55	46	1	58	59	104	23	34	15	53	12	22	15	22	79	407	50	57	53	25	32	66	33
K01965	2269	2239	2256	1812	2512	2703	2243	2544	3410	2500	2426	2257	1230	2483	2423	2470	2014	3345	3173	2596	3704	1674	540	1253	782	1468	1079	1071	1814	2071	2166	1444	2463	1815	2167	1869	4236	3545	2464	3221	1221	1292	1597	1464	1345	3981	2288	2010	2389
K01966	5434	4934	5451	4391	5571	6618	4582	6178	6382	6207	5179	4507	3443	6182	6175	6140	4673	8134	6868	6047	8410	3233	1900	2796	1901	3340	3121	2619	3686	4868	5274	3901	4925	3998	5857	4977	8663	7743	6150	7216	2940	3176	3931	3881	3765	5919	5065	4882	5439
K01968	1478	1791	2125	1292	1650	2022	2230	1905	1821	1898	1620	1421	847	1902	1453	1601	1268	2260	1782	1936	2359	1987	568	1659	933	1653	663	911	1515	1959	2097	1470	2616	1645	2306	1508	3271	2890	1824	2685	947	1202	1410	1038	1051	3904	1720	1659	1880
K01969	2579	2854	2670	2192	2928	3612	2934	3031	3240	2942	2625	2530	1597	3141	2727	2904	1899	3386	3466	3020	4040	3001	805	2307	1464	2601	1345	1440	2137	2745	3235	2051	3476	2571	3381	1852	3920	3462	2189	3170	1287	1370	1709	1377	1287	3957	2175	2014	2331
K01970	76	0	59	0	40	0	33	44	140	63	72	52	49	30	20	0	69	47	29	27	64	0	23	38	23	28	10	37	23	23	27	49	0	85	66	156	429	315	205	290	47	89	91	109	97	290	151	172	197
K01971	11381	10142	10872	8586	13359	13178	10624	11755	13529	12387	11705	10238	7795	12378	11824	11698	9559	15456	15310	12840	17139	7965	4839	6942	4196	7480	5976	5446	7040	9632	11663	7421	11244	8622	11695	8427	16441	14330	10670	13183	5761	5414	6944	6233	5675	9614	9031	7999	9597
K01972	14089	13312	13504	10672	13754	12953	11731	13662	13720	14415	14707	12637	9365	13852	13741	13842	10599	13934	13503	14441	13304	13092	16683	9038	7578	11640	7552	6618	9843	12561	15907	11033	13243	9077	13723	10113	10391	10383	9946	10656	10780	11371	10020	9352	10677	10678	11180	9943	10287
K01973	0	0	0	0	0	0	0	0	0	0	0	0	0	0	0	0	0	0	0	0	0	0	0	0	0	0	0	0	0	0	0	0	0	0	0	2	0	0	0	2	0	0	0	0	0	0	0	0	0
K01974	258	97	451	239	112	307	363	145	594	260	253	376	154	194	162	238	149	367	449	375	476	129	148	196	116	115	19	144	216	331	444	98	531	214	468	369	651	699	398	583	206	302	342	156	227	374	392	309	409
K01975	5048	4300	4445	3285	4480	4340	3885	4284	4756	4216	3590	3929	2756	3910	4598	4258	4137	4818	5045	4712	4992	4089	3104	3100	1650	4299	2152	2053	3058	4127	4768	3176	4612	3075	4916	4213	6104	5635	4989	5150	2654	2684	3156	3120	2531	4876	3999	3254	3888
K01976	86	102	104	101	78	193	51	136	79	9	198	128	54	165	195	155	95	141	90	189	234	36	54	22	14	1	127	95	65	46	41	20	67	36	134	29	52	37	34	49	47	9	22	31	21	8	24	40	40
K01989	4728	4911	5335	3626	4212	3689	3109	4913	3281	5379	4016	4392	2938	4196	3934	4339	3162	4467	3908	4242	4403	3555	18786	3159	3569	3530	3027	1818	3261	4358	6905	3233	4562	2533	3992	3857	2523	2672	3311	3665	5486	4376	5002	4168	5875	3084	4764	4719	4392
K01990	45730	43691	45859	33969	44582	41530	33474	43539	44371	45947	45545	40562	28891	44902	45172	44646	39134	48194	45952	46174	44778	35230	72673	28351	23649	39139	24960	20075	32295	37981	46142	38518	37153	27411	41402	36849	31576	31803	35786	32549	40831	42204	33273	34197	35743	28594	35064	32583	32722
K01991	10224	11709	11897	7798	11587	9402	9053	11284	9834	10818	9408	10356	7752	10746	10841	9444	7287	10242	11097	10402	10254	11287	4370	8196	4960	9197	6442	5601	9216	13241	11282	7093	11149	6799	11565	10685	15262	13811	9177	13240	6417	8180	8185	7338	10763	11947	9415	10236	8739
K01992	30639	31044	31068	23289	31707	29071	24173	29677	32516	30626	29344	27757	18755	30743	30755	31471	26902	33796	31450	31958	32994	24624	43494	21279	16167	27988	15728	13527	23840	29098	31234	26602	27709	20926	28974	28100	26001	25084	27161	24889	25330	26281	22768	25144	24131	20442	24743	22603	23191
K01993	9928	10553	10138	7545	9889	10149	8107	10738	9173	10466	11040	9562	7808	10334	10526	9847	6439	9371	10584	10498	8656	9354	4104	6649	4957	9020	5881	5252	6608	10848	10846	7648	9738	5412	10212	8078	8701	8490	6516	8996	5619	7620	6799	6275	9256	7897	7276	8009	6505
K01994	216	144	312	123	81	44	80	49	45	118	94	77	11	29	236	84	33	151	53	184	50	228	507	128	22	163	49	73	116	310	134	89	54	39	205	676	91	97	903	104	377	70	143	605	101	59	127	75	105
K01995	21113	19677	18900	16398	23091	23722	19023	21898	25383	21205	19963	19211	12032	20736	20701	20667	14842	27102	23532	23197	28361	17324	11416	12597	9417	18111	11335	9326	13871	17830	23807	12895	23442	13919	20390	14069	21925	20178	16713	18598	11697	13325	14064	12535	11719	20114	18117	15019	17350
K01996	23791	21996	21508	18519	26079	27799	21236	25132	28049	24556	22934	21600	13807	24104	23768	24061	17015	32054	27347	26636	33945	18487	11737	13538	10280	19845	12460	10445	15652	19493	26447	14582	25903	15963	23150	15305	24457	22465	18718	20565	12476	13857	15072	13804	12650	20959	19568	16573	19281
K01997	22095	20358	20339	16934	23950	24767	20297	22965	26001	22319	20846	19593	12421	21926	21337	21578	15596	28784	24670	24148	30025	17960	14555	13246	9833	18897	11846	9922	14779	19053	24628	14298	25015	14731	21438	14843	23084	21286	17420	19466	12730	13695	14616	13096	12563	22745	18612	15874	18002
K01998	22721	20887	20767	17350	24421	25908	20560	23691	27027	23283	21547	20385	12809	22654	22204	22487	16114	29925	25738	24929	31381	18004	13917	13170	9796	19134	12152	10107	15021	19050	25000	14514	25352	15090	21676	14969	23532	21575	17574	19743	12467	13319	14536	13153	12558	22707	18712	15967	18122
K01999	28040	26701	25834	22013	31633	33459	25142	29646	32648	26887	27604	27520	16016	27534	29401	28731	19948	36901	31631	31093	40220	23575	15847	16697	12940	23930	15700	12295	18602	23978	30645	17569	31771	18129	28435	18515	30304	27528	22262	25651	15237	16625	18499	16256	15151	31704	23536	19696	22937
K02000	2649	2463	2969	1885	2479	2082	2903	2584	2502	2322	1870	2237	1549	2532	2327	2239	1459	2676	2669	2298	2538	2064	1162	2115	1552	2528	1752	987	2884	2654	2833	1678	2998	1687	2870	2547	2399	2150	2798	2132	1361	1570	1960	2431	2244	1741	2700	2392	2267
K02001	3054	3060	3334	1996	2999	2724	3388	3682	2926	2696	2145	2181	1759	3062	2675	2665	1752	3233	3069	2709	3086	2274	1261	2083	1466	2608	1915	1097	3167	3345	3289	2028	3269	1962	3210	2866	2797	2592	3283	2565	1577	1736	2352	2980	2463	2113	3324	2766	3098
K02002	4491	4735	4341	2863	4086	3547	5482	4211	3997	3790	2858	3447	2379	4180	3979	3703	2977	4213	4378	3928	4199	3949	1670	2995	2680	4054	2804	1566	4451	4319	4959	3416	5031	3235	4220	3575	3623	3331	3797	3187	2114	2260	2802	3365	3055	2323	3504	3339	3248
K02003	63534	61669	65405	49311	64680	56493	45280	62447	64507	70664	60848	56798	40955	63953	61353	62952	51342	67848	64036	65948	62199	53579	125627	39782	34291	52362	36679	26980	45153	50587	70119	49568	54388	37600	58127	51770	40281	41596	48816	43204	61741	61570	49540	50340	56985	44056	54343	49656	48869
K02004	72055	69748	76613	56656	76129	65028	52280	73560	71353	78347	73043	67058	47529	72165	74691	68412	56941	74711	76555	75565	67870	58628	97317	48353	34498	59790	43955	33746	46500	62009	72357	52643	59733	39208	70004	64976	64277	62340	59730	59688	55990	64679	54400	55108	68739	57730	58598	59604	54068
K02005	13888	15070	15862	11598	15699	13533	11249	15775	13798	15866	16183	14181	10084	15619	15373	13228	10528	13420	15447	14684	13330	13016	11403	10436	7014	13008	9642	7067	10180	15699	15192	10618	13329	7603	15717	14245	16556	15656	12894	14619	9532	11752	10702	10780	15606	12458	11226	13287	10599
K02006	24769	21870	23113	17446	22732	20185	17344	22801	24398	26550	23910	19717	14471	23522	21233	23789	20559	25152	21608	22199	22177	19033	57095	13619	14284	19250	12076	9561	18021	18589	24696	21170	20929	14646	21413	16661	9339	11012	16707	12186	25758	24921	19309	18615	19737	11872	21397	17119	18643
K02007	2986	3011	3108	2126	3211	2962	1932	2859	3318	3665	3235	2627	2477	3325	2833	3268	2095	3206	3185	3462	3191	2166	6649	1808	1639	1886	1756	1160	2604	2589	4400	2146	2892	1940	2731	2549	2498	2608	2661	2526	3518	2810	2458	2423	2571	1983	2852	2596	2671
K02008	19260	16305	17299	13333	18009	16705	13852	17565	19599	20492	18061	15471	11236	18588	16821	18978	15679	20166	17294	17257	17684	14646	37327	10077	10216	14575	9012	7649	13916	14184	18629	15766	15572	11413	17159	12310	8444	9418	12981	10094	18297	17945	14158	13662	13824	10777	15533	12480	14312
K02009	1008	1132	876	887	1128	960	635	978	834	1191	897	921	919	1140	1030	1137	726	1143	931	1175	1106	1002	2174	504	989	652	196	429	1074	692	1721	936	968	672	778	800	335	481	685	513	2027	1267	859	928	626	867	832	566	823
K02010	6322	5167	5033	4314	6037	5712	5110	5830	5471	5879	5093	5557	3298	5902	5327	5332	4670	6469	6181	5101	6619	5773	2910	3840	3068	5963	2883	2840	4137	5271	6911	4566	6697	3992	6653	4303	5836	5330	4457	5141	3704	3750	4151	4234	3254	5503	5039	4298	4883
K02011	7671	6448	6011	5285	7382	6610	6266	7466	7002	7160	5981	6314	4060	7328	6347	6297	5579	7466	7179	6427	7621	7374	4079	4809	4146	6884	3408	3553	4946	6737	8529	5854	8481	4760	7481	4902	5562	5251	4959	5392	4750	5255	4993	5021	3944	5431	6011	5011	5710
K02012	8367	7339	6745	5828	8114	7559	6939	8247	7322	7846	6428	7015	4447	8110	6874	6743	6404	8173	7878	7109	8410	8300	4635	5571	4862	7684	3891	3967	6231	7400	9902	6340	9221	5334	8843	5701	6444	6157	5749	6173	5177	5749	5503	5734	4394	6047	6721	5568	6404
K02013	26947	23080	23124	17274	22876	22094	20310	24294	23903	23746	21612	20814	15270	22468	23296	24254	21073	24674	22795	23560	23505	21548	27792	15451	12055	22772	13956	11454	19713	22722	28638	20443	21918	16340	24262	19464	17999	17519	21321	18558	17956	17865	18535	18726	18370	14887	22092	18480	19772
K02014	46216	53847	57229	39479	53646	50504	49644	49501	48315	51361	48208	45727	31962	47935	48841	44075	31007	46712	49372	48222	48007	65431	22029	41923	29644	47487	26940	26800	34806	62404	64880	38213	59978	34041	60719	44455	75914	67915	44993	68360	29969	39189	43901	31052	39417	70895	45721	41952	44535
K02015	32220	29810	27149	20609	27466	26263	25795	29166	28915	27995	24582	25110	18159	26298	27613	28972	26178	28717	26410	27745	27927	27830	32709	19049	16189	28889	16794	13889	28363	27277	35436	25772	27658	20504	28791	24829	19804	19424	27513	21080	21812	22011	21954	24138	20529	16815	26309	20770	22710
K02016	31090	28601	27363	21105	28328	27575	25203	28568	30709	27843	25783	25665	18405	27406	28091	28553	25645	30539	28166	28916	30322	26613	29065	18581	14643	27973	16032	13370	26319	27190	32354	23840	27414	19783	28604	23602	23026	21943	26110	22669	20237	20079	20719	21629	19544	18608	24594	20054	22189
K02017	5508	4892	5497	4415	5772	6016	5894	5462	5925	5869	4974	4772	3251	5493	5218	5743	4290	6083	6463	5743	6652	6198	1630	3952	3062	4650	2770	2718	4068	5287	6126	4437	6503	4119	6434	3896	6587	6030	4386	5578	2408	2695	3260	2856	2980	6907	4122	3705	4201
K02018	9526	8065	9612	7506	8686	8413	8001	9022	8710	9422	8589	8265	5378	9050	8295	8947	7367	9240	8924	8663	9060	9908	13551	6379	5580	7826	5163	3954	6088	8120	10980	7344	9041	5850	9989	7107	7561	7486	7210	7564	7464	8323	7120	6788	7107	9461	7538	7103	7403
K02019	4752	4027	4189	3497	4551	4714	4281	4423	4469	4874	4872	4199	3637	4957	4458	5024	3156	4793	4720	5183	4316	5142	4485	2603	2518	3409	2479	1627	3421	3716	5087	3053	5659	2696	4715	2958	3783	3664	3039	3598	2925	4343	3000	2712	2861	4412	3217	2942	3167
K02020	10140	8723	9456	7354	9155	9148	8502	9218	9234	9514	8460	8416	5499	9194	8660	8958	7497	9552	9314	8964	9853	10276	12131	6463	5326	8235	5514	4464	6313	8694	11772	7470	9938	6065	10576	7103	8668	8222	7696	8164	6632	8036	7022	6413	6441	9150	7667	6926	7625
K02021	2098	1414	1215	1122	1703	1737	1397	1589	2002	1604	1526	1244	1093	1350	1786	2162	2085	2173	2177	1703	2374	1069	259	720	416	1576	795	820	854	1182	1203	1721	1156	1633	1468	1024	1173	1072	1035	1017	528	378	621	901	439	410	906	722	887
K02022	4894	4470	5072	3343	5028	4726	4695	4964	4583	3855	4570	4940	3033	4408	4224	4226	2905	4714	4487	4533	5270	5837	1812	3838	2457	4655	2478	2513	4265	5485	5627	3156	5474	3302	5128	3573	6080	5412	3816	5347	2621	2685	3262	2923	3201	5723	4154	3830	3947
K02023	6346	5900	5428	4572	6390	6957	5814	6525	6669	5078	6659	6713	3789	6736	6013	6002	5677	7773	6785	6754	8631	4436	2095	4160	4639	6637	3561	2781	5532	4972	7603	5241	8384	3833	7211	4256	7177	6510	5363	6217	3606	3597	3923	3718	3419	3493	5327	4881	5263
K02024	2283	1509	1194	829	1094	912	1757	1418	768	1087	398	1306	687	960	1528	730	619	886	687	716	965	3217	836	1583	628	1379	838	919	1703	1757	2914	703	2521	941	1456	1030	1026	1028	931	993	724	1158	1291	981	558	605	1959	840	1143
K02025	75523	67401	60133	50855	77085	72231	45142	73038	77655	85771	64417	58713	51273	78606	61312	70360	57500	86455	78805	80314	80970	43521	121200	35556	40086	56226	33029	32090	50310	45380	71364	54691	68870	44229	53498	43162	23678	27733	51201	31032	83940	72638	47057	48262	49275	32125	55206	42793	48722
K02026	72830	64948	59251	49221	74012	69577	44079	70952	75416	81612	62503	57358	50077	74843	59366	67739	55323	82743	76079	77222	78535	42142	117253	34408	39410	53371	31986	30808	49227	44237	68242	52725	65431	42396	51474	41865	23442	27187	49304	30481	82665	68593	45679	47127	47912	31215	54383	41517	47724
K02027	50196	45114	41308	35218	50968	49852	32722	49687	51911	54358	44404	40389	32987	52490	42398	46977	37990	57538	53279	51978	57231	31139	73936	25122	26272	38052	23404	22138	33797	32339	48489	37267	47207	30427	36852	29467	21722	22909	35244	24931	51325	44768	32271	33073	33404	21572	41029	31874	35246
K02028	16441	15495	15688	12659	15789	13657	14318	15812	15304	16356	16606	13844	9284	16218	15341	14718	11782	16862	14845	15386	15800	15802	28964	12248	10379	14082	9711	7125	12058	14159	19638	14318	17263	10091	15356	11992	9106	9173	12028	9710	12584	15068	12134	12595	13239	7855	13750	12444	12102
K02029	21685	20107	21626	16474	20654	19000	21285	20891	21895	20499	22562	19543	12522	21367	21529	20145	15729	23603	20971	21134	21498	22283	24857	16027	12913	19833	12866	9035	16937	20312	25889	19179	25225	14033	21995	15775	14397	14046	17901	14136	14191	17102	14980	15789	14612	9903	18132	14973	15485
K02030	25830	24361	25179	18752	24728	22566	23454	25409	24776	25404	24875	22336	15643	25290	24280	24030	19210	26836	23927	24280	24616	24324	44809	17375	15345	22658	16706	10681	19393	22532	29822	21917	26385	16157	24653	18593	15575	15386	19789	16561	19036	22581	19025	18925	20570	14062	21151	19006	18865
K02031	25809	23229	23821	18539	25536	25395	20682	25220	27777	25465	24444	23658	15755	25210	25564	25335	19975	29587	26682	26005	29545	20504	28062	14526	14164	22133	14738	11715	19941	20056	26870	18048	25301	16143	23344	18299	17195	16717	19666	16598	19428	18576	16782	18213	16191	13388	21394	17735	18930
K02032	35428	29433	31056	24152	33789	35895	27468	33804	38193	32646	33327	32161	19826	34001	33361	34266	27143	38930	35389	34785	39733	26528	30737	18340	18249	28839	18341	15402	24988	27215	34431	25146	31688	21447	31664	23087	25155	23953	25245	22942	23650	22532	21574	22810	19805	18846	28482	23097	26011
K02033	38075	31065	32956	25609	36195	38698	29554	35977	40577	34541	36000	34116	21571	36028	35814	37063	29722	41441	37759	37756	42735	27259	32520	19207	19836	31460	19467	16389	26615	28592	35907	27463	33487	22971	32900	24676	26432	25469	26852	24415	26504	23488	22879	24268	20845	19621	30120	24208	27312
K02034	38823	32362	33474	26021	37078	38939	30019	36255	41025	35137	36322	34645	22104	36800	36448	37485	30653	42122	38674	38293	43629	28327	32056	20066	20194	32748	19627	16880	27497	28689	36871	28317	34443	23450	33607	25206	27079	25880	27436	24797	26806	23952	22729	24537	20878	19731	29943	24384	27261
K02035	49082	40119	42030	33509	46146	48851	39049	44674	51549	43193	46598	43775	27001	48490	48530	47848	38093	52682	50233	47905	54806	35545	39871	25481	24183	40555	25370	20559	33770	36677	44667	37477	43151	29266	43293	33102	34296	32365	35457	30981	31319	31635	29219	32198	26466	21075	38190	31179	34583
K02036	13793	12763	13462	9997	13513	12271	11216	13231	13600	13447	14326	11722	8043	13379	12665	12739	10054	13286	13002	13200	12540	12207	17962	9081	6958	11298	7119	6188	8894	12047	13631	10646	12298	8100	12242	9562	10020	9876	10216	9809	9064	9806	8959	8752	10567	9097	10052	9902	9364
K02037	13480	11948	12907	9527	12819	12232	10404	12605	12849	13078	13689	11309	7685	12901	12248	12364	9774	13209	12553	12888	12153	11607	15244	8388	6272	10979	6769	5888	8531	11471	13068	9962	11654	7684	12038	9488	9884	9659	9373	9595	8856	9952	8591	8639	9888	8813	9699	9552	9084
K02038	13406	12237	12964	9563	12939	11897	10615	12763	12888	13010	13551	11085	7774	12885	12263	12239	9759	12869	12548	12813	12098	11497	16377	8594	6458	10939	6742	5934	8613	11606	13092	9984	11865	7734	11923	9592	9885	9663	9425	9631	8893	9529	8713	8641	10094	8959	9785	9528	9123
K02039	12379	11429	12079	8826	11963	11110	9832	11709	11863	12347	11713	10589	7481	11839	11420	11709	9397	11945	11922	11944	11531	10615	15558	7601	5738	10151	6556	5738	8480	10701	12155	9179	10969	7411	11328	8809	9500	9361	8295	9119	8465	9188	8220	7884	9316	8787	9465	8958	8798
K02040	16507	15170	16191	11694	16432	14204	13258	15625	16310	16444	16401	14276	10078	16307	15555	15245	11621	15814	15785	16247	14760	15205	18865	10279	7749	14140	8884	6952	11337	15942	17586	11281	14797	9233	15880	13132	14805	14229	12827	14104	11494	13669	11752	11545	13409	11455	13091	12971	12269
K02041	3034	3287	2560	2173	3371	2725	3211	2918	2786	2561	2351	2374	1809	3096	2634	2575	2366	2927	2506	2595	2644	2547	1655	2408	2083	3093	2096	1362	3370	2813	3734	2326	3757	2302	3168	2330	2635	2406	2495	2287	1973	2059	2223	2221	2091	1682	2917	2826	2625
K02042	4917	4854	4588	3062	4761	4073	4896	4624	4297	3821	3706	3571	2500	4368	4106	3950	3646	4479	3737	4095	3983	3857	3123	3288	2924	4216	3598	1863	5561	4052	5666	3567	4783	3226	4821	3453	3700	3409	3553	3403	2856	3614	3517	3541	3738	2145	4495	4604	4028
K02043	1053	969	761	716	1341	994	1158	1194	888	744	636	920	605	963	965	737	630	901	829	800	985	1634	398	1247	686	1171	716	714	873	1021	1558	682	1498	716	1263	589	885	802	640	692	419	448	637	506	360	417	1048	705	805
K02044	4792	5102	4958	3866	5614	5148	4854	4642	4669	4646	4170	4553	2670	5133	4442	4186	3380	4864	4692	5036	4664	5545	2111	4310	2883	5147	3210	2021	4502	5118	6120	3503	6454	3090	5453	3850	5404	5188	4511	4728	3034	3234	3440	3224	3276	7002	4280	4149	4078
K02045	3445	2865	3383	2560	3309	3121	2987	3371	2701	3048	2229	2752	1857	3208	2888	2423	1872	3151	2575	2094	2978	4131	6386	2055	1640	2628	2339	1706	1984	3329	4253	2302	3591	1605	3282	2407	3200	3033	2422	3221	1902	1901	2529	2253	2580	3960	3053	2801	2799
K02046	3522	2987	3410	2663	3404	3162	3174	3462	2733	3094	2204	2780	1896	3310	3009	2444	1897	3212	2629	2131	2999	4354	6431	2166	1705	2602	2345	1721	2009	3419	4258	2330	3683	1699	3379	2414	3220	3046	2424	3232	1905	1915	2529	2250	2588	3973	3072	2817	2809
K02047	3522	2987	3410	2663	3404	3163	3173	3462	2733	3094	2204	2780	1896	3310	3009	2444	1905	3212	2629	2131	2999	4354	6431	2166	1705	2602	2345	1721	2009	3419	4274	2330	3683	1699	3379	2414	3220	3047	2424	3232	1903	1915	2529	2247	2587	3973	3069	2818	2799
K02048	4780	4148	4346	3136	4319	4007	4430	4232	3577	3868	2731	3608	2676	3968	3787	3427	2416	4091	3327	2962	3701	5968	6895	3031	2120	3767	3004	2473	2680	4515	5909	2869	5122	2254	4355	3166	4176	4003	3273	4181	2443	2713	3400	2805	3054	6460	4268	3461	3722
K02049	25408	24432	23921	18400	25854	25986	22214	26303	28212	25031	24649	23927	14954	25678	24511	24503	17830	29181	26043	25848	29405	24036	24959	16674	12814	22059	14325	12272	20030	22625	26721	16207	26820	16514	26347	18777	24111	22511	20462	21814	18978	20300	18502	17584	16264	23483	22778	18618	20813
K02050	26718	25423	25175	19517	26861	28205	21880	27632	30345	26830	25475	25508	16299	26588	26386	26366	18855	31572	27613	27819	31135	24598	27398	17118	13023	23164	15074	12359	21145	23427	27992	16794	28170	17236	27291	19140	23756	22454	20758	22018	20601	20703	19290	18144	16723	23351	23953	19057	21666
K02051	27190	25486	25647	19968	26835	27892	23827	26967	29191	25741	24893	25272	15612	26334	25871	25454	18468	31058	26937	27232	30616	25522	22795	17173	13943	22842	14940	12447	19582	24264	29209	18463	28267	17956	27374	19080	23799	22484	20683	22530	18919	20450	19228	17409	16574	25097	22781	18555	20859
K02052	6208	5171	5167	4066	5745	6729	5991	6761	6582	5382	6022	5291	3466	6756	5830	5577	4453	7872	6837	6245	7981	4122	1567	3756	3275	5160	3732	2788	4389	4563	6449	4492	7170	4459	6355	3887	6567	5999	4699	5403	2719	3239	3752	3742	2786	3294	5904	4529	5343
K02053	6615	4859	5134	3790	5725	6348	6693	6902	5873	5221	5567	4705	3200	6707	5303	5059	4209	7623	6249	5813	7292	4202	1834	3989	3308	5070	3454	2863	4296	4611	6673	4738	7096	4129	6407	3620	6321	5853	4501	5130	2652	3133	3692	3620	2745	3293	5709	4384	5169
K02054	5194	4146	4475	3318	4826	5362	5462	5860	5082	4420	5047	4270	2752	5815	4644	4395	3719	6206	5398	4893	6278	3632	1411	3477	2697	4324	3292	2357	3747	4034	5586	4050	6230	3677	5524	3205	5480	5017	3907	4439	2320	2826	3111	3178	2395	2876	5089	3847	4418
K02055	5651	4846	5328	3900	5865	6060	5939	6241	5763	4856	5860	5114	3803	6593	5131	4975	4017	7155	6276	5686	7011	5116	1800	4117	3342	5612	3434	2465	3802	5249	6732	4574	7628	4059	6306	3679	6470	6131	4444	5599	3010	3412	3801	3559	2733	5468	5816	4244	5116
K02056	16000	13830	14591	11290	15065	15780	13187	17198	17128	15871	15290	14015	9656	16138	15691	14965	11763	19050	16909	15695	19219	11843	23101	9718	9211	12835	10219	7018	10910	12225	16533	10529	15830	9594	13826	10593	12326	12046	11675	11706	13133	10575	10949	11151	10464	7653	14450	12043	12892
K02057	26743	24240	25550	20484	25738	26881	23026	29688	28445	27852	26019	24079	16489	27491	26765	24857	20678	32487	28053	26427	31975	21535	41725	17009	16248	23115	17868	11725	19318	21455	29773	18060	26685	16660	24173	19060	21411	21173	20957	21160	22947	19504	20204	20381	20155	15822	26046	22191	23100
K02058	9923	8775	9276	6817	8365	9276	8229	10954	9451	9049	8122	8308	6218	9313	8881	8090	6382	10724	9561	8618	11875	8198	10980	6496	5676	7496	7564	3937	6881	7589	11780	6121	11236	5424	8968	6214	8164	7940	6760	7958	7967	5658	6467	6618	6478	4605	8714	7655	7802
K02059	0	0	0	0	0	0	0	0	0	0	0	0	0	0	0	4	0	0	0	0	0	0	0	0	0	0	0	0	0	0	0	0	116	0	0	27	37	40	19	44	5	17	17	18	13	9	16	26	18
K02060	0	0	16	21	0	0	0	0	0	0	0	0	0	0	0	4	5	23	25	0	0	0	0	0	0	0	0	0	0	0	0	2	85	0	0	30	54	51	29	49	12	16	19	11	17	9	23	17	26
K02061	0	5	16	0	0	0	0	0	0	0	0	0	0	0	0	4	5	0	25	0	0	0	0	0	0	0	0	0	0	0	0	0	85	0	0	34	57	48	28	48	12	17	22	13	16	10	22	18	28
K02062	768	588	496	313	418	246	704	625	249	312	191	596	258	357	510	391	227	315	338	294	245	1126	335	621	346	591	423	359	728	705	921	394	853	351	547	366	253	270	328	263	274	379	470	424	197	330	814	424	543
K02063	986	802	719	465	649	649	927	936	505	735	427	636	425	676	656	634	458	825	580	496	676	1203	374	727	355	770	484	497	854	964	1375	722	1177	610	733	485	493	503	527	435	401	464	581	551	314	265	1004	577	711
K02064	992	853	727	466	640	653	966	969	514	753	442	636	426	693	669	705	552	835	672	547	683	1203	380	727	368	802	484	497	891	976	1376	750	1200	612	741	489	526	518	542	463	421	468	588	557	317	403	1020	585	725
K02065	10617	10501	11140	8302	11189	11804	9594	10773	12099	11426	11550	10426	7697	11198	11259	10834	7485	11318	12015	11837	11663	10328	3799	6913	4896	8534	5663	4962	6790	10892	11875	7515	10967	6679	11690	8908	14984	13770	9391	13150	5890	6977	7374	6090	7816	12547	8513	8568	8478
K02066	14289	13475	14167	10342	15035	16287	12059	13841	17080	15365	15997	13886	9685	15359	14812	14286	9926	16580	16573	16459	17543	12323	4324	7717	5940	11314	7029	6006	8474	13191	15505	9889	13349	9294	16196	10587	18532	16770	11482	15717	7092	7908	8386	7330	9011	13306	10413	10276	10351
K02067	10487	9697	11323	7892	11762	12198	10699	10401	11680	11756	12139	8911	6949	12767	10009	10241	7905	13342	12365	12206	14622	8659	3293	5307	4532	8005	4585	4551	6400	10206	12277	8471	10051	7475	13783	7282	14647	12900	9230	12017	5628	5133	6292	5591	5586	10667	8873	7716	8841
K02068	1630	1809	1683	989	1282	755	1614	1180	1030	1189	1246	1235	618	903	1420	1162	1082	971	985	1221	900	1886	852	1382	1020	1662	965	757	1970	1786	1884	1554	2025	850	1435	1680	458	514	1474	490	589	1495	1177	1546	1586	399	1705	1298	852
K02069	2559	2727	2766	2091	2344	1861	2252	2118	2137	2251	2291	2539	1455	2298	2318	2164	2035	1937	2069	2157	1892	2553	1338	1893	1369	2272	1971	1046	2669	2869	2385	2131	2634	1232	2298	2622	1643	1731	2550	1641	1426	1797	1853	2358	2488	945	2550	2160	1802
K02071	7077	7659	7803	5755	7274	6063	6910	6823	6606	7252	8078	6308	4724	6946	7212	7496	6445	6942	6398	7125	6145	7963	13694	5849	5298	7847	4426	3483	5904	7616	8892	7571	7905	5099	7547	5941	3777	3877	5645	4678	5975	6554	5925	5918	6226	3622	6707	5688	5447
K02072	7001	7724	7560	5630	6967	6136	6893	6838	6265	7267	7802	6000	4692	6640	7079	7472	6266	6696	6041	6754	6154	7735	12987	5819	5336	7634	4333	3507	5957	7403	8991	7515	8052	5016	7592	6006	3823	3899	5516	4734	5703	6671	5970	5920	6228	3617	6581	5769	5468
K02073	9162	9591	10105	7724	9013	8193	8960	8845	8584	9739	9635	8294	6046	8670	8998	9687	7916	8812	8521	9066	8066	10433	14565	7115	6886	10121	5444	4356	7327	9488	12436	9487	10622	6308	9971	7625	5309	5332	7574	6358	6807	8287	7789	7335	8225	4446	8732	7490	6988
K02074	3347	1881	1963	1358	2069	2316	2216	2200	1673	1739	2184	1980	1635	2302	2239	2613	3114	1728	1772	1851	1920	2653	570	1627	1147	3164	1167	1134	1327	2555	2325	3483	2726	1561	2169	1007	1105	1085	1120	1256	884	916	1318	1272	1165	2455	1709	1407	1562
K02075	2979	2223	2366	2125	2844	2855	2420	2855	2241	2429	2550	2378	1936	2841	2712	2850	2644	1986	2611	2214	2471	3326	700	1958	1460	2975	1504	1418	1482	3039	2704	3160	3214	1736	2902	1169	1419	1393	1270	1470	1012	1027	1349	1380	1267	2748	1874	1543	1717
K02076	510	812	678	313	385	104	720	402	683	352	343	351	236	189	397	290	678	273	225	334	297	495	1534	350	569	645	321	287	1116	574	498	595	369	392	579	942	235	244	1111	265	562	380	423	812	690	159	429	426	318
K02077	4092	2613	3252	2553	3186	3411	2760	3159	2698	3014	3264	2896	2166	3381	3146	3510	3794	2411	2911	2703	2895	3698	983	2289	1780	3808	1674	1575	1796	3416	3167	4459	3862	1955	3428	1691	1975	1890	1616	2031	1212	1293	1897	1733	2192	3167	2506	2335	2207
K02078	23932	23214	24445	18710	24280	23384	18279	24062	25671	25620	24867	21931	16675	23914	24126	23612	18540	25853	25193	24737	24455	20939	34171	16043	12693	20119	14141	10975	16219	21127	25792	18283	22376	14609	22829	18457	20735	20290	18385	21086	19780	20333	18158	16197	19308	19673	19586	18181	18687
K02079	142	77	164	96	135	77	180	133	119	40	57	172	57	71	41	149	27	89	91	57	40	218	144	111	54	41	150	46	194	185	73	130	142	94	187	169	20	41	174	45	150	146	239	149	77	97	499	69	176
K02080	116	60	179	81	151	26	54	84	121	81	44	87	108	61	73	133	45	44	92	69	18	42	343	0	61	92	50	1	163	128	81	53	0	65	160	163	30	44	134	38	148	89	221	138	235	105	397	159	149
K02081	2734	2853	2669	2285	2839	2721	2213	3350	3156	3306	3092	2510	1917	2920	3293	3416	2498	3813	4141	3157	3780	2012	2870	1572	1223	2343	1879	1373	1787	2625	2446	1875	2258	1728	3138	2499	3452	3207	2466	3451	2458	3541	2572	2283	2030	1560	2838	2436	2750
K02082	766	662	669	738	1033	564	852	725	723	914	919	861	403	974	1059	820	772	982	1110	735	769	942	2183	939	567	562	756	501	555	1019	556	681	885	413	1343	934	1101	1016	776	827	606	1938	1021	775	1011	557	1127	904	873
K02083	1100	600	624	600	716	528	765	870	726	527	605	766	231	716	811	495	492	727	616	694	686	913	715	733	693	309	370	348	655	659	857	366	571	457	912	910	544	454	1217	496	737	913	762	895	827	390	1069	761	592
K02086	629	924	715	606	875	326	753	406	685	561	690	550	211	514	683	634	812	638	523	624	506	984	1866	858	702	829	358	336	1171	965	853	1027	867	503	726	849	217	219	1105	214	543	345	381	801	515	185	375	398	289
K02092	74	18	112	80	192	33	0	50	172	56	276	206	52	298	80	50	28	58	56	0	32	342	42	98	0	224	0	0	26	288	85	0	44	0	90	32	63	81	88	43	215	23	50	85	18	48	100	29	90
K02093	74	18	112	80	192	33	0	50	172	56	276	206	52	298	80	50	28	58	56	0	32	342	42	98	0	224	0	0	26	288	85	0	44	0	90	32	63	80	87	43	215	23	50	85	18	48	100	28	90
K02094	74	18	112	80	192	33	0	50	172	56	276	206	52	298	80	50	28	58	56	0	32	342	42	98	0	224	0	0	26	288	85	0	44	0	90	32	63	80	87	43	215	23	50	85	18	48	100	28	90
K02095	74	18	112	80	192	33	0	50	172	56	276	206	52	298	80	50	28	58	56	0	32	342	42	98	0	224	0	0	26	288	85	0	44	0	90	32	63	84	87	43	215	23	50	86	18	48	100	28	90
K02096	74	18	112	80	192	33	0	50	172	56	310	206	52	298	80	50	28	58	56	0	32	342	42	98	0	224	0	0	26	288	85	0	44	0	90	32	63	80	87	44	215	24	50	86	18	48	101	28	90
K02097	74	18	112	80	192	33	0	50	172	56	276	206	52	298	80	50	28	58	56	0	32	342	42	98	0	224	0	0	26	288	85	0	44	0	90	32	63	80	87	43	215	23	50	85	18	48	100	28	90
K02099	4010	3615	3807	2640	3214	2597	2169	4125	3101	4576	2708	2768	2644	3338	3026	3176	2408	3411	2967	3217	3318	3231	15420	2281	2209	2914	2745	1625	2793	2401	4829	2884	3942	1862	2563	2705	614	1062	2879	1604	5532	4215	3506	3220	4225	2451	3556	3278	3026
K02100	286	315	172	97	171	58	152	240	113	196	46	257	150	104	315	185	97	67	101	72	109	738	203	347	38	413	196	209	356	297	504	102	510	135	333	297	69	87	781	80	182	242	315	301	111	119	577	130	236
K02101	14	5	7	0	0	0	0	16	0	0	8	25	5	0	33	0	0	22	0	19	0	111	7	23	0	46	0	0	5	28	0	6	0	0	105	96	1	5	600	4	4	3	5	98	1	2	11	2	5
K02102	116	60	206	13	0	0	37	167	0	189	10	25	46	88	43	9	37	45	144	16	44	111	2964	111	89	124	212	106	40	108	120	200	208	0	107	279	41	49	671	60	208	96	198	305	402	156	108	314	188
K02103	1296	1087	1330	830	1134	734	622	1634	1426	1407	974	955	827	1072	1041	883	923	1235	1380	1385	950	776	6899	514	1037	816	1250	591	1015	822	1146	828	1069	555	929	1146	271	399	1559	563	1953	1463	1177	1274	1774	716	1258	1339	999
K02106	621	643	661	455	564	673	829	468	581	416	1452	361	328	536	543	631	388	551	553	835	567	282	427	577	532	524	426	246	507	743	602	525	937	515	851	776	651	606	656	493	655	277	553	669	290	512	694	317	463
K02108	12792	11965	12522	9342	12641	11353	11064	12973	12489	13323	13639	11163	8103	12391	12017	11949	9493	12212	13118	12869	11976	10836	20884	8575	6951	10861	7012	5922	8935	11534	13201	9915	12837	7749	12478	9429	9682	9657	9096	9841	9590	11234	9469	8910	10414	9880	9953	9615	9574
K02109	14898	14406	14878	11513	15297	14128	12997	15312	16084	16144	17793	13557	9902	15700	14860	15038	11616	15542	16575	16680	15275	12757	19479	9963	8224	12783	8717	6689	10911	14008	15228	11886	15492	9409	15742	11573	13238	12767	11672	12635	11053	12483	10709	10394	11974	11773	11913	11753	11547
K02110	13116	12555	13222	9768	12637	11439	11303	13424	12757	13519	13807	11384	8344	12583	12391	12165	9610	12233	13121	12985	12275	11384	21721	8693	7004	11243	7657	5942	9159	11591	14031	9950	12974	7897	12657	9743	9715	9708	9269	10136	9924	11556	9852	9399	11188	10074	10395	10248	9939
K02111	12736	11961	12430	9344	12455	11330	11182	12868	12485	13309	13623	11101	8081	12300	11970	11950	9369	12134	13021	12881	11976	10874	18861	8420	7049	10767	7039	5922	8863	11514	13092	9874	12683	7706	12397	9390	9643	9616	9039	9806	9384	11118	9296	8863	10313	9790	9850	9563	9437
K02112	13098	12555	13105	9737	12649	11428	11207	13490	12568	13559	13817	11308	8292	12420	12190	11941	9515	12146	13049	12937	12157	11291	22086	8681	7201	10957	7674	5881	8967	11633	14076	9832	12947	7875	12706	9745	9704	9737	9307	10198	9981	11470	9931	9398	10948	10128	10421	10049	9984
K02113	12466	11459	12094	8990	11887	10939	10172	12635	11816	12607	12849	10732	7778	11726	11285	11398	9061	11698	12321	12378	11382	10508	20079	8193	6721	10115	7259	5544	8582	11221	13284	9618	12213	7398	11943	9047	9403	9315	8862	9569	9253	9794	8901	8574	10062	9459	9722	9453	9163
K02114	13118	12528	13123	9787	12664	11294	11115	13501	12474	13703	13731	11358	8292	12400	12178	11977	9536	12181	13025	12916	12149	11319	22102	8734	7093	10974	7679	5910	9084	11556	14131	9875	12886	7881	12706	9758	9730	9736	9339	10197	9993	11638	9986	9412	11250	10135	10530	10285	10016
K02115	13126	12588	13147	9792	12717	11435	11149	13501	12608	13606	13825	11336	8292	12440	12199	11976	9521	12167	13062	12955	12182	11298	22107	8734	7114	11014	7675	5923	9062	11636	14101	9874	12954	7901	12674	9785	9708	9728	9344	10183	9989	11636	9986	9451	11244	10129	10516	10272	10013
K02116	4042	4278	4100	3155	4576	3912	4251	3959	4332	4313	3157	3750	3173	4235	3644	4063	2977	4360	3927	3938	4417	4870	2032	2986	2070	3699	1913	2098	3750	4331	4703	3238	4992	3093	4322	4023	4331	4097	4467	3988	2643	2468	2659	3353	2171	4389	3371	2737	3157
K02117	5260	5839	5566	4182	5219	4744	3797	5863	5066	6170	5803	5096	4003	5674	5618	5534	4060	5463	5143	5915	4616	4050	13488	3390	3533	4608	2790	2787	3462	4348	5768	4311	3908	3496	3922	3625	1535	2156	2673	2356	5872	5346	4085	3693	5739	3277	3977	4082	3391
K02118	5632	5831	5671	4467	5441	4719	3888	6070	5097	6215	5831	5214	4134	5715	5751	5430	4015	5367	5000	5843	4631	4271	13962	3344	3538	4339	3174	2729	3552	4342	6379	4226	3949	3414	3972	3766	1561	2177	2863	2486	6131	5476	4310	4022	6004	3424	4280	4415	3600
K02119	2296	2782	2433	2133	2422	1828	1751	2657	2286	3161	2473	2421	1922	2625	2386	2796	2055	2590	2050	2523	2187	1979	12743	1831	2338	2212	952	1188	1909	1805	3466	2282	2146	1780	1624	1760	567	950	1532	1253	4345	3394	2865	2129	2978	2033	2595	2122	2389
K02120	5634	5949	5764	4517	5382	4820	3888	6118	5189	6265	5900	5226	4214	5843	5793	5509	4076	5475	5143	5988	4793	4271	13704	3389	3602	4613	3343	2787	3525	4418	6378	4311	3949	3473	4099	3783	1563	2196	2835	2468	5960	5475	4248	3993	5997	3374	4262	4417	3550
K02121	5052	5743	5369	3764	4947	4383	3527	5930	4758	6151	5355	4669	3807	5338	5291	5095	3817	5119	5104	5383	4368	3609	13150	3501	3224	4558	2883	2630	3383	4230	4994	4098	3652	3172	3922	3521	1461	2079	2545	2240	5949	5193	3973	3552	5650	3012	3713	3788	3267
K02122	2901	2942	2929	2581	2858	2014	2117	2971	2770	3497	2715	2763	2189	2987	2864	3009	2307	2929	2488	3089	2480	2286	13327	1857	2463	2293	1721	1218	2182	1983	4077	2357	2235	1950	1855	1963	518	1000	1847	1371	4784	3643	3187	2541	3346	2243	3102	2513	2654
K02123	5467	5949	5518	4430	5281	4745	3742	6086	4838	6098	5758	5014	4156	5711	5606	5371	3844	5194	4730	5506	4736	4204	13761	3391	3601	4613	3129	2787	3407	4340	6378	4223	3934	3286	4099	3776	1565	2181	2741	2475	5970	5499	4278	3970	5969	3384	4129	4423	3576
K02124	5655	5903	5738	4518	5452	4816	3888	6092	5189	6271	5900	5226	4190	5842	5836	5541	4029	5489	5142	5986	4798	4271	13327	3392	3538	4518	3344	2787	3585	4371	6353	4257	3949	3463	4100	3795	1567	2190	2861	2488	6121	5476	4291	4013	6025	3429	4268	4436	3585
K02132	0	0	0	0	0	0	0	0	0	0	0	0	0	0	0	0	0	0	0	0	0	0	0	0	0	0	0	0	0	0	0	0	0	0	0	0	0	0	0	0	0	0	0	0	0	0	0	0	0
K02137	0	0	0	0	0	0	0	0	0	0	0	0	0	0	0	56	0	0	92	0	0	0	0	0	0	0	0	0	0	0	0	0	0	0	0	2	30	11	4	22	5	4	5	3	2	140	7	6	12
K02160	7359	7642	8273	6177	7666	6840	7164	7550	7692	8017	7848	6975	4568	7359	7194	7565	6111	8144	7759	7655	7697	7909	17248	6077	5112	7031	4279	3765	6758	7496	8838	5943	8642	5282	8459	6836	7989	7549	7756	7324	6732	5926	6374	6054	5842	7948	6830	5820	6843
K02164	321	306	247	198	505	475	239	314	377	382	620	510	219	534	486	445	197	349	451	402	602	137	69	89	217	214	197	104	255	120	523	138	220	205	823	148	417	354	195	295	142	135	179	157	115	443	222	238	265
K02167	1069	740	656	453	624	442	1185	859	514	560	241	714	342	621	673	488	344	519	494	504	478	1376	379	868	484	766	574	419	868	926	1106	604	1394	573	912	496	535	553	451	484	357	446	589	476	278	384	953	527	670
K02168	2403	1546	1593	1067	1373	1771	2213	1467	1920	1441	1133	1696	1476	1289	1684	1995	1835	1611	1560	1438	1690	1994	899	1022	839	2306	857	941	1498	1999	1833	1931	1890	1821	1831	1279	1736	1483	1336	1765	1015	1061	1558	999	729	1196	1925	1043	1437
K02169	4806	4967	4544	3451	4995	4210	4661	4903	3804	4805	5304	3879	2914	4259	4287	4196	2544	3375	4406	4713	3392	5404	1563	3904	2421	4424	2485	2669	3083	5113	5263	3547	5849	2459	5054	3253	2762	3040	2465	2751	2041	3095	2513	2660	3426	6469	2643	2890	2365
K02170	1867	1659	1576	1187	1873	1454	1944	1574	1016	1569	835	1379	1568	1223	1438	1424	675	982	1123	1528	932	3069	807	1867	945	1904	921	1137	1130	2223	2523	1040	2507	1085	1954	1482	1877	1873	1455	1868	788	1065	1181	1093	802	3080	1518	1007	1234
K02171	62	142	65	82	174	8	187	92	105	54	20	16	38	59	35	93	50	53	52	94	38	211	32	79	128	229	103	62	59	80	196	250	172	132	86	12	4	3	21	5	2	2	2	5	2	2	4	8	5
K02172	69	145	258	82	174	8	203	92	105	59	23	16	38	61	54	93	56	80	59	94	41	211	33	99	128	229	120	62	60	153	196	258	180	132	86	54	18	8	30	10	5	4	13	41	22	8	11	23	9
K02173	192	219	341	112	72	42	129	336	364	126	164	95	209	29	59	119	176	47	67	27	12	8	3590	1	187	52	51	92	134	132	68	2	0	28	299	271	38	80	193	135	366	219	517	206	389	231	568	118	364
K02182	1244	1207	1193	988	1570	1970	1092	1321	2441	1698	1770	1707	825	1608	1254	1589	1192	2117	1744	1835	2530	779	433	288	391	1077	565	541	916	878	1193	858	970	1059	1293	971	1900	1603	1185	1461	695	596	841	688	656	563	1312	955	1165
K02183	0	0	0	0	0	0	0	0	0	0	0	0	0	0	0	0	0	0	0	0	0	0	0	0	0	0	0	0	0	0	0	0	0	0	0	0	0	0	0	0	0	0	0	0	0	0	0	0	0
K02188	3426	3401	3885	2603	3117	2706	2281	3772	3168	4127	3266	2872	2402	3633	3016	3222	2168	3186	2900	3128	3322	2616	8048	2202	2112	2788	2015	1209	2593	2733	4335	2399	2932	1901	2658	2892	1839	2093	2636	2348	4280	3158	3351	3166	3882	2311	3510	3122	3093
K02189	2995	3458	3375	2764	3324	2857	2235	3400	2902	3873	2876	2722	2091	3160	2712	3067	2268	3098	2938	3094	3373	2947	7746	2712	2315	2683	2211	1302	2673	2561	4767	2284	3578	1942	2954	2420	1948	2121	2321	2452	3721	2949	3028	2660	3060	2470	3123	2727	2905
K02190	2932	2714	3216	1987	2572	2303	1949	3114	2991	3989	2829	2650	2110	2988	2507	3139	1898	2985	2553	2877	2254	2073	6791	1637	2156	2395	1322	1051	2273	2274	3206	2474	2305	1516	2299	2290	874	1251	1795	1321	3376	3131	2430	2310	3475	1680	2312	2324	2005
K02191	244	175	230	167	243	162	85	110	322	200	340	371	110	554	205	152	100	119	221	56	101	488	245	243	21	271	36	87	242	442	597	27	253	122	474	258	295	316	237	259	413	425	349	291	193	145	424	214	341
K02192	2157	2230	2267	1612	2212	1802	2483	2051	1787	1894	1260	1727	1605	1850	1558	1558	1181	1424	1600	1704	1526	3573	2270	2219	1044	1942	985	1383	1209	2490	3005	1275	2641	1709	2760	1552	2696	2504	1694	2511	1170	1411	1693	1074	1308	3576	2077	1433	1833
K02193	2450	2262	2551	1750	2277	2217	2922	2448	2428	2310	1885	2081	1233	2098	2037	2142	1400	2044	2092	2295	2116	2868	936	1840	1354	1897	1065	1115	1959	2574	2659	1635	2895	1709	2669	1923	3314	3052	2188	2953	1296	1534	1841	1503	1582	4317	2467	1974	2263
K02194	3531	2699	3560	2517	3230	3425	3433	3378	3248	3616	2810	2949	1773	3088	2932	2895	2242	3888	3189	3184	3268	3185	1403	2233	1530	2215	1493	1467	2281	3239	3681	2105	3440	2082	3853	2892	5383	4855	3256	4516	1824	2601	2635	2097	2331	5164	3201	2826	3188
K02195	3672	2845	3735	2988	3537	3779	3614	3669	3699	4065	3043	3075	1904	3396	3268	3322	2553	4096	3759	3312	3616	3375	1399	2236	1816	2583	1647	1432	2301	3454	3742	2664	3735	2191	4494	2887	5309	4823	3217	4543	1875	2612	2683	2136	2326	5286	3224	2818	3232
K02196	1394	1102	1278	856	1391	1047	1563	1290	1168	1193	778	1111	586	1050	919	934	639	978	964	1258	799	1886	489	1186	607	1160	457	632	797	1375	1577	792	1620	923	1438	961	1533	1521	1057	1498	655	887	984	701	599	3041	1286	890	1164
K02197	3596	2785	3655	2597	3262	3521	3456	3378	3373	3655	2833	2962	1807	3149	2970	3033	2285	3954	3436	3196	3357	3211	1394	2235	1582	2259	1529	1470	2301	3303	3742	2156	3536	2146	4032	2944	5526	4956	3303	4643	1871	2655	2711	2148	2368	5402	3252	2875	3270
K02198	3974	3297	4163	3482	4131	4428	3868	4242	4159	4522	4419	3520	2260	3877	3581	3746	2780	4320	4387	3883	3959	3988	1553	2858	2259	2940	2015	1811	2751	4012	4505	3080	4455	2532	5092	3180	5707	5174	3430	4889	2004	2754	2869	2330	2664	5554	3399	3154	3467
K02199	3686	3141	3394	3014	3956	3481	3606	3722	3736	3754	2844	3266	1839	3601	3525	3517	2735	4086	4300	3607	4247	3698	1082	2483	1618	2461	2139	1938	2490	3668	3877	2150	3957	2307	3960	2978	5504	5000	3407	4567	1771	2004	2593	2141	2046	4730	3265	2966	3449
K02200	3936	3984	4695	3235	4493	4479	4865	4702	3789	4620	3476	3661	2314	3998	3489	3732	2743	4251	4244	3996	4331	4873	1458	3563	2359	3459	2037	2158	3550	5083	5575	2891	5322	2764	5265	3704	6420	5907	3818	5798	2385	2848	3460	2697	2963	8319	4262	3895	4305
K02201	0	0	0	0	0	0	0	0	0	0	0	0	0	0	0	0	0	0	0	0	0	0	0	0	0	0	0	0	0	0	0	0	2	0	0	0	0	0	0	0	0	0	0	0	0	0	0	0	0
K02203	3734	2873	3859	2539	2520	3067	2759	3261	2925	3903	2426	2255	2238	3053	3088	3098	2083	3554	2543	2494	2661	3332	11934	1577	1894	2523	2592	1358	1618	2260	3738	2233	2994	1457	3177	2537	1903	2110	2232	2634	3167	3816	3025	2726	3736	4369	2995	3426	3085
K02204	1779	1845	2196	1460	2084	1907	2210	1701	2185	1758	1216	1650	1622	1728	1440	1961	1257	1997	2213	1763	2158	1921	680	1568	844	1466	880	1186	1266	2132	2150	1123	2529	1679	2117	1577	3076	2741	1788	2692	995	1163	1390	989	1037	3459	1693	1468	1737
K02205	118	29	8	26	30	9	24	30	13	2	37	44	6	8	137	42	12	30	47	53	17	128	34	92	46	121	22	8	15	79	27	39	30	21	181	577	70	74	849	60	22	21	35	501	27	19	45	21	37
K02217	6296	6115	5634	4047	5148	4051	4600	6138	5244	5761	6658	4936	3663	5555	5482	5224	4792	4470	5050	5052	4028	4617	5205	3870	2825	6174	3388	2895	4328	5667	5202	5524	5041	3354	5849	4372	2112	2596	2802	2881	3821	6225	4008	3989	5416	2910	3424	3811	2992
K02221	6901	5815	5800	4943	6620	6422	5687	6145	7287	6282	7068	5661	3534	6485	5798	6554	5411	6507	6612	6204	6512	6343	3767	4105	3099	5914	3137	2953	4757	6509	6341	5778	6781	4793	7003	4512	5891	5488	5393	5092	3446	3871	3932	4082	3530	4849	5249	4394	4977
K02224	11711	12016	11960	8858	11821	11443	8771	12480	13037	13465	11544	9839	8025	12156	10581	12213	7849	12196	11810	12343	12966	10160	16948	7821	6196	9797	6773	4201	9099	9971	14470	7446	10914	6896	10344	8764	9688	9448	9075	9462	10052	8729	8916	8334	10429	10622	9895	9425	9644
K02225	840	926	914	604	885	804	1216	1112	791	920	704	529	298	707	649	916	533	869	938	660	890	1171	277	678	565	648	481	481	1373	1262	661	840	1530	740	1207	575	1110	1087	621	983	471	570	611	544	410	2858	746	730	869
K02226	3147	3056	3532	2626	2801	2435	1932	3067	3393	3340	2582	2754	2173	3190	3451	3278	2275	3479	2683	3036	2808	2591	9327	1432	1611	2444	2142	1048	2196	2150	3675	2417	2127	1831	2367	2276	1142	1395	2132	1952	4116	3249	3120	2539	3088	2039	3438	2385	2707
K02227	5962	6213	6163	4766	6307	5793	4939	6039	6462	6542	5738	5013	4087	6241	5727	6253	4137	6477	6341	6217	6886	5398	9065	3754	3178	5139	3540	2334	4492	5219	7259	4098	5978	4029	5453	4481	4703	4708	4647	4818	5426	4410	4963	4474	4944	5708	5456	4825	5274
K02228	661	663	708	535	823	797	1069	859	714	921	692	519	258	773	342	560	545	1017	780	728	958	482	210	524	420	636	427	336	896	945	932	881	1040	722	1053	405	841	754	533	687	316	307	459	410	294	359	621	558	699
K02229	1649	887	1109	928	1216	1386	1453	1345	1033	1338	1199	833	611	1423	893	1363	1951	1801	1338	1184	1870	646	246	630	623	1481	540	531	701	1096	1506	2199	1105	1240	1379	524	1131	1016	824	968	402	385	653	566	401	332	802	742	934
K02230	2656	2763	2928	1964	2825	3000	2405	2824	3550	2954	2923	2389	1763	2937	2612	2717	1977	3587	3438	3097	3895	1879	924	1454	1154	2444	1425	1021	2240	2869	2679	1823	2969	2010	3112	2110	2896	2657	2233	2501	1410	1355	1843	1730	1846	1278	2259	2082	2230
K02231	10920	11568	11754	9025	11477	10970	8978	11478	11430	12162	10583	9413	7438	11790	10358	11114	7495	12044	10701	11369	12160	10787	16387	7591	6047	9541	6913	4664	8481	10279	14299	7474	10920	7509	10950	9137	10149	9914	9141	9930	9639	8934	9459	8436	10030	11538	10939	9574	9992
K02232	6015	6305	6430	4824	6359	5841	5002	6381	6652	7051	5815	5125	4184	6659	5831	6406	4365	6845	6539	6301	7312	5460	8739	3867	3113	5024	3497	2450	5057	5537	7263	4259	6007	4039	5500	4753	5493	5352	4895	5293	5461	4434	4933	4560	5141	5775	5597	5135	5421
K02233	6504	6494	6566	5047	6979	6316	5197	6387	7155	7264	6158	5560	4492	6842	6092	6798	4519	7323	6822	6961	7441	5607	9230	4065	3499	5479	3623	2648	4931	5581	7725	4485	6338	4265	5976	4884	4601	4800	5095	4843	6084	5031	5187	4720	5086	5960	5922	4898	5417
K02234	707	655	821	628	845	793	817	876	931	740	959	816	365	1063	674	656	484	895	828	659	910	832	247	623	542	941	368	291	1012	1194	789	662	1016	646	1051	509	1060	941	653	852	564	379	626	568	373	453	815	662	888
K02236	1207	1599	1321	1022	1723	674	1566	809	1210	913	1357	747	433	1004	1339	1216	1582	1248	1056	1167	952	1696	3049	1672	1334	1581	699	588	2392	1824	1432	2051	1622	1002	1411	1643	391	405	2190	389	1006	656	712	1541	970	381	704	759	538
K02237	8390	6875	7571	6169	7877	7779	6356	7154	7656	7534	8010	6922	4962	7302	7212	7469	6429	8451	7731	7862	7822	7628	12372	5439	4228	6508	4689	3612	5256	6308	8670	6724	8009	5026	7522	5464	5594	5654	6097	5822	6153	5854	5620	5261	5194	5833	6527	5429	6026
K02238	12824	12147	12893	9459	12432	11674	9943	12723	12779	13184	13154	10842	8322	12490	12075	11932	9706	13046	12842	12285	12154	10787	18080	8242	6287	10449	7789	5675	8471	11313	12619	10271	11633	7772	12990	9768	10853	10370	9704	10699	9397	10037	9215	8798	10430	9486	10000	10008	9581
K02239	154	67	74	59	49	44	56	52	24	31	73	57	11	12	162	47	12	123	18	151	38	140	226	109	22	163	31	45	100	160	93	81	45	31	195	533	78	84	890	102	305	52	94	483	47	35	99	43	67
K02240	822	1138	897	751	1127	497	1100	621	895	823	1319	725	316	885	1054	828	925	856	879	920	804	1232	2254	1022	754	1149	610	483	1261	1072	954	1287	1140	659	1142	1077	240	273	1146	234	605	1580	610	1041	763	315	451	602	427
K02241	296	155	409	217	315	114	247	149	419	289	289	287	101	268	406	173	304	500	471	710	130	218	459	126	79	156	233	12	198	282	197	215	121	380	312	386	59	122	908	82	285	170	209	393	229	83	347	136	169
K02242	855	1242	1161	1227	1453	1043	1308	929	1575	1150	2471	843	574	1356	1305	1419	1320	1185	1423	1461	1233	1397	1671	1307	1246	1405	651	398	1456	1387	1042	1923	1881	855	1940	1058	388	424	1260	360	648	561	546	975	695	288	518	552	430
K02243	818	1138	893	751	1127	497	1100	621	882	819	1302	728	316	885	1046	828	925	856	879	891	793	1232	2250	989	754	1149	611	483	1249	1036	946	1193	1139	623	1142	1064	227	264	1134	228	588	1569	590	1027	756	309	433	594	414
K02244	634	899	668	557	1019	351	843	439	664	523	739	564	243	653	708	660	851	715	583	576	537	908	1649	982	693	838	401	328	1264	1016	855	1094	1088	544	826	832	194	192	1089	196	480	339	350	779	496	174	372	383	258
K02245	787	1072	863	675	1040	481	1089	606	843	819	1285	717	299	855	1016	768	917	804	866	903	769	946	2238	909	725	1131	601	451	1240	977	918	1117	1055	583	1069	1071	235	263	1142	230	602	1578	607	1039	761	311	448	595	422
K02246	565	816	615	487	784	341	694	393	560	436	657	520	217	525	630	592	793	597	475	558	483	854	1537	751	577	682	364	264	1084	855	715	946	851	470	686	765	157	181	1033	181	451	140	249	699	163	156	211	126	203
K02247	57	23	30	12	3	12	14	23	7	12	14	42	0	0	38	31	0	26	9	47	7	111	36	47	0	116	0	0	51	69	10	28	27	1	157	172	46	60	677	70	34	22	39	159	17	14	38	26	30
K02248	430	312	497	352	529	304	278	266	389	285	574	290	144	396	502	405	262	503	369	396	267	558	1484	606	214	373	158	157	287	658	416	571	600	193	503	732	136	164	960	154	406	116	211	669	157	132	193	110	173
K02249	51	32	19	12	5	9	0	23	7	12	18	39	6	0	100	31	0	10	0	48	1	111	37	68	0	120	0	7	51	76	20	57	27	0	172	462	33	46	832	59	31	22	35	413	14	12	36	19	25
K02250	321	517	334	155	270	62	422	167	158	113	143	99	85	98	335	207	557	200	104	289	189	397	292	254	346	556	199	133	886	413	334	547	271	306	448	1142	164	160	1179	171	319	67	127	988	98	57	133	84	111
K02251	36	10	7	5	3	3	21	24	2	4	18	29	5	0	61	11	6	6	6	28	10	118	17	42	46	48	3	1	7	47	14	9	30	21	114	240	36	35	656	24	9	10	22	216	17	9	26	11	26
K02252	0	0	0	0	0	0	0	0	0	0	0	0	0	0	0	0	0	0	0	0	0	0	0	0	0	0	0	0	0	0	0	0	0	0	0	0	0	0	0	0	0	0	0	0	0	0	0	0	0
K02253	0	0	0	0	0	0	0	1	0	0	0	0	0	0	0	9	0	0	0	0	0	0	0	0	0	0	0	0	0	0	0	1	27	0	0	28	0	1	35	0	0	0	0	25	1	0	1	0	1
K02254	122	37	19	31	48	42	22	35	17	16	56	43	6	12	129	47	12	80	18	64	28	130	194	74	1	162	31	32	38	123	76	37	27	1	188	485	58	57	857	53	261	25	45	428	32	23	53	23	32
K02255	268	315	172	98	171	58	152	225	113	193	38	235	150	104	276	185	96	67	80	56	109	629	205	325	38	367	198	209	357	269	504	95	512	131	235	200	42	67	180	75	182	239	315	208	108	115	573	127	232
K02258	1292	1816	1794	1501	2027	1796	2161	1727	1908	1591	1231	1458	768	1610	1378	1307	1073	1587	1661	1660	1865	2385	622	1755	1008	1631	854	1023	1175	2153	2231	1238	2307	1470	2326	1399	3084	2686	1597	2588	959	1128	1334	968	1038	3892	1759	1537	1804
K02259	5016	4140	4418	3600	5284	5250	4520	4637	5269	4387	4206	4129	2439	4569	4509	4373	4654	5191	5229	4800	5789	4141	1650	3047	1911	4278	2201	2257	3324	4452	4836	3951	4347	3497	4998	4028	7420	6535	5304	6125	2747	2365	3329	3245	2430	5776	4157	3582	4645
K02266	4	0	0	3	0	0	0	22	1	0	0	0	8	0	2	9	0	0	7	0	0	0	0	0	15	1	0	0	0	2	0	3	0	12	0	1	4	4	0	2	1	1	1	1	1	1	0	2	2
K02274	8186	6544	7867	5960	8643	8835	7371	7732	8769	7689	7358	7452	4220	8072	8097	7519	6897	9697	9632	8356	10506	6057	2659	4554	2859	5536	3811	3891	4732	7134	7821	5536	7532	5527	7938	6406	11750	10607	8103	9715	4474	3809	5358	4926	3965	9040	6579	5782	7257
K02275	6939	5402	6523	5014	7343	7348	6403	6601	7063	6439	5935	6083	3469	6673	6660	6199	5929	7873	7756	6590	8446	5437	2247	4021	2364	4897	3232	3288	4078	6296	6425	4943	6535	4321	7252	5798	10623	9608	7223	8738	3853	3408	4719	4369	3549	8600	5790	5156	6414
K02276	6345	4960	5963	4583	6786	6864	5346	6123	6612	6179	5635	5942	3405	6083	6531	5892	5833	7237	7417	6371	8021	4837	2154	4023	2514	4604	3043	2845	3820	5777	6197	4557	6071	4190	6791	5995	12056	10622	7616	9598	3775	3506	4822	4276	3677	9534	5678	5243	6537
K02277	245	215	337	102	119	132	279	126	134	102	149	189	98	214	292	190	85	177	92	196	96	206	236	172	86	164	197	46	164	295	213	210	86	135	234	753	229	218	1080	214	336	84	157	677	138	68	151	120	132
K02278	1544	1752	1812	1277	1387	1267	1515	1974	1378	1727	1237	1330	1020	1760	1532	1137	1309	1819	1961	1456	1651	1637	4055	1214	1017	1037	1773	737	1604	1876	2079	1275	2168	1233	1879	1794	2807	2468	1764	2506	1247	1200	1694	1551	1959	1523	1908	2296	2015
K02279	3144	2836	3467	2500	3001	3018	3239	3161	4069	3344	3202	3196	1890	3682	3491	3138	2567	4311	4091	3405	3831	2998	2287	1474	1787	2328	2003	1419	2089	3098	2894	2465	3386	2688	3624	2440	3703	3447	2568	3382	2112	2857	2445	2075	2512	1970	2853	2775	2861
K02280	1321	1564	1648	1309	1491	1385	1659	1592	1634	1552	1332	1586	977	1601	1550	1459	1323	1815	1940	1622	1949	1411	540	1040	1002	991	1079	594	1680	2062	1741	1163	2381	1162	1899	1677	3219	2833	1841	2669	942	898	1315	1144	1265	1489	1593	1735	1767
K02281	643	746	907	705	793	727	834	861	863	632	753	880	444	812	717	682	597	1039	780	823	1171	792	137	479	548	544	352	389	523	978	784	515	842	701	986	834	1717	1372	793	1359	445	436	565	481	740	870	785	873	751
K02282	2356	2113	2485	1768	2118	2614	2192	2675	2927	2422	2305	2342	1365	2617	2380	2214	1779	3206	3035	2251	3174	2211	1001	1144	1046	1296	1438	1153	1821	2581	2267	1982	2949	2163	2548	1906	3484	3057	1976	2836	1214	1590	1578	1462	1460	1423	1966	1995	2121
K02283	8927	7653	9081	6906	8261	8705	6605	9056	9057	9402	8480	7955	5521	8782	8799	9000	7580	10592	9576	9089	10597	6479	13752	3931	4195	6076	5875	3825	5419	6774	9871	7098	7494	6587	8064	6236	7196	6938	6617	7185	7902	7268	6837	6492	7102	4947	8143	7634	7703
K02284	148	35	224	161	383	66	0	101	345	113	520	397	104	595	160	99	56	115	113	0	64	685	84	197	0	447	0	0	52	575	170	1	87	0	180	62	118	158	177	78	430	46	99	171	37	94	203	60	181
K02285	148	35	224	161	383	66	0	101	345	113	520	397	104	595	160	99	56	115	113	0	64	685	84	197	0	447	0	0	52	575	170	1	87	0	180	64	118	158	184	78	430	46	100	178	37	94	207	66	189
K02286	148	35	224	161	383	66	0	101	345	113	486	411	104	595	160	99	56	115	113	0	64	685	84	197	0	447	0	0	52	575	170	1	87	0	180	60	118	154	152	76	430	45	87	142	37	92	192	33	140
K02287	74	18	112	80	192	33	0	50	172	56	243	206	52	298	80	50	28	58	56	0	32	342	42	98	0	224	0	0	26	288	85	0	44	0	90	30	56	76	76	34	215	22	44	70	18	45	96	16	69
K02288	74	18	112	80	192	33	0	50	172	56	276	206	52	298	80	50	28	58	56	0	32	342	42	98	0	224	0	0	26	288	85	0	44	0	90	32	63	80	87	43	215	23	50	85	18	48	100	28	90
K02289	74	18	112	80	192	33	0	50	172	56	276	206	52	298	80	50	28	58	56	0	32	342	42	98	0	224	0	0	26	288	85	0	44	0	90	32	63	80	87	43	215	23	50	85	18	48	100	28	90
K02290	148	35	224	161	383	66	0	101	345	113	553	411	104	595	160	99	56	115	113	0	64	685	84	197	0	447	0	0	52	575	170	1	87	0	190	64	118	156	175	79	430	46	100	166	37	94	200	56	176
K02291	4158	3713	3958	3351	4609	4366	3509	4263	4916	3664	3894	4128	2703	4369	3967	4399	3016	5242	5319	4537	5633	3823	1166	2721	1701	2885	2003	1954	3413	3766	3616	1746	4563	2651	4258	2861	5575	4924	4193	4667	2116	2074	2483	2302	2168	6570	3346	3026	3592
K02292	120	18	112	81	216	93	0	68	265	104	312	290	74	388	88	71	48	116	56	10	76	342	51	98	0	306	28	0	26	294	138	46	44	0	196	38	78	96	88	64	228	30	54	82	26	48	99	33	82
K02293	110	96	198	94	448	180	136	206	392	142	490	324	86	432	287	244	146	277	226	308	196	441	42	126	121	247	0	0	98	340	304	1	136	36	182	170	398	411	336	284	273	92	147	155	106	114	251	150	244
K02294	725	329	600	286	578	303	480	655	594	568	595	445	221	473	401	324	295	373	474	287	457	710	138	444	187	318	53	219	739	661	481	283	614	543	573	630	1750	1440	767	1199	476	392	481	407	448	1042	545	552	675
K02297	1401	1348	1484	804	1312	1125	1633	1116	1141	985	873	1178	513	1033	1194	954	693	986	937	1073	1183	2326	553	1458	861	1258	785	923	944	1776	2020	1062	1524	1371	1768	932	1802	1556	1065	1463	653	882	1109	716	650	957	1485	929	1220
K02298	1393	1348	1471	805	1312	1123	1627	1107	1141	1002	873	1178	510	1033	1188	954	693	986	937	1096	1182	2326	553	1455	861	1258	785	923	943	1773	2051	1062	1524	1371	1769	930	1798	1553	1066	1457	659	880	1114	711	647	947	1478	929	1212
K02299	1406	1348	1490	805	1314	1125	1638	1119	1141	1007	874	1178	514	1034	1194	955	694	987	939	1108	1191	2329	557	1462	862	1269	786	923	950	1777	2053	1067	1525	1373	1770	936	1804	1562	1075	1464	664	885	1126	721	653	957	1489	934	1224
K02300	1371	1333	1470	804	1248	1125	1561	1107	1104	1002	873	1178	491	1033	1137	914	677	983	901	1079	1160	2322	557	1458	861	1258	785	859	946	1751	1985	1055	1524	1351	1767	934	1799	1555	1064	1448	659	883	1119	716	648	954	1481	925	1217
K02301	5878	4868	4801	3944	5765	5721	5407	5238	5618	4803	4447	4763	2769	5029	5160	4999	4918	5507	5599	5140	6102	5559	1971	3686	2410	4919	2666	2726	3856	5092	5852	4356	5152	4231	5725	4865	7709	6951	6539	6413	3045	2768	3809	4044	2669	5930	4927	3850	5058
K02302	15683	12243	12204	9758	13777	11801	13810	13594	12760	13681	9194	10902	7311	11273	12025	11361	10930	12171	12992	11263	15283	16375	4464	9735	6130	11650	6514	7715	10895	12919	15372	10947	14046	10695	14699	9575	19607	16786	11198	15845	5943	6760	8797	7376	7323	10079	12015	10171	11111
K02303	2102	2564	2279	1983	2784	2665	2536	2278	2173	1991	1795	1851	1224	2267	2305	2039	2015	2364	2481	1799	2219	3242	1261	1979	1526	2104	1500	1084	2264	3199	2913	2202	2832	1802	2839	2623	4334	3780	3264	3565	1746	1591	2113	2062	1469	6564	2033	1991	2481
K02304	6430	7311	6581	5182	5710	5681	4142	5824	7027	7218	6189	5950	4495	6174	6661	6813	5612	7074	6026	6816	5996	5472	17853	3897	3539	5352	3548	2322	5428	5176	7449	4821	5842	3924	5867	6917	6263	5957	7191	6112	7258	5846	5784	6027	5689	5045	5782	5230	5812
K02305	445	456	491	399	915	551	654	649	502	608	261	440	242	501	316	429	215	258	541	301	414	984	213	512	217	323	249	459	350	644	808	337	851	373	648	348	750	727	398	629	281	414	369	264	259	2524	438	485	554
K02312	1005	737	1023	627	968	1293	705	743	1754	699	1175	1385	519	925	1028	1095	669	1133	1353	1213	1612	596	567	375	268	853	371	466	593	808	488	679	778	836	751	982	776	739	1305	696	567	346	412	729	380	408	579	482	523
K02313	13755	12883	13431	10315	13409	13144	11176	13417	14193	14017	14700	11907	9041	13612	13637	13487	10457	13916	13680	13862	13254	11855	16133	8384	6933	11258	7616	6156	9062	11944	13674	10820	12402	8786	13408	9921	10891	10570	9992	10915	9514	10706	9449	8946	10535	10059	10523	9941	9919
K02314	15171	14240	14193	10809	14413	13305	12490	14791	14671	14975	15012	12710	9312	13956	14013	13835	10819	13768	14410	14593	13592	12366	17660	10015	7847	12250	8226	6824	9875	13443	15491	11253	13675	9115	14348	11052	10714	10683	10422	10917	10137	11752	10512	9963	11894	10378	11741	10460	10504
K02315	4969	4932	5591	3687	3907	2955	3494	5662	3653	5518	3568	4333	3221	4393	4684	4339	3641	3979	3913	4073	3582	4812	19829	3214	2983	4211	4127	2150	3306	3561	6730	2915	4251	2607	3883	3823	1644	2264	3760	3167	6084	4911	5318	4292	5880	3087	5433	4566	4550
K02316	13201	12347	12883	9826	12838	12112	10831	12943	13233	13549	13880	11320	8596	12802	12755	12658	9917	12960	13079	13286	12500	11286	14207	8288	6738	11078	7182	6003	8765	11809	13354	10264	12258	8295	12854	9543	10141	10004	9427	10224	9316	10566	9191	8678	10335	9792	10125	9586	9501
K02317	567	331	266	120	204	66	365	367	180	218	65	283	171	147	330	219	120	97	104	108	116	648	209	368	82	381	229	278	358	280	549	120	519	152	270	200	44	71	180	76	182	239	315	208	108	115	573	126	233
K02319	144	242	0	0	48	210	0	0	34	50	102	0	292	112	182	221	84	41	121	286	112	49	0	0	0	120	77	0	113	144	199	0	73	0	80	190	311	249	223	222	58	48	67	62	93	104	142	164	143
K02320	0	0	0	0	0	0	0	0	0	0	0	0	0	0	0	0	0	0	0	0	0	0	0	0	0	0	0	0	0	0	0	0	0	0	0	0	0	0	0	0	0	0	0	0	0	0	0	0	0
K02322	0	0	0	0	0	0	0	0	0	0	0	0	0	0	0	0	0	0	0	0	0	0	0	0	0	0	0	0	0	0	0	0	2	0	0	0	0	0	0	0	0	0	0	0	0	0	0	0	0
K02323	0	0	0	0	0	0	0	0	0	0	0	0	0	0	0	0	0	0	0	0	0	0	0	0	0	0	0	0	0	0	0	0	2	0	0	0	0	0	0	0	0	0	0	0	0	0	0	0	0
K02330	36	0	72	18	54	36	0	56	132	31	0	40	5	0	23	11	7	28	56	56	88	0	0	42	2	15	0	0	17	0	0	11	68	3	133	58	176	146	79	120	29	20	56	35	46	40	92	64	76
K02334	7037	6154	7340	5889	7214	7055	6135	6621	8337	7580	7399	6599	4906	7930	7412	7753	5755	8575	8491	8224	8563	5720	5989	4201	3326	4718	3617	3049	4333	6549	7475	4500	7098	4843	7765	5540	8044	7537	6068	7244	4920	5677	5332	4501	4840	6811	6279	5218	6248
K02335	14411	13365	13717	10479	14326	13740	11713	13987	14889	15001	14080	12370	9635	14297	13786	14107	10868	14433	14527	14529	14333	11842	14988	8858	7010	11923	7340	6538	9449	12446	14322	10882	13190	9204	13815	10115	10836	10701	10440	10963	10178	11314	9788	9418	10600	10153	10969	10139	10539
K02336	894	620	484	385	510	380	1001	642	271	444	140	533	247	423	498	352	233	353	298	293	251	1341	342	632	404	653	440	405	560	802	931	532	958	483	628	352	345	359	308	338	276	371	474	324	195	177	707	256	407
K02337	13398	12812	12928	9912	13178	12380	10983	13506	13158	13937	14055	11530	8769	12947	13057	12802	10061	13014	13059	12921	12823	11729	16766	8859	7064	11466	7063	6284	9230	12120	14173	10506	13124	8663	13362	9886	11272	10872	9784	11137	9467	10855	9718	8885	10518	10448	10350	9838	9946
K02338	13455	12526	13122	9957	12926	12263	11013	13046	13466	13543	14053	11461	8656	12868	12863	12903	10091	13188	13216	13475	12623	11348	16888	8393	6905	11108	7350	6128	8995	12015	13543	10315	12370	8335	12953	9686	10256	10100	9594	10342	9734	10768	9430	8838	10325	9963	10334	9585	9714
K02339	2526	2635	2643	2060	2737	2376	2932	2680	2188	2439	1614	2300	1329	2208	2014	2147	1390	2241	2235	2193	2285	3815	936	2471	1475	2472	1336	1563	2115	3076	3539	1682	3455	1888	3029	2062	3695	3346	2257	3276	1309	1701	2038	1525	1558	4166	2574	2086	2449
K02340	12625	11708	12259	9502	12197	11760	10233	12155	12882	12584	13203	11069	8266	12238	12092	12172	9567	12568	12500	12792	12015	10842	13906	8020	6453	10491	6347	5769	8628	11347	12659	10072	11827	7811	12126	9028	9974	9803	9076	9865	8863	9065	8477	8090	9382	9311	9394	8800	8953
K02341	13098	12261	12762	9716	12711	12056	10746	12902	13216	13394	13857	11328	8508	12724	12681	12538	9861	12925	12922	13212	12446	11252	16647	8269	6832	10980	7080	6000	8741	11608	13277	10206	12185	8230	12816	9465	10038	9933	9399	10164	9317	10566	9238	8608	10170	9655	10104	9446	9534
K02342	18202	16596	16807	12252	17134	17146	15505	17682	16564	16712	17680	14774	11532	16376	15828	17014	13917	16267	16977	17321	16944	14870	8939	11296	8445	14717	8228	8540	11717	17272	18547	15258	17223	11719	17153	12086	15732	15283	11634	15377	9423	10912	11194	10141	12753	21605	11926	12427	12222
K02343	12587	11428	11689	9298	12181	11454	10292	12401	12491	12818	12245	10621	8003	12081	11903	11871	9309	12231	12005	11963	11905	10150	16302	7554	6433	10090	6419	5615	8145	11063	12906	9504	11309	7712	12078	9124	9995	9761	9215	9884	8911	10246	8946	8368	9388	9647	9773	8969	9289
K02344	705	480	378	281	357	211	625	516	217	267	113	482	203	218	431	269	156	242	159	223	183	1075	305	517	249	511	341	355	533	600	813	295	717	276	470	254	66	97	209	103	210	324	370	274	131	132	634	179	297
K02345	1003	423	445	268	327	210	773	602	262	292	108	492	221	240	462	273	175	245	185	263	165	1045	278	524	259	465	342	410	457	507	821	260	643	245	486	225	57	88	194	94	203	299	356	234	124	124	620	156	274
K02346	12206	11655	12066	8769	12323	11010	10505	12079	12155	13232	11776	10536	8253	11720	11160	11949	9847	13168	12173	12327	12890	10434	16929	8007	7052	10037	5956	5738	8841	10904	14010	10311	11515	8943	12239	9561	10763	10266	10346	10604	10132	10627	9340	8605	9598	9519	10003	8970	9725
K02347	1603	1316	1417	1073	1285	1447	1192	1238	1821	1382	1166	1390	866	1274	1744	1401	1584	1805	1785	1461	2004	931	730	561	623	1007	725	448	1401	1202	1264	984	1575	890	1324	1895	2985	2585	2282	2235	1086	790	1099	1225	903	1151	1103	1053	1259
K02348	2030	1963	1881	1190	2130	1780	1893	1645	1855	1876	1772	1985	1138	1777	1640	1806	1413	2165	1700	1719	1932	2123	1378	1541	913	1455	785	970	1588	1774	3374	1534	2173	1623	2083	1446	2516	2258	1670	2137	1541	1290	1513	1180	995	1758	1745	1245	1602
K02351	1023	863	1287	702	1340	1441	1221	1311	1414	1094	1179	774	614	1005	1160	1044	716	1117	1149	1211	1389	891	289	1152	485	938	432	682	839	1191	1232	841	1024	1266	1405	802	1350	1155	1003	1038	535	457	749	873	488	715	1060	864	1239
K02352	43	415	84	85	190	20	303	107	122	72	25	19	73	75	37	125	516	56	69	99	142	223	36	90	257	312	128	66	741	117	209	405	197	225	126	12	5	4	35	8	5	5	5	6	4	3	17	10	6
K02355	23006	21566	22570	16568	21970	21756	18094	22832	23932	24379	24642	20679	15183	22910	22617	22665	16939	23986	23680	23999	22843	18957	28345	14196	11188	19039	12256	10292	15223	19878	23283	16774	20922	13612	21883	16260	17382	17467	15994	17529	16762	19094	15948	14626	17699	17096	17012	16133	16327
K02356	14468	13579	14165	10803	14111	13216	12185	14237	14174	14776	15650	12615	9128	13924	14369	13862	10870	14151	14382	14781	13516	13363	17668	9722	7482	12363	8168	6806	9777	13088	15260	11083	13841	9171	14602	10629	11539	11386	10456	11441	10033	12524	10466	9534	11002	10801	11431	10442	10687
K02357	13121	12337	12799	9755	12733	12138	10768	12976	13259	13467	13904	11343	8528	12774	12691	12684	9970	12935	13025	13223	12490	11230	16699	8288	6860	10995	7138	6004	8816	11715	13356	10222	12238	8254	12844	9493	10099	9982	9429	10229	9353	10563	9288	8645	10218	9834	10123	9478	9566
K02358	15920	14753	15508	12141	15621	15340	12942	15439	16190	15959	16218	13808	10404	15324	15692	15342	11968	16128	15875	16355	15369	13721	17693	10116	7952	13234	8737	7254	10664	14430	16755	11447	14934	9595	16068	12220	14865	14306	12507	14198	10968	12438	11576	10362	12263	12364	13345	12138	12373
K02359	0	0	0	0	0	0	0	0	0	0	0	0	0	0	0	0	0	0	0	0	0	0	0	0	0	0	0	0	0	0	0	0	0	0	0	0	0	0	0	0	0	0	0	0	0	0	0	0	0
K02361	1891	1722	1434	969	1123	795	1336	1728	898	1443	1045	1306	884	1019	1232	1302	1673	873	947	1081	1028	1507	1109	1435	984	2237	908	599	1624	2064	1967	2037	1480	1078	1734	1831	1102	1111	1739	1527	984	1512	1482	1506	1800	1203	1435	1244	1075
K02362	457	476	278	189	321	159	486	407	176	334	49	297	204	255	337	242	157	187	180	114	127	875	240	451	218	540	283	237	420	484	653	300	611	293	309	263	184	221	240	188	231	273	387	256	145	146	631	183	302
K02363	790	809	645	387	521	294	586	657	267	524	162	661	374	351	713	459	238	362	239	262	294	1873	552	895	265	876	512	515	872	885	1469	363	1247	482	775	450	165	197	406	214	417	612	713	473	258	451	1242	323	551
K02364	497	532	767	344	555	437	338	509	269	453	397	591	215	386	496	329	184	373	273	478	357	1341	342	921	294	773	295	418	670	789	1271	446	855	390	852	402	544	538	440	503	304	503	542	312	242	784	803	335	488
K02371	5603	5689	5965	3955	5256	4469	3893	5523	4873	6244	5620	5410	3525	5792	5402	5265	3683	5448	5382	5643	4671	4563	7760	3502	2955	4014	2839	2474	3613	4887	6212	3475	4481	3173	4596	3838	2496	2834	2911	2957	5385	5189	3971	3925	5125	3131	3986	3999	3514
K02372	9211	9577	10551	8657	10066	9550	8396	9527	11221	10213	12159	8947	6698	9986	10096	9903	7555	10492	9854	10334	9768	9697	15457	6629	6263	8594	5832	4227	7545	9424	10231	8357	10229	6289	10653	8568	9007	8593	9081	8759	7934	7473	7465	7319	8185	8595	8615	7605	7912
K02377	5603	5881	5586	4258	6310	5775	4102	6024	5929	6148	7904	5195	3979	6117	5385	5599	3993	5374	6278	6291	4738	4687	5397	4232	3120	4559	3612	2753	3561	5913	5655	4482	5757	2814	5733	4319	4139	4194	3518	4134	3698	5057	3727	3564	5126	5315	3821	4214	3440
K02379	6656	4998	5799	4367	5657	6256	5924	5488	6588	5966	5113	5081	3368	5845	5234	6091	5242	6404	6503	5808	6856	6199	4931	3921	2938	5327	3089	2683	3970	5247	6105	5728	6629	4100	6805	4473	6907	6194	5296	5668	2839	3360	3531	3537	3201	7148	4289	3969	4498
K02380	1793	1326	1113	867	1098	1041	1475	1003	1194	1160	1179	1107	1026	1356	1491	1551	929	1161	1236	1256	919	1503	651	804	272	745	1005	478	748	1057	1511	844	1264	662	937	939	1263	1167	1202	1056	582	706	948	742	677	708	1268	856	1031
K02381	324	228	422	327	414	301	347	324	370	441	234	128	188	379	174	408	262	544	334	270	488	105	251	117	150	169	55	199	313	356	431	334	291	269	317	290	278	281	356	206	293	331	360	270	471	150	674	427	334
K02382	0	0	0	0	0	0	0	0	0	0	0	0	0	0	0	0	0	0	0	0	0	0	0	0	0	0	0	0	0	0	0	0	0	0	0	0	0	0	0	0	0	0	0	0	0	0	0	0	0
K02383	13	0	0	0	0	0	0	20	0	35	18	0	0	0	0	22	22	0	0	0	4	0	0	0	2	0	0	0	11	56	80	0	0	23	0	11	0	3	4	5	6	1	4	22	5	2	1	11	1
K02384	0	0	0	0	0	0	0	0	0	0	0	0	0	0	0	0	0	0	0	0	0	0	0	0	0	0	0	0	0	0	0	0	0	0	0	0	0	0	0	0	0	0	0	0	0	0	0	0	0
K02385	2958	2381	2241	2026	3308	2747	1622	2911	3338	3183	2753	2353	1732	3368	2940	3062	2396	4030	3613	3392	3526	1543	1397	1018	1139	1788	1902	1201	1558	2044	2762	1793	2105	1734	2361	1986	1788	1784	2922	1595	2539	2759	1630	1949	1709	895	2326	1952	1937
K02386	2762	3171	3138	2769	3507	3177	3479	3058	3593	3156	3652	2716	1841	3096	2831	3052	1963	2852	3263	3605	3122	4132	1003	2717	1947	3061	1736	1362	2417	3466	3445	2487	4429	2320	4272	2282	4225	3795	2704	3503	1387	1558	1974	1622	1731	4235	2593	2251	2469
K02387	6193	5718	5799	5045	7036	6092	5309	5946	7160	6389	6682	5326	3706	6495	6010	6126	4420	6812	6938	7257	6657	6338	2515	3815	3289	4773	3577	2450	4110	5632	6498	4249	6648	4052	6808	4535	6176	5836	5688	5417	4044	4528	3781	3782	3901	5480	5016	4504	4505
K02388	6552	6135	6330	5408	7662	6777	5785	6295	7930	6729	7390	5954	4028	7048	6529	6945	4834	7494	7617	8149	7342	6600	2594	3969	3463	5005	3769	2560	4390	6020	6854	4639	6871	4347	7170	4923	6953	6499	6171	5985	4232	4694	4007	3993	4204	5673	5335	4884	4832
K02389	6328	5764	6094	5134	7180	6291	5426	6035	7322	6347	6553	5537	3744	6525	6074	6317	4456	7040	7019	7436	6914	6516	2516	3846	3307	4820	3618	2423	4269	5862	6427	4460	6808	4168	6994	4687	6529	6131	5829	5666	4089	4566	3829	3786	3938	5442	5064	4605	4610
[truncated: 5,133 more rows]
[truncated: 101 more columns]
