# Supplementary material for: Profiling of the Conjunctival Bacterial Microbiota Reveals the Feasibility of Utilizing a Microbiome-Based Machine Learning Model to Differentially Diagnose Microbial Keratitis and the Core Components of the Conjunctival Bacterial Interaction Network
Source: Front Cell Infect Microbiol. 2022 Apr 26;12:860370. doi: 10.3389/fcimb.2022.860370 (PMC9086711; doi:10.3389/fcimb.2022.860370)
Supplement: Supplementary file 2 [file DataSheet_2.zip › Dataset 1 - the composition of conjunctival microbiota.xlsx]

## Sheet: Sheet1
OTU_ID	CG1	CG2	CG3	CG4	CG5	CG6	CG7	CG8	CG9	CG10	CG11	CG12	CG13	CG14	CG15	CG16	CG17	CG18	CG19	CG20	CG21	CG22	CG23	CG24	CG25	CG26	CG27	CG28	CG29	CG30	CG31	CG32	CG33	CG34	CG35	CG36	CG37	CG38	CG39	CG40	CG41	CG42	CG43	CG44	CG45	CG46	CG47	CG48	CG49
1	0	0	0	0	0	0	0	0	0	0	0	0	0	0	0	0	0	0	0	0	0	0	36	0	0	0	0	0	0	0	0	236	0	0	0	0	0	0	14	4	26	7	11	3	18	0	9	1	6
2	0	0	0	1	126	140	0	2	3	37	56	2	39	82	74	123	46	102	45	31	75	233	68	1	3	0	1	0	0	42	312	3	60	0	0	21	6	36	32	44	290	36	70	32	68	299	74	41	91
3	41	182	0	206	12	15	366	564	14	436	3	74	1	35	108	175	95	56	4	4	59	215	1153	271	455	326	2	123	621	721	599	242	53	0	233	215	34	49	98	1617	703	1112	658	255	118	139	65	156	287
4	0	0	0	0	0	0	0	0	0	0	0	0	0	0	0	0	0	0	0	0	0	0	146	0	0	0	0	0	0	0	0	0	134	0	0	2	0	5	0	37	21	21	38	3	1	34	3	1	24
5	214	5	184	1	1	1	327	35	0	116	0	38	12	0	59	2	1	68	0	4	60	127	25	52	0	93	350	11	221	114	254	201	143	3	121	216	53	92	102	94	103	543	325	252	118	56	361	130	266
6	0	0	0	0	0	0	0	0	0	0	0	0	0	0	0	0	0	0	0	0	0	0	0	0	0	0	0	0	0	0	0	0	0	0	0	0	0	0	0	0	0	0	0	0	0	0	0	0	0
7	0	0	70	0	0	0	0	0	0	0	0	0	23	0	0	0	59	0	0	0	0	0	0	0	0	0	0	0	58	0	199	0	0	66	0	7	0	12	11	2	23	17	53	9	9	3	5	8	15
8	124	0	0	0	0	0	0	0	0	0	0	0	0	0	0	103	0	0	0	0	0	0	19	0	0	0	0	0	55	0	0	0	0	61	0	5	19	0	19	22	63	69	96	62	39	21	78	30	53
9	0	0	0	0	0	0	0	0	0	0	3	0	0	34	0	0	4	0	101	0	0	0	0	0	0	0	0	0	0	0	0	22	0	0	0	3	0	0	0	2	0	0	0	1	3	0	0	0	0
10	0	0	0	0	0	0	0	0	0	0	0	0	0	0	0	0	0	0	0	0	0	0	0	0	0	0	0	0	0	0	0	0	0	0	0	0	0	11	0	8	4	1	0	0	0	70	5	1	0
11	0	50	35	0	0	0	2	0	0	0	0	0	0	0	0	0	0	0	0	0	0	0	0	0	1	0	0	0	1	7	0	54	8	21	1	3	14	1	11	62	9	23	24	9	6	175	6	4	16
12	0	0	0	0	0	0	0	0	0	0	0	0	0	0	0	34	0	0	85	0	0	0	0	0	0	0	0	0	0	0	0	0	0	0	0	0	0	4	3	15	1	10	6	9	2	3	8	1	15
13	8	58	92	0	0	1	53	0	0	0	40	0	0	0	0	0	0	0	0	0	0	0	36	0	0	0	0	0	5	0	247	0	173	0	73	34	55	10	63	117	45	101	240	76	64	28	200	64	170
14	0	0	0	0	0	0	0	0	0	0	0	0	0	0	0	0	0	0	0	0	0	0	1	0	0	0	0	0	0	0	0	0	0	0	0	0	0	0	0	4	2	5	4	0	0	1	0	0	0
15	0	17	0	0	0	0	0	0	56	0	0	0	0	0	0	0	0	0	0	0	0	0	48	0	0	0	0	0	0	0	0	234	230	0	0	8	0	12	13	4	19	26	76	16	9	29	87	5	39
16	0	0	77	47	76	150	0	0	121	0	27	203	0	0	193	0	0	335	190	0	147	495	20	0	3	1	228	0	56	171	0	0	0	0	189	29	50	32	14	46	8	10	17	17	13	8	40	41	32
17	0	29	0	0	0	0	0	0	0	0	0	0	2	0	0	65	0	0	0	79	99	4	0	0	0	0	0	0	1	0	0	0	0	3	0	16	75	41	26	54	10	10	11	6	15	8	18	16	28
18	0	0	0	0	0	0	0	0	0	0	0	0	0	0	0	0	0	0	0	0	0	0	0	0	0	0	0	0	0	0	0	0	0	0	0	0	15	0	5	2	0	3	5	16	3	0	1	17	13
19	45	59	28	17	45	142	256	41	139	171	58	157	86	0	331	67	0	20	0	0	19	1	181	0	188	195	0	0	113	307	0	0	65	0	0	9	30	33	35	25	141	49	106	36	29	25	56	38	40
20	0	0	0	0	0	1	0	0	52	0	0	85	98	122	88	0	0	0	0	251	0	0	0	1	0	0	0	0	0	0	0	0	0	0	144	17	48	31	36	27	8	11	12	6	22	6	35	37	40
21	0	0	0	0	0	0	0	100	0	0	0	0	0	0	0	0	0	0	0	0	0	0	0	0	0	0	0	62	0	0	0	0	0	0	0	0	0	0	2	33	36	31	19	4	6	1	7	7	11
22	0	0	0	0	0	0	0	0	0	0	0	0	0	0	0	0	1	0	0	0	17	0	0	0	0	0	0	0	0	0	0	0	0	0	84	1	0	151	10	5	67	9	28	24	22	433	6	8	30
23	273	70	297	239	132	321	527	221	59	76	223	129	80	110	241	188	141	319	384	198	378	436	85	290	83	454	470	0	0	71	120	162	97	134	478	541	51	35	101	37	57	3026	297	543	478	106	178	448	214
24	0	0	0	0	0	0	0	100	0	51	0	0	0	0	21	0	0	0	0	0	0	0	237	0	160	0	0	0	13	0	0	0	0	0	0	8	0	13	5	51	9	30	56	17	45	27	33	14	32
25	0	0	0	0	0	0	0	120	0	0	35	0	0	0	0	0	0	0	0	0	0	0	0	0	0	0	0	0	0	169	0	0	194	0	0	6	0	1	49	18	0	13	28	12	18	5	85	6	18
26	102	143	30	0	0	0	0	137	0	94	50	191	0	27	40	0	58	123	0	35	12	0	156	174	0	0	198	139	182	78	94	0	75	0	107	142	13	70	110	144	73	115	312	131	79	81	256	62	118
27	4	4	0	0	0	0	0	0	0	0	0	116	0	50	0	0	0	0	0	0	0	0	0	0	25	13	0	9	0	184	21	0	67	34	2	60	0	15	34	16	15	20	155	29	29	14	42	12	65
28	62	139	157	103	1	2	0	638	1	899	22	53	0	1	33	72	144	0	47	0	1	1	827	97	261	110	192	0	46	256	150	0	135	0	1	232	34	105	187	351	273	326	631	222	616	192	463	207	442
29	0	47	1	79	0	13	9	1	0	0	11	1	19	11	0	0	3	0	0	4	3	13	0	2	100	20	11	1	54	3	0	143	0	0	0	15	0	0	4	2	10	0	16	2	1	0	35	12	36
30	0	40	0	0	0	1	0	0	0	0	0	0	0	0	0	0	0	0	0	0	0	0	9	0	0	0	0	0	1	0	0	0	0	0	0	2	6	1	28	7	9	10	54	4	10	12	170	5	17
31	46	49	140	0	54	0	0	0	0	0	0	0	0	0	0	35	0	54	0	34	10	0	89	0	57	0	0	0	0	157	0	0	72	0	61	3	0	21	0	92	27	31	35	9	7	7	1	2	21
32	0	0	0	0	0	0	0	0	5	0	0	2	0	0	0	2	0	0	0	0	2	0	20	0	0	0	0	0	0	0	0	0	2	0	0	2	0	44	2	0	4	4	17	110	1	15	18	21	97
33	6	0	0	0	0	0	0	0	0	0	0	0	0	0	0	0	0	0	0	0	0	0	0	0	0	0	0	0	0	0	0	0	0	0	0	9	48	53	20	30	3	16	12	5	12	13	6	4	15
34	16	375	512	109	1	0	0	226	0	1	0	4	34	0	80	0	34	5	1	52	1	236	333	91	1	0	417	0	188	72	299	0	222	0	155	180	26	29	142	170	155	207	225	199	585	91	401	431	173
35	78	0	65	153	86	85	0	67	50	93	175	73	114	56	102	139	0	95	80	18	72	98	0	0	0	167	0	0	50	34	0	0	0	0	0	9	0	8	29	1	14	64	8	4	8	14	5	3	2
36	0	0	0	0	0	0	0	0	0	0	0	0	0	0	0	0	0	0	0	0	0	0	0	0	0	0	0	0	0	0	0	0	0	0	0	0	6	2	11	0	2	2	1	0	4	0	13	0	3
37	271	313	1346	557	208	68	278	490	285	159	87	35	524	241	91	117	0	77	350	1	21	237	267	347	291	90	872	30	872	972	347	305	195	0	241	1268	188	235	360	438	347	426	477	731	2095	295	716	1144	318
38	0	61	42	0	8	0	0	44	0	0	0	0	0	0	0	0	0	0	0	41	0	0	9	0	0	0	0	0	142	0	0	0	0	0	0	15	0	10	8	91	14	37	56	16	9	8	13	5	34
39	0	0	0	0	0	0	0	0	0	0	0	0	0	0	0	0	0	0	0	0	34	0	0	0	0	0	0	0	0	0	0	0	0	0	0	3	0	0	3	0	15	5	12	3	4	2	0	12	8
40	0	0	31	0	0	1	0	0	28	0	0	0	0	0	0	16	50	0	0	0	0	0	0	0	0	0	1	0	36	0	0	0	0	0	0	11	11	7	11	13	1	4	11	10	7	5	3	9	3
41	0	0	0	0	0	0	0	0	0	0	0	0	0	0	0	0	0	0	0	0	0	0	0	0	0	0	0	0	0	0	0	0	0	0	0	0	0	0	0	11	0	2	6	0	0	0	0	0	3
42	0	16	0	8	8	1	0	0	0	0	1	0	6	1	0	0	2	0	0	3	0	0	0	5	0	1	6	0	4	2	0	8	2	1	0	6	0	0	1	4	19	4	77	16	2	2	42	11	47
43	0	0	0	0	0	0	0	0	0	0	0	0	1	5	0	0	0	0	0	0	0	0	82	0	0	0	0	3	0	0	0	0	0	0	0	2	0	12	1	0	1	14	6	4	4	6	6	3	13
44	0	0	55	0	0	0	0	0	0	0	0	0	60	0	0	0	1	39	0	0	28	0	25	0	0	0	0	0	67	0	0	0	0	0	0	2	13	0	7	7	8	3	19	1	1	0	2	3	4
45	0	7	0	0	0	0	0	43	0	0	0	0	0	0	34	0	0	0	0	0	0	0	79	0	1	0	0	0	0	0	0	0	0	0	0	5	0	0	13	79	45	19	34	23	33	10	22	15	48
46	73	0	0	0	0	0	0	0	0	0	0	0	0	0	0	0	0	0	0	0	0	0	0	0	0	0	0	0	0	0	0	0	0	0	0	5	0	0	9	41	10	48	56	6	8	8	11	13	39
47	0	0	0	0	8	230	0	0	9	0	0	0	0	0	0	5	0	0	0	0	2	0	0	0	0	0	0	0	0	6	0	0	2	0	0	0	0	24	15	0	0	12	26	148	4	6	12	49	133
48	321	0	30	16	92	75	0	64	224	339	36	1	143	58	164	118	43	49	99	296	94	219	0	0	0	0	1	59	137	0	200	140	37	161	168	57	0	35	326	34	26	800	82	62	68	20	61	72	73
49	0	0	0	0	0	0	1	57	0	1	0	0	0	0	0	0	0	83	0	1	0	1	32	0	0	0	0	0	0	77	0	0	1	0	0	32	0	20	24	31	19	28	85	43	38	11	54	24	23
50	0	0	28	0	120	0	0	0	0	42	0	0	0	0	0	0	0	0	0	0	0	0	0	0	0	0	0	0	0	0	0	0	0	0	0	4	12	4	14	24	2	1	0	2	2	0	0	2	1
51	93	0	0	0	113	79	271	52	126	0	46	118	66	161	37	156	0	0	43	128	16	0	0	0	0	0	0	58	0	46	121	72	0	0	0	40	0	12	19	0	14	533	27	41	29	29	27	43	8
52	0	87	0	0	1	0	85	0	0	0	0	0	0	0	0	0	0	0	0	0	0	0	59	0	0	118	0	0	36	89	0	0	0	60	77	44	0	28	6	44	73	79	56	32	295	11	17	33	56
53	213	119	263	311	428	40	438	69	543	279	107	177	0	130	52	233	32	131	86	111	174	44	136	577	620	346	74	259	605	290	156	296	40	158	1	280	215	42	274	61	69	1044	362	337	1857	36	630	1459	202
54	50	183	238	0	0	0	0	0	72	0	0	0	83	56	43	0	1	0	0	0	18	1	244	0	0	0	0	0	49	76	106	0	0	0	0	57	26	14	30	395	91	112	243	29	33	39	29	38	92
55	0	0	0	0	0	0	0	0	0	0	0	0	0	0	0	0	0	0	0	0	0	0	0	0	0	0	1	0	0	0	475	0	0	0	0	3	4	1	0	278	63	51	86	3	5	11	7	10	58
56	115	0	169	41	0	160	0	2	1	85	102	51	3	117	94	32	128	100	0	114	54	0	368	205	0	0	1	82	4	0	1	1	99	142	303	115	49	42	95	34	115	574	184	177	105	182	296	78	107
57	0	54	0	0	0	0	0	0	67	0	0	0	0	0	70	0	0	0	0	0	0	0	0	0	0	0	0	0	0	0	0	0	0	0	0	0	9	0	0	0	1	3	1	1	0	0	0	3	0
58	0	0	0	0	0	0	0	0	0	0	0	0	0	0	0	0	0	0	0	0	0	0	0	0	0	0	0	0	0	0	0	0	0	0	0	19	20	14	22	50	8	4	17	18	6	11	14	25	20
59	0	0	0	0	0	0	0	0	0	0	81	0	0	0	0	0	0	0	0	0	0	0	0	0	0	0	0	0	0	0	0	0	0	0	0	0	3	6	0	17	0	19	11	0	1	190	8	4	9
60	21	0	0	0	0	0	0	0	0	0	0	0	0	0	24	8	0	0	0	0	0	0	59	0	0	0	0	0	0	0	0	0	0	0	0	14	8	0	20	11	11	29	51	20	49	11	101	35	100
61	0	0	65	0	0	0	0	0	0	0	0	0	32	0	0	0	0	0	0	0	0	0	30	0	0	0	0	0	27	0	0	0	0	0	0	7	0	0	8	11	3	3	18	2	0	1	17	2	6
62	0	0	0	0	0	0	0	0	0	0	0	0	0	0	0	0	0	0	0	0	55	0	18	0	0	0	0	0	0	0	0	0	0	0	0	0	0	0	0	7	5	35	23	8	21	5	7	2	28
63	46	0	0	52	0	1	0	0	0	0	0	0	56	0	0	0	0	0	0	0	0	0	31	0	0	0	0	0	0	0	0	0	0	0	0	16	0	13	9	182	50	81	79	8	60	14	14	11	42
64	0	1	0	1	0	0	0	0	0	0	0	0	0	0	1	0	0	0	0	0	0	0	0	0	0	0	0	2	0	30	0	0	0	0	0	0	0	6	10	6	10	10	16	1	1	9	20	0	13
65	74	69	126	365	115	383	0	0	168	0	95	187	25	129	167	212	13	258	55	50	54	3	14	0	0	0	188	0	0	96	0	2	141	0	165	27	61	45	21	59	12	18	17	12	29	5	53	24	33
66	0	0	0	0	0	0	0	0	0	0	36	0	0	0	0	0	0	0	0	0	0	0	0	0	0	0	0	0	0	0	0	0	0	0	0	1	0	13	6	2	2	13	4	3	1	92	1	0	7
67	232	211	0	117	22	1	0	206	207	169	33	0	92	63	24	93	25	1	221	67	42	0	0	0	0	131	172	201	0	85	0	98	141	0	0	1	0	0	0	0	10	6	6	6	12	7	2	3	11
68	0	0	0	0	0	0	0	0	0	0	0	0	0	0	0	0	0	0	0	0	0	0	4	0	0	0	0	0	0	0	0	0	0	0	0	1	5	2	13	0	13	22	26	15	1	3	24	8	20
69	319	261	347	274	506	98	63	79	674	83	266	289	309	201	141	879	104	297	364	194	50	38	768	3	137	178	353	6	295	461	229	89	0	166	799	711	28	143	820	155	925	541	1397	608	420	594	2744	281	961
70	0	32	0	86	0	0	0	37	0	125	0	8	0	0	0	0	0	0	0	0	28	1	16	0	97	1	84	0	89	68	0	0	0	0	0	29	10	28	20	75	99	64	44	31	91	14	26	51	13
71	38	50	0	0	1	45	0	98	0	77	57	0	2	65	8	0	0	209	82	1	131	22	0	0	0	0	0	0	1	27	0	1	0	88	0	133	364	306	111	254	38	80	72	61	78	54	122	127	106
72	0	0	0	0	0	0	0	0	0	0	0	0	0	0	0	0	0	0	0	0	0	0	0	0	3	0	0	0	0	0	0	0	0	0	0	13	48	17	2	20	2	1	2	2	3	1	1	1	5
73	0	0	0	0	0	0	0	0	0	0	0	0	0	0	0	0	0	0	0	0	0	0	0	0	0	0	0	0	0	0	0	0	0	0	0	0	0	0	32	0	0	0	21	6	0	1	0	11	9
74	0	0	0	0	0	0	0	0	0	0	0	0	0	0	0	0	0	0	0	0	0	0	0	0	0	0	0	0	0	0	0	0	0	0	0	2	0	0	0	33	0	3	3	0	8	1	3	1	4
75	50	4	22	2	0	43	49	1	42	0	0	39	0	0	67	39	0	75	89	158	51	1	0	0	0	0	1	0	0	157	1	1	140	15	0	24	33	14	20	13	4	6	10	13	9	6	11	16	15
76	0	78	117	0	0	0	60	0	0	0	0	0	0	0	28	0	1	0	0	0	0	0	184	0	0	0	0	0	0	40	0	0	0	0	0	28	18	27	24	32	66	23	80	31	29	16	78	50	47
77	0	77	0	0	0	0	0	1	0	0	0	0	64	0	0	0	0	0	6	0	0	0	125	0	0	0	0	0	1	50	0	0	0	0	0	97	0	15	5	24	10	16	60	37	43	15	36	14	35
78	0	0	0	0	0	0	0	0	0	0	9	0	0	0	0	0	0	0	0	0	0	0	0	0	0	0	0	0	0	0	0	0	0	0	0	6	0	8	4	9	1	17	17	2	0	437	0	0	2
79	37	594	118	43	1	0	83	1364	0	1036	132	117	61	2	147	169	242	0	101	34	0	1	555	677	924	621	208	214	85	460	544	230	0	0	100	135	10	35	36	94	373	518	287	53	527	70	40	95	177
80	0	0	0	0	1	0	0	1	0	0	73	0	0	21	76	0	0	0	0	0	0	0	0	0	0	0	0	0	0	0	0	0	0	0	0	2	11	9	5	9	9	7	4	5	1	1	8	10	13
81	35	0	126	43	0	0	0	0	1	46	111	0	0	52	41	158	0	76	0	0	35	0	0	0	0	85	0	0	0	146	0	0	0	0	73	14	0	136	9	103	124	434	133	17	30	5746	42	26	108
82	0	0	0	0	0	0	0	0	0	0	0	0	0	0	0	0	0	0	0	0	0	0	0	0	0	0	0	0	0	0	0	0	0	0	0	5	0	0	1	0	0	6	2	4	0	50	0	4	1
83	6	51	0	45	0	0	0	0	38	0	75	0	0	0	105	99	1	0	0	0	53	0	2	73	1	28	0	0	0	28	220	0	0	0	0	4	0	123	15	13	85	22	74	33	24	205	35	27	47
84	18	15	126	41	0	0	238	0	0	37	0	0	10	0	0	0	64	62	0	0	17	0	118	0	0	0	0	0	0	81	218	0	0	0	0	7	0	27	14	34	123	32	65	34	12	26	32	18	33
85	0	0	0	0	0	0	0	0	1	0	0	0	0	1	0	0	0	98	0	0	0	0	21	0	0	0	0	0	0	0	0	0	0	0	0	4	0	0	0	3	5	0	12	7	1	1	11	1	3
86	0	103	0	0	26	0	0	0	0	0	0	0	0	0	0	0	0	2	1	0	0	0	172	222	0	241	0	0	0	1	401	0	0	197	0	25	0	4	23	20	62	43	70	12	65	26	41	19	47
87	0	0	0	0	0	0	0	0	0	0	0	0	0	0	0	0	0	0	0	0	0	0	20	165	0	0	0	0	0	97	0	0	0	0	0	14	20	16	10	12	6	23	21	15	62	8	20	7	16
88	0	0	0	0	0	0	0	0	0	0	0	0	0	0	0	0	0	0	1	0	0	0	16	0	0	0	0	0	0	0	0	0	0	0	0	2	0	3	3	4	1	1	32	1	4	14	3	2	3
89	68	106	56	195	307	169	0	116	208	214	130	219	109	69	72	178	176	90	81	219	206	447	19	207	20	2	0	0	2	46	230	5	0	133	0	73	10	33	91	13	42	316	40	45	28	46	23	10	46
90	3	0	0	0	41	0	0	7	79	0	9	76	0	0	0	7	0	0	0	0	10	0	0	0	8	0	12	0	1	103	84	36	12	0	0	7	0	6	2	1	12	14	13	12	14	15	10	8	18
91	0	53	0	0	0	0	0	0	1	0	0	0	0	0	0	0	0	0	0	0	0	0	0	0	0	0	0	0	1	0	0	0	2	0	0	0	0	7	2	12	5	6	9	1	0	1	5	2	8
92	1	0	107	1	0	0	0	0	0	37	0	0	0	0	0	0	0	71	0	0	0	0	9	8	2	0	0	0	0	31	8	0	0	4	0	21	41	8	21	25	9	72	99	68	29	25	76	27	92
93	579	461	605	794	466	708	396	259	637	757	1728	641	352	834	584	881	287	712	1054	1113	558	362	44	663	147	179	138	7	37	125	154	835	716	106	291	25	10	16	3	3	24	8	13	12	48	7	5	9	6
94	0	0	0	0	0	0	0	0	1	0	0	0	0	0	0	0	0	0	0	0	0	0	0	0	0	0	0	0	0	0	0	0	0	0	0	1	0	0	0	0	0	0	0	0	0	5	1	0	0
95	0	0	0	0	0	0	0	0	0	0	0	0	0	0	0	0	0	0	0	0	0	0	0	0	0	0	0	0	0	0	0	0	0	0	0	5	0	0	0	0	0	4	5	3	0	2	1	3	3
96	0	0	0	0	0	0	0	0	0	0	0	0	0	0	0	0	0	0	0	0	0	0	0	0	0	0	0	0	0	0	0	0	0	0	0	113	211	275	70	186	34	52	57	27	63	35	72	72	71
97	0	0	0	0	0	0	1	0	0	0	0	0	0	0	0	0	0	0	0	0	0	0	0	0	0	1	0	0	0	0	2	0	0	0	0	60	277	215	79	178	22	41	58	18	40	48	62	39	42
98	0	0	0	0	1	0	0	0	0	0	0	0	0	0	0	0	0	88	0	0	0	1	82	0	0	270	0	0	0	0	0	0	0	0	0	28	21	32	21	66	12	10	23	9	5	7	20	19	32
99	69	135	0	52	54	118	150	0	0	47	208	63	77	62	122	35	21	307	33	88	35	0	35	230	0	98	83	48	61	70	0	0	193	0	64	24	0	21	12	0	67	4	28	29	5	49	12	24	10
100	0	0	0	0	0	0	0	0	0	0	0	0	0	0	0	0	0	0	0	0	0	0	0	0	0	0	0	0	0	0	0	0	0	0	0	1	0	9	0	7	5	1	0	0	3	336	0	1	9
101	0	0	81	0	0	42	0	0	0	0	0	54	0	0	51	0	0	0	0	0	0	0	0	0	0	0	0	0	0	0	0	0	0	0	0	3	0	7	0	0	19	5	8	5	5	1	9	8	4
102	0	82	35	0	0	0	0	0	0	31	0	0	0	0	0	36	0	0	0	1	0	0	13	39	0	0	0	0	0	0	0	70	0	0	0	55	12	109	31	35	20	229	108	38	43	64	91	36	64
103	0	0	1	0	4	2	0	0	1	0	0	0	0	1	0	78	64	0	0	0	0	1	0	0	0	1	0	0	0	0	0	0	0	0	0	16	2	11	11	0	181	7	20	11	20	10	36	2	21
104	0	0	0	0	0	0	0	0	0	0	0	0	0	0	0	0	0	0	0	0	0	0	0	0	0	0	0	0	0	0	0	0	0	0	0	72	171	134	84	122	16	23	23	16	44	14	33	34	31
105	45	115	64	41	193	189	0	82	50	136	254	0	0	41	282	70	48	317	3	111	153	80	1524	0	1	0	110	213	222	402	572	0	0	0	0	123	101	29	136	85	2182	103	231	71	122	84	176	32	102
106	0	0	64	0	0	0	0	0	0	0	0	0	0	0	0	0	0	0	0	0	0	0	104	0	0	0	0	0	0	0	0	0	0	0	0	5	0	0	0	4	9	0	7	8	2	8	17	9	5
107	0	1	0	57	0	0	1	40	83	2	0	0	28	113	0	119	0	0	79	0	31	8	0	0	0	0	0	0	3	0	0	0	0	0	0	171	448	349	229	335	50	70	111	66	156	70	168	192	130
108	0	0	0	33	0	0	0	99	0	0	0	0	0	0	0	0	0	0	0	0	0	0	0	0	0	0	0	0	0	0	161	0	0	0	32	0	0	0	0	0	0	0	1	0	0	0	0	0	0
109	189	164	1	120	40	88	0	0	1	11	50	0	59	0	686	163	0	43	0	219	13	1	123	426	0	727	0	68	132	215	115	292	217	0	496	3341	21	29	1776	6	8	23	3	2962	0	8	52	6	20
110	0	0	0	0	0	0	0	0	0	0	0	0	0	0	0	0	0	0	0	0	0	0	27	0	0	0	0	0	0	0	0	0	0	0	0	0	0	5	0	5	10	0	2	4	2	0	2	1	1
111	0	0	10	0	0	0	0	0	81	9	0	96	0	0	0	0	0	0	0	0	0	0	0	0	0	0	0	0	0	0	0	0	0	0	0	4	0	1	0	0	5	0	1	2	3	1	0	1	3
112	0	0	0	0	0	0	0	0	0	0	0	0	0	0	0	0	0	0	0	0	0	0	0	0	0	0	0	0	0	0	0	0	0	0	0	0	0	0	0	25	0	0	3	0	0	1	0	3	0
113	0	0	0	0	0	0	0	0	0	0	0	0	0	0	0	0	0	0	0	0	0	0	0	0	0	0	0	0	0	0	0	0	0	0	0	0	0	0	0	1	24	0	10	1	6	0	0	5	7
114	0	81	62	0	0	112	0	0	0	1	1	60	0	62	8	118	34	230	117	43	127	112	0	92	147	473	0	54	0	0	0	129	0	0	0	35	81	92	14	64	29	27	39	26	18	16	34	56	49
115	0	0	0	75	0	0	0	0	0	0	71	0	32	210	20	0	1	55	87	50	41	1	52	0	0	0	0	0	0	0	0	114	0	0	218	19	1	1	1	0	17	8	23	2	8	30	4	8	9
116	0	0	65	0	0	0	0	0	0	0	0	0	0	0	0	0	0	0	0	0	0	0	0	0	0	0	0	0	0	0	0	0	0	0	0	7	5	14	2	6	5	14	1	4	6	201	2	3	1
117	43	0	0	0	0	0	0	0	0	0	0	1	0	0	0	0	0	1	0	0	0	51	0	0	0	0	0	0	0	13	0	0	0	0	0	0	1	0	0	0	5	38	7	3	6	0	1	1	3
118	0	0	0	0	0	0	0	0	0	0	0	0	0	0	0	0	0	0	0	0	0	0	0	0	0	0	0	0	0	0	0	0	0	0	0	0	0	0	0	0	0	0	0	0	0	0	0	0	0
119	0	0	0	0	0	0	0	0	0	0	0	0	0	0	0	0	0	0	0	0	0	0	0	0	0	0	0	0	0	0	0	0	0	0	0	126	276	278	107	269	27	35	58	42	79	36	70	78	69
120	0	0	0	53	0	107	0	0	118	0	0	0	0	0	21	0	22	0	0	0	11	0	0	0	0	0	0	0	0	30	0	0	1	0	0	28	53	56	44	70	15	25	31	12	20	4	23	27	23
121	42	0	0	0	7	116	0	81	1	0	42	2	0	11	0	0	35	0	0	0	17	0	108	0	0	0	0	1	0	1	0	1	0	54	0	23	0	20	9	15	114	6	56	9	52	199	5	12	20
122	19	0	0	0	0	0	0	0	0	0	0	0	25	0	0	0	0	0	0	0	36	0	0	0	0	0	0	0	0	0	0	0	0	0	0	4	0	0	1	0	0	0	0	2	0	12	7	2	9
123	0	49	65	0	0	0	0	15	0	0	102	0	0	0	0	0	0	0	0	0	0	0	30	0	0	0	0	0	0	0	0	0	0	0	0	6	10	5	3	2	6	0	10	6	0	1	3	5	8
124	0	0	0	0	0	0	0	0	0	0	0	0	0	0	0	0	0	0	0	0	0	0	0	0	0	0	0	0	0	0	0	0	0	0	0	0	0	0	0	0	0	1	0	0	2	2	0	0	0
125	0	6	0	0	0	0	0	0	0	0	0	0	0	0	0	0	0	0	0	0	0	0	0	0	0	0	0	0	0	0	0	0	0	0	0	0	3	15	0	3	2	4	3	4	1	10	0	10	2
126	1	0	0	0	2	0	0	3	5	0	7	1	0	0	0	0	3	0	1	0	0	1	0	0	1	1	0	0	2	0	202	0	0	0	71	6	0	13	13	94	4	88	57	4	16	15	12	26	39
127	0	1	0	0	3	1	0	0	0	0	1	0	0	0	0	0	0	0	1	0	0	0	459	90	0	0	0	0	1	0	0	0	0	0	0	5	0	17	12	23	59	11	73	14	13	40	37	9	56
128	0	0	0	0	0	0	0	0	0	0	0	0	58	0	0	0	0	0	0	0	0	0	31	0	0	0	0	0	56	0	0	0	0	0	0	8	0	0	0	0	2	24	2	5	0	1	5	0	0
129	0	173	33	104	0	0	0	116	0	0	115	0	70	0	0	0	0	0	0	0	0	0	23	0	374	0	245	73	0	0	0	0	0	0	0	16	0	14	13	15	2	21	20	10	24	17	18	13	11
130	121	35	95	29	0	60	0	134	106	0	48	108	50	46	59	40	74	100	119	187	0	0	0	0	0	236	0	0	1	0	0	0	0	0	0	76	207	174	64	161	50	36	45	42	76	12	46	51	60
131	2	0	0	0	0	0	0	0	0	0	0	0	0	0	0	0	0	0	0	0	0	0	0	0	0	0	0	0	0	0	0	0	0	0	0	0	6	3	0	0	0	0	0	0	1	1	0	0	0
132	0	7	0	36	14	4	24	1	2	4	0	0	2	8	0	0	3	0	0	0	0	0	0	4	30	0	0	0	1	2	1	8	0	0	0	0	0	0	5	0	6	0	21	4	0	0	27	0	34
133	113	32	123	0	0	0	0	0	60	0	37	0	0	0	26	0	0	0	0	56	0	0	118	0	0	0	1	1	150	122	0	0	0	0	0	21	19	51	51	114	110	62	125	45	30	30	95	46	51
134	484	324	625	111	284	678	0	451	212	415	448	381	113	270	369	217	187	428	373	471	243	0	11	537	1	475	378	244	39	73	209	0	195	81	59	27	19	55	19	7	151	371	58	44	33	110	27	29	51
135	0	0	1	0	0	0	0	0	0	0	0	0	0	0	0	0	0	0	0	0	0	0	107	0	0	0	0	0	0	0	0	0	0	0	0	0	0	8	1	0	11	7	23	5	1	14	3	0	6
136	0	0	0	3	0	0	0	0	0	0	0	0	0	0	0	0	0	0	0	0	0	0	0	0	0	0	0	0	0	0	0	0	0	0	0	43	53	123	32	45	5	14	12	10	24	14	7	9	14
137	0	0	2	0	0	1	0	0	0	0	0	0	1	0	2	0	0	0	0	0	0	0	1	0	0	12	0	0	0	89	0	0	0	0	0	18	0	3	13	3	3	19	33	20	39	7	33	21	13
138	108	149	31	0	403	153	629	4	131	0	118	113	0	109	294	57	0	66	182	269	255	226	83	2	259	288	290	163	2	187	48	2	49	121	186	24	12	24	5	18	99	88	52	38	16	43	14	13	83
139	103	0	0	0	0	0	111	0	0	1	0	0	0	0	0	0	0	0	0	107	0	0	0	0	113	0	0	0	0	0	0	0	0	0	0	9	3	8	19	56	12	43	65	18	60	10	49	27	40
140	62	70	155	92	0	127	135	123	33	0	263	13	40	44	43	291	63	212	176	106	82	32	46	192	71	196	87	230	0	281	294	212	108	148	73	192	22	46	36	41	309	1940	175	219	138	64	94	154	102
141	0	0	0	0	0	0	0	0	0	0	0	0	0	0	0	0	0	0	0	0	0	0	0	0	0	0	0	0	0	0	0	0	0	0	0	172	424	283	165	294	53	79	105	59	124	69	156	151	151
142	0	0	0	0	0	0	0	0	0	0	0	0	0	0	48	0	0	0	0	0	0	0	0	0	0	0	0	0	0	0	0	0	0	0	1	25	60	43	22	33	6	11	6	4	8	12	7	20	13
143	0	0	0	0	0	0	0	0	0	0	0	0	0	0	0	0	0	0	0	0	0	0	0	0	0	0	0	0	0	0	0	0	0	0	0	0	0	0	0	0	7	0	1	0	0	5	2	0	0
144	27	0	0	1	0	0	0	1	0	0	0	0	0	0	0	0	0	0	0	0	0	0	42	0	0	0	1	0	2	0	0	0	0	0	0	18	0	12	9	12	62	44	34	18	15	10	24	13	27
145	0	0	0	0	0	0	0	0	113	0	0	0	0	0	0	0	0	0	0	0	0	0	122	0	0	0	0	1	31	0	0	0	0	7	0	2	0	18	26	19	73	20	55	26	46	51	222	11	62
146	0	0	0	0	0	0	0	0	0	0	0	0	0	0	0	0	0	0	0	0	0	0	0	0	0	0	0	0	0	0	0	0	0	0	0	0	0	25	5	2	1	1	0	0	3	3	8	12	1
147	0	0	0	0	0	0	0	0	0	0	0	0	0	0	0	0	0	0	0	0	0	0	0	0	0	0	0	0	0	0	0	0	0	0	0	6	31	10	8	10	2	2	9	3	5	5	1	3	3
148	0	0	0	0	1	0	0	1	0	0	0	0	0	0	0	0	0	0	0	0	1	158	0	0	0	0	0	0	0	52	0	0	0	0	0	0	0	2	3	5	4	0	7	8	3	1	1	12	3
149	0	0	0	0	0	0	0	0	0	0	0	0	0	0	0	0	0	0	0	0	0	0	0	0	0	0	0	0	0	0	0	0	0	0	0	0	18	0	0	0	4	2	10	9	2	0	7	1	5
150	80	83	38	95	45	117	0	81	0	28	65	68	28	73	100	0	105	26	24	122	97	0	0	206	0	354	0	58	136	30	2	10	1	60	0	17	0	24	10	0	85	55	28	7	16	73	14	10	14
151	148	335	19	736	170	68	100	20	41	1	44	1	293	152	2	69	27	1	0	37	33	3	2	16	642	142	5	2	184	67	14	451	53	27	45	20	0	11	36	1	75	14	107	26	21	2	34	17	44
152	0	0	0	0	0	1	0	0	0	0	1	0	0	0	0	0	66	0	4	0	0	0	2637	0	0	0	0	0	0	53	102	0	0	0	0	17	0	13	32	15	61	10	116	35	24	36	78	6	100
153	0	0	0	0	63	0	0	0	0	0	0	0	0	0	0	0	0	0	0	0	0	0	0	0	0	0	0	0	0	0	0	0	0	0	0	0	5	13	2	6	4	11	15	5	8	4	5	2	10
154	0	0	0	0	0	0	0	0	0	0	0	0	0	0	0	0	0	0	0	0	0	0	0	0	0	0	0	0	0	0	0	0	0	0	0	12	50	45	26	50	9	11	12	12	24	9	19	14	27
155	0	0	0	0	0	0	0	0	0	0	0	0	0	0	0	0	0	0	0	0	0	0	0	0	0	0	0	0	0	0	0	0	0	0	0	1	0	0	0	0	0	0	2	0	1	0	0	5	2
156	0	41	0	0	0	0	0	0	0	0	0	0	0	0	28	0	0	0	0	0	0	0	21	0	0	0	0	0	0	0	0	0	0	0	0	0	0	0	6	4	9	12	16	10	8	2	12	2	9
157	0	0	0	0	0	0	0	0	0	0	0	0	0	0	1	0	0	0	0	0	0	0	0	0	0	0	0	0	0	0	0	0	0	0	0	4	8	0	0	1	0	0	0	5	0	0	1	0	0
158	0	0	0	0	0	0	0	0	0	0	0	0	0	0	0	0	0	0	0	0	0	0	0	0	0	0	0	0	0	0	0	0	0	0	2	0	0	0	0	2	4	3	2	4	0	4	5	0	0
159	0	0	0	0	0	0	0	0	0	0	0	0	0	0	0	0	0	0	0	0	0	0	0	0	0	0	0	0	0	0	0	0	0	0	0	6	55	79	15	19	10	6	11	9	11	12	9	13	2
160	1	0	13	0	0	1	0	0	0	98	0	0	0	0	29	90	0	0	0	0	0	0	45	107	0	0	0	0	0	0	0	0	0	0	1	17	8	22	9	23	109	28	86	25	37	121	48	17	64
161	0	0	0	0	0	0	0	0	0	0	0	0	0	0	0	0	0	0	0	0	0	0	0	0	0	0	0	0	0	0	0	0	0	0	0	11	51	40	23	26	11	7	7	0	20	3	6	11	6
162	0	0	0	0	84	0	12	0	0	0	0	0	0	0	0	0	0	0	0	0	0	0	0	0	0	0	0	0	0	29	0	0	0	0	0	15	29	22	5	13	0	0	6	1	10	4	5	8	7
163	0	0	0	0	0	0	0	0	0	0	0	0	0	0	0	0	0	0	0	0	0	0	0	0	0	0	0	0	0	0	0	0	0	0	0	5	0	14	0	2	0	2	0	0	1	5	5	0	3
164	128	0	93	0	0	0	0	0	0	32	0	0	0	0	0	0	0	0	0	0	0	0	0	0	0	0	0	0	0	35	0	0	0	0	0	25	57	11	20	25	27	36	78	66	32	13	48	41	34
165	243	246	635	295	232	617	198	364	52	673	314	478	657	402	151	599	147	96	521	325	240	286	1	168	511	296	1	0	68	475	363	203	31	129	141	429	56	85	19	22	54	25	35	204	597	94	31	349	15
166	0	124	71	164	184	85	107	95	51	58	102	171	48	0	137	115	29	0	156	178	0	0	0	0	44	0	87	19	132	111	74	0	114	14	231	23	2	17	33	16	9	48	14	36	55	20	11	73	5
167	0	0	0	0	0	0	0	0	0	0	0	0	0	0	0	0	0	0	0	0	0	0	0	117	0	0	0	0	0	0	0	0	0	0	0	5	0	0	1	0	11	62	8	7	6	80	9	2	3
168	0	88	0	0	0	0	0	0	0	0	0	0	0	0	52	0	0	0	0	0	0	0	254	0	0	2	0	0	0	0	0	0	0	0	0	8	0	15	15	23	17	22	61	10	18	29	19	2	27
169	0	0	0	0	0	0	0	0	0	0	0	0	0	0	0	0	0	0	0	0	0	0	0	0	0	0	0	0	0	0	0	0	0	0	0	0	0	0	4	0	7	3	7	0	0	3	0	3	3
170	0	25	15	0	0	0	0	185	0	0	0	61	0	0	25	111	0	0	157	83	0	0	135	2	0	0	0	0	0	86	86	0	0	0	0	23	10	40	23	85	41	96	108	31	77	29	49	26	48
171	0	0	37	0	1	0	0	0	1	0	66	0	0	0	0	0	0	0	0	0	0	30	0	0	0	0	0	0	0	0	0	0	0	0	0	0	0	4	9	3	14	7	10	8	8	0	18	11	13
172	0	0	0	0	0	0	0	0	0	0	0	0	0	0	0	0	0	0	0	0	0	0	0	0	0	0	0	0	0	0	0	0	0	0	0	7	0	0	0	0	8	0	3	0	2	0	0	0	1
173	24	22	0	0	0	2	0	0	4	0	0	7	3	0	0	0	42	0	0	7	0	0	14	1	0	1	89	0	0	0	0	0	0	0	0	28	32	50	27	56	21	61	58	24	13	64	18	22	38
174	0	0	0	0	0	0	0	0	0	0	0	0	0	0	0	0	0	0	0	0	0	0	0	0	0	0	0	0	0	0	0	0	0	0	0	2	0	27	9	8	6	39	4	4	1	430	0	10	7
175	0	0	0	0	0	0	0	0	0	0	0	0	0	0	0	0	0	0	0	0	0	0	0	0	0	0	0	0	0	0	0	0	0	0	0	0	0	0	0	1	0	1	1	0	1	0	0	0	6
176	0	0	0	0	0	0	0	0	0	0	0	0	0	0	39	0	0	0	0	0	0	0	0	0	82	0	0	0	0	0	0	0	0	0	1	4	0	3	3	0	1	0	0	17	4	0	3	2	0
177	0	0	0	0	0	0	18	0	0	86	0	0	0	0	0	0	0	0	0	0	0	0	63	0	0	0	0	0	0	0	0	0	0	0	0	23	5	6	11	10	9	51	64	26	20	17	34	24	26
178	0	1	67	0	0	1	0	104	0	0	0	0	0	0	0	0	0	0	9	0	21	2	2490	0	182	0	0	0	0	0	0	0	0	0	0	11	10	2	23	31	59	17	107	25	55	36	35	17	65
179	1	17	0	2	0	0	0	0	0	0	0	0	4	0	1	0	0	0	0	0	0	0	0	0	0	0	0	0	0	0	0	0	0	0	0	0	0	0	0	0	0	0	3	0	0	0	0	0	5
180	0	0	0	0	0	0	0	74	0	0	0	0	0	0	0	0	0	0	0	0	0	0	0	0	21	0	0	0	0	2	0	0	0	0	0	14	0	0	38	2	14	4	189	24	19	7	99	14	88
181	0	0	0	0	75	0	0	0	0	0	0	0	0	0	0	0	0	0	0	0	0	0	0	0	0	0	0	0	0	0	0	0	0	0	0	13	6	17	15	9	4	5	11	37	2	7	18	142	103
182	0	0	0	0	0	0	0	0	0	0	0	0	0	0	0	0	0	0	0	0	0	0	11	0	0	0	0	0	0	0	0	0	0	0	0	0	0	0	0	26	5	1	10	5	4	0	2	0	13
183	28	0	28	1	0	0	2	6	0	0	0	0	0	0	0	0	0	0	2	0	15	0	595	80	6	5	1	106	3	1	117	6	0	0	0	8	2	9	13	38	46	38	63	22	30	34	46	28	53
184	0	0	0	0	0	0	0	0	0	0	0	0	0	0	0	0	0	0	0	0	0	0	0	0	0	0	0	0	0	0	0	0	0	0	0	0	0	0	0	0	0	0	0	0	0	0	0	0	0
185	0	0	0	0	0	0	0	0	0	0	0	0	0	0	0	0	0	0	0	0	0	0	0	0	0	0	0	0	0	0	0	0	0	0	0	6	0	0	6	5	1	5	5	9	6	0	13	1	9
186	0	0	40	4	0	0	0	0	0	0	0	0	0	0	2	0	0	0	0	0	0	0	43	0	0	0	0	0	0	43	101	0	0	0	0	30	0	1	25	8	16	157	55	17	34	14	80	18	39
187	0	0	0	0	0	0	0	0	0	0	0	0	0	0	0	0	0	0	0	0	0	0	0	0	0	0	0	0	0	0	0	0	0	0	0	0	0	0	2	0	0	0	2	0	0	4	0	0	0
188	0	0	0	0	0	0	0	0	0	0	0	0	0	0	0	0	0	0	0	0	0	0	0	0	0	0	0	0	0	0	0	0	0	0	0	0	0	0	0	0	0	0	0	0	0	0	0	0	0
189	48	0	0	0	0	0	0	0	0	0	0	0	0	0	52	0	0	0	0	0	59	32	0	0	60	0	0	0	0	0	0	0	0	0	0	8	6	21	13	33	9	2	3	10	2	2	2	12	5
190	2	19	0	1	0	0	53	2	16	0	58	0	0	48	38	0	0	0	0	0	0	1	0	0	4	0	0	42	42	56	53	61	61	92	28	8	3	6	5	5	6	80	11	14	6	211	13	16	18
191	0	0	0	0	0	0	0	0	0	0	0	0	0	0	0	0	0	0	0	0	0	0	0	0	0	0	0	0	49	0	0	0	0	0	0	0	0	0	0	0	0	0	0	0	0	0	0	0	0
192	77	273	529	45	2	122	251	138	79	53	336	249	160	166	158	40	0	180	83	144	19	0	0	83	0	0	0	0	0	517	222	0	99	79	1	276	59	24	26	24	35	208	46	183	619	64	32	564	18
193	43	0	0	2	19	0	0	44	0	0	0	36	0	85	0	46	27	29	0	98	53	0	0	0	0	0	0	0	0	0	0	0	0	0	0	5	9	12	18	8	3	1	7	5	7	1	13	9	6
194	3	76	0	0	0	65	0	245	0	54	0	0	63	0	1	128	0	0	0	0	0	0	62	74	19	0	0	0	0	0	0	0	0	0	0	3	0	6	4	47	6	14	14	12	71	8	20	18	18
195	0	0	0	0	0	0	0	0	0	0	0	0	0	0	0	0	0	0	0	0	0	0	0	0	0	0	0	0	0	0	0	0	0	0	0	0	0	0	0	7	5	12	11	0	7	2	0	0	6
196	0	0	0	0	0	0	0	0	0	0	0	0	0	0	0	0	0	0	0	0	0	0	0	0	0	0	0	0	0	0	0	0	0	0	0	0	0	8	0	0	4	0	9	5	0	2	0	3	0
197	0	0	0	0	0	0	0	0	0	0	0	0	0	0	0	0	0	0	0	0	0	0	0	0	0	0	0	0	0	0	0	0	0	0	0	0	0	0	0	0	1	0	0	0	4	0	0	7	0
198	0	0	36	0	0	0	0	0	0	0	0	0	0	0	0	0	0	0	0	0	0	0	0	0	0	0	0	0	0	0	0	0	0	0	0	9	15	0	2	3	5	13	26	12	17	4	14	5	13
199	0	2	0	0	0	4	0	0	1	0	0	0	12	0	0	0	0	0	0	0	0	0	0	0	2	0	0	0	2	0	0	5	0	0	0	0	0	0	0	0	0	0	10	4	9	0	0	0	12
200	0	0	0	0	0	0	0	0	0	0	0	0	0	0	0	0	0	0	0	0	0	0	0	0	0	0	0	0	0	0	0	0	0	0	0	0	0	0	0	0	0	0	0	0	0	0	0	0	0
201	0	0	0	0	0	0	0	0	0	0	0	0	0	0	0	0	0	0	0	0	0	0	0	0	0	0	0	0	0	0	0	0	0	0	0	2	0	0	0	0	0	1	0	4	0	1	3	0	0
202	331	106	125	41	59	449	406	350	289	177	415	490	151	513	271	215	68	0	409	168	660	480	17	142	18	268	22	310	96	257	24	828	574	1000	544	74	115	94	82	114	32	40	70	79	39	33	111	64	83
203	56	0	83	0	0	0	82	0	0	0	1	0	28	0	0	0	0	0	1	81	0	0	226	0	0	0	0	0	35	182	141	0	91	0	57	13	14	21	18	4	138	43	56	13	25	27	91	19	55
204	0	0	0	0	0	0	0	0	0	0	0	0	0	0	0	0	0	0	0	0	0	0	0	0	0	0	0	0	0	0	0	0	0	0	0	0	0	1	0	0	1	0	0	0	0	0	0	0	0
205	0	0	0	0	132	70	0	68	0	0	0	0	0	0	2	0	0	1	75	0	0	0	38	0	0	0	1	0	107	0	0	0	0	0	7	10	2	4	13	20	20	47	15	25	9	5	15	10	16
206	0	0	0	0	0	0	0	0	0	0	0	0	0	0	0	0	0	0	0	0	0	0	0	0	0	0	0	0	0	0	0	0	0	0	1	30	93	54	34	51	14	19	18	6	32	5	28	24	33
207	0	0	0	0	0	0	0	0	0	0	0	0	0	0	65	0	0	0	0	0	0	0	0	0	0	0	0	0	105	145	0	1	0	0	0	210	0	67	9	16	4	4	32	71	25	13	36	14	13
208	0	59	0	0	0	0	0	1	0	0	0	0	117	0	27	26	0	0	64	0	0	0	0	220	251	0	0	0	0	0	0	0	0	0	91	16	0	4	2	0	13	39	3	23	8	10	21	6	6
209	59	80	32	110	242	132	0	123	0	184	194	209	25	38	193	181	24	174	70	141	113	0	0	0	0	0	0	61	0	163	37	0	0	0	81	7	0	33	2	4	53	9	27	15	25	109	19	22	26
210	0	0	0	0	0	0	0	0	0	0	0	0	0	0	0	0	0	0	0	0	0	0	0	0	0	0	0	0	0	0	0	0	0	0	0	1	0	0	0	0	0	6	0	0	0	0	0	0	0
211	0	0	0	0	0	0	0	0	0	0	0	0	0	0	0	0	0	0	0	0	0	0	0	0	0	0	0	0	0	0	0	0	0	0	0	0	0	4	0	0	4	3	35	1	4	5	0	0	0
212	2	48	24	2	64	5	1	0	0	0	0	1	0	2	0	0	1	1	0	52	1	0	20	7	0	1	2	1	1	0	5	2	5	1	0	7	46	22	31	31	8	11	15	21	14	8	9	32	16
213	0	0	0	0	0	0	0	0	0	0	65	0	0	0	0	0	0	0	0	0	0	0	0	0	0	0	0	0	0	0	0	0	0	0	0	0	0	0	6	3	0	11	6	3	0	14	2	3	3
214	0	0	0	0	0	0	0	0	0	0	0	0	0	0	0	0	0	0	0	0	0	0	0	0	0	0	0	0	0	0	0	0	0	0	0	86	199	149	70	128	14	20	55	48	47	23	49	45	106
215	0	0	0	0	0	0	0	0	0	0	7	0	0	0	0	1	0	0	0	0	0	0	0	0	0	0	0	0	0	1	0	0	0	0	0	71	0	6	65	11	36	30	346	56	33	22	229	33	205
216	43	2	0	0	1	48	0	65	99	5	0	108	7	155	18	58	22	83	117	9	0	0	78	0	0	0	0	0	54	0	7	0	0	29	123	12	0	1	7	25	18	1	23	4	16	25	26	4	19
217	45	0	0	0	0	148	0	0	41	85	83	0	0	1	36	0	55	229	0	79	26	117	0	0	0	0	0	0	0	0	0	0	0	0	140	15	0	21	3	2	34	145	12	28	19	8	27	14	33
218	0	0	0	0	0	0	0	0	0	0	0	0	0	0	0	43	0	0	0	0	0	0	0	0	0	0	0	0	0	0	0	0	0	0	0	0	0	3	1	38	0	9	20	5	2	1	5	2	20
219	0	0	0	0	0	0	0	0	0	0	0	0	0	0	0	0	0	0	0	0	0	0	0	0	0	0	0	0	0	0	0	0	0	0	0	8	29	21	3	6	2	7	3	3	13	2	6	5	15
220	78	0	146	0	0	0	154	72	0	19	71	30	0	123	40	133	30	34	0	0	25	279	0	0	0	1	1	39	46	1	0	66	387	0	265	66	0	32	20	5	31	10	35	65	188	11	37	39	31
221	0	0	0	0	0	0	0	0	0	0	0	0	0	0	0	0	0	0	0	0	0	0	0	0	0	0	0	0	0	0	0	0	0	0	0	0	0	0	0	0	0	1	0	0	0	0	1	0	0
222	0	0	13	0	0	0	0	0	0	0	0	0	0	0	0	0	35	0	0	42	0	0	0	0	0	0	0	0	10	69	0	0	0	100	0	4	0	7	2	0	4	2	0	3	1	0	6	2	0
223	0	0	0	0	0	0	0	0	0	0	0	0	0	0	0	0	0	0	0	0	0	0	0	0	0	0	0	0	0	0	0	0	0	0	0	0	0	0	0	0	0	0	0	0	0	0	0	0	0
224	0	0	0	0	0	0	0	0	0	1	0	0	0	0	0	0	0	0	0	0	0	0	0	0	0	0	0	0	0	0	0	0	0	0	0	1	0	0	13	7	6	1	32	0	12	0	71	6	26
225	0	46	0	0	4	0	0	0	0	75	0	8	45	88	51	0	7	0	37	0	63	0	0	0	0	0	84	0	94	0	0	0	0	0	1	16	44	61	18	28	4	4	8	5	9	2	11	21	8
226	14	12	2	16	1	7	8	1	0	0	0	0	14	5	0	0	5	0	0	10	7	0	1	1	5	17	0	0	9	4	3	14	0	1	3	1	0	0	5	0	4	0	20	9	16	0	34	0	18
227	40	41	0	0	0	0	0	0	0	75	0	123	0	0	0	0	0	0	0	0	0	0	25	21	0	0	0	0	0	0	1	0	0	0	0	7	5	23	15	38	63	17	39	12	6	13	20	18	14
228	0	0	0	0	0	0	0	0	0	0	0	0	0	0	0	0	0	0	0	0	0	0	19	0	0	0	0	0	0	0	0	106	0	0	0	10	0	0	8	19	7	15	43	8	7	12	55	3	30
229	32	91	67	71	8	120	0	176	104	1	79	10	0	162	95	67	0	136	102	148	179	0	0	1	88	0	0	94	0	3	211	0	0	125	0	27	65	71	46	51	19	18	24	18	9	18	46	27	26
230	0	0	0	0	0	0	0	0	0	0	0	0	0	0	0	0	0	0	0	0	0	0	0	0	0	0	0	0	0	0	0	0	0	0	0	1	0	0	0	0	0	4	11	6	11	0	1	0	6
231	0	0	0	0	0	0	86	0	0	0	0	132	0	0	0	0	0	0	0	0	0	0	14	0	0	114	0	0	76	34	0	0	5	0	0	58	0	27	53	17	29	126	217	65	78	36	154	31	74
232	0	0	0	0	2	0	0	0	88	0	25	0	0	0	50	0	0	0	91	0	1	0	0	0	0	0	0	0	0	6	0	0	0	0	0	6	30	20	4	12	3	4	10	5	3	1	4	3	6
233	0	0	47	0	70	0	0	0	2	111	0	51	17	94	0	305	0	60	0	0	98	0	0	0	0	0	0	0	0	172	0	0	0	0	164	13	3	10	9	1	42	2	4	7	6	11	5	13	4
234	0	0	0	0	0	0	0	0	0	0	0	0	0	0	0	0	0	0	0	0	0	0	0	0	0	0	0	0	0	0	0	0	0	0	0	0	0	0	0	0	0	0	0	0	0	1	0	0	0
235	0	0	0	0	0	0	0	0	1	0	0	47	0	0	0	0	49	0	0	95	13	0	0	0	0	0	0	0	0	0	0	0	0	0	142	0	0	0	0	0	5	1	0	11	0	5	0	2	0
236	109	0	0	129	104	0	0	114	1	117	0	239	84	103	64	0	0	0	0	1	17	173	25	0	0	0	65	0	0	0	0	1	76	0	0	63	112	81	67	114	18	26	24	20	36	24	37	21	28
237	0	0	0	0	0	0	0	0	0	0	0	0	0	0	0	0	0	0	0	0	0	0	0	0	0	0	0	0	0	0	0	0	0	0	0	0	0	8	2	23	1	6	4	3	19	7	1	5	1
238	0	0	0	0	0	0	0	0	0	0	0	0	0	0	0	0	0	0	0	0	0	0	0	0	4	0	0	0	0	9	0	0	0	0	0	33	3	0	59	17	22	29	141	30	22	9	232	20	151
239	0	0	0	0	0	0	0	0	0	0	0	0	0	0	0	0	0	0	0	0	0	0	0	0	0	0	0	0	0	0	0	0	0	0	0	0	0	0	0	0	0	0	1	0	0	1	0	0	0
240	1	0	0	0	0	0	0	0	0	0	0	0	0	0	0	40	0	0	0	0	0	0	0	0	0	2	0	0	0	0	0	0	0	0	67	10	36	16	20	38	7	4	10	6	3	2	9	3	21
241	0	0	0	0	0	0	0	0	0	0	0	0	0	0	0	0	0	0	0	0	0	0	0	0	0	0	0	0	0	0	0	0	0	0	0	0	0	0	0	0	0	2	3	0	0	1	0	0	0
242	0	0	0	0	0	0	0	0	0	0	0	0	0	0	0	0	0	0	0	0	0	0	0	0	0	0	0	0	0	0	0	0	0	0	0	5	12	0	2	0	0	0	3	0	0	0	0	0	1
243	0	0	0	0	0	0	0	0	0	0	0	0	0	0	0	0	0	0	0	0	0	0	0	0	0	0	0	0	0	0	0	0	0	0	0	1	0	0	0	0	0	0	1	0	0	0	0	0	0
244	4	0	0	0	0	0	3	0	6	0	45	0	0	0	0	7	0	0	3	0	2	0	0	0	0	0	0	0	10	0	12	0	0	36	0	7	11	0	2	2	2	3	2	9	1	2	10	6	7
245	0	0	0	0	0	0	0	0	0	0	0	0	0	0	0	0	0	0	0	0	0	0	0	0	0	0	0	0	0	0	0	0	0	0	0	1	11	5	7	5	5	2	5	1	2	0	0	3	0
246	0	0	0	0	0	0	0	0	0	0	0	0	0	0	0	0	0	0	0	0	0	0	0	0	0	0	0	0	0	0	0	0	0	0	0	2	2	4	1	5	0	0	0	0	0	15	0	6	0
247	0	0	0	0	0	0	0	0	0	0	0	0	0	0	0	0	0	0	0	0	0	0	0	0	0	0	0	0	0	0	0	0	0	0	0	0	0	0	0	0	0	0	1	0	0	0	0	0	0
248	3	0	0	0	0	0	0	0	0	0	0	0	0	0	0	13	0	0	0	0	0	0	0	0	0	0	0	0	0	0	0	0	0	0	0	1	0	0	1	18	0	9	4	4	0	0	0	6	2
249	5	1	0	0	0	1	0	0	0	0	94	0	0	0	0	2	0	0	68	0	1	0	9	0	30	0	0	0	1	1	27	0	0	0	45	9	0	1	5	3	17	11	54	10	10	6	36	3	24
250	0	0	0	0	0	0	0	0	0	0	0	0	0	0	0	0	0	0	0	0	0	0	0	27	0	0	0	0	0	0	0	0	0	0	0	0	0	0	0	8	8	4	8	0	0	0	2	0	4
251	0	0	0	0	0	0	0	0	0	0	0	0	0	0	0	0	0	0	0	0	31	0	0	0	0	0	0	0	0	0	0	0	0	0	0	0	28	5	16	9	4	7	22	12	5	1	8	3	8
252	0	0	0	0	0	0	0	0	0	0	0	0	0	0	0	0	0	0	0	0	0	0	0	0	0	0	0	0	0	0	0	0	0	0	0	25	37	63	26	92	11	21	24	7	13	12	15	19	21
253	0	0	0	0	0	0	0	0	0	0	0	0	0	0	71	0	0	0	0	0	21	0	0	0	0	0	0	0	0	0	0	0	0	0	0	17	0	0	3	23	7	10	25	8	2	6	1	8	7
254	0	0	0	0	0	0	0	0	0	0	0	0	0	0	0	0	0	0	0	0	0	0	0	0	0	0	0	0	0	0	0	0	0	0	0	4	0	0	11	11	1	3	7	1	2	8	2	5	4
255	0	0	0	0	0	0	0	0	0	0	0	0	0	0	0	0	27	0	0	0	0	0	0	0	0	0	0	0	0	0	0	0	0	0	0	7	0	0	0	0	12	1	4	3	0	0	0	0	0
256	0	0	0	0	0	0	0	0	0	0	0	0	0	0	0	0	0	0	0	0	0	0	0	0	0	0	0	0	0	0	0	0	0	0	0	1	0	2	0	0	3	0	4	0	4	1	3	0	0
257	0	0	0	0	0	0	0	0	0	0	0	0	0	0	0	1	0	0	0	0	0	0	0	0	0	0	0	0	0	0	0	0	0	0	0	0	9	0	8	2	0	0	2	4	0	0	1	1	2
258	0	0	0	0	0	0	0	0	0	0	0	0	0	0	0	0	0	0	0	0	0	0	0	0	0	0	0	0	0	0	0	0	0	0	0	3	22	11	5	20	2	5	7	2	6	0	2	10	1
259	0	0	0	0	0	0	0	0	0	0	0	0	0	0	0	0	0	0	0	0	0	0	0	0	0	0	0	0	0	8	0	0	0	0	0	12	0	3	4	0	4	7	30	5	0	4	26	0	20
260	34	0	0	0	0	0	0	0	0	0	0	0	0	0	242	0	0	2	44	0	47	3	81	0	0	0	0	0	0	133	130	0	0	0	62	853	11	30	44	25	24	18	33	651	31	14	26	10	34
261	160	245	90	1	101	97	122	204	64	172	158	92	22	161	92	0	0	195	148	78	95	3	36	0	1	201	0	189	64	85	1	132	498	0	61	53	18	82	32	22	102	45	83	97	54	230	63	24	65
262	0	0	0	0	0	0	0	0	0	0	0	0	0	0	0	0	0	0	0	0	0	0	0	0	0	0	0	0	0	0	0	0	0	0	0	9	21	15	4	11	0	2	0	1	2	1	2	2	1
263	0	0	0	49	0	58	0	0	0	0	0	92	12	0	3	33	29	158	1	0	43	0	0	0	0	0	0	0	0	41	3	0	0	0	0	15	29	15	21	18	13	6	6	13	6	8	8	15	22
264	0	0	0	0	0	0	0	0	0	0	0	0	0	0	0	0	0	0	0	0	0	0	0	0	0	0	0	0	0	0	0	0	0	0	0	3	11	0	4	0	2	2	0	0	0	1	0	0	0
265	0	0	0	0	0	0	0	0	0	0	0	0	0	0	0	0	0	0	0	0	0	0	0	0	0	0	0	0	0	0	0	0	0	0	0	0	0	0	0	0	0	0	0	5	0	0	1	7	8
266	0	0	0	0	0	0	0	0	0	0	0	0	0	0	1	0	0	0	0	0	0	0	0	0	0	0	0	0	57	0	0	0	0	0	0	0	0	10	6	0	1	14	4	0	0	0	0	0	3
267	29	49	0	0	0	0	0	0	50	0	0	0	0	0	0	0	0	0	0	0	0	0	0	0	0	0	0	119	53	29	0	0	0	0	0	0	7	8	0	0	7	0	9	1	1	2	5	9	3
268	0	0	0	0	0	0	0	0	0	0	0	0	0	0	0	0	0	0	0	0	0	0	0	0	0	0	0	0	0	0	0	0	0	0	0	0	0	0	0	0	0	0	0	0	0	0	0	0	0
269	0	67	0	0	0	0	0	31	0	112	21	0	0	94	0	0	0	0	1	0	17	0	467	0	0	0	0	0	0	0	0	0	0	0	0	21	0	91	12	16	76	64	272	23	54	176	22	17	129
270	324	426	393	669	782	716	782	402	521	611	743	1046	582	745	838	1401	335	1151	686	553	708	234	25	141	92	585	0	210	242	0	1365	683	778	475	682	16	1	56	11	2	31	5	28	9	4	125	16	1	13
271	0	0	0	0	0	0	0	0	0	56	0	0	0	0	0	0	0	0	0	0	0	0	0	0	0	0	0	0	0	0	0	0	0	0	151	25	42	37	30	42	8	8	9	7	9	10	15	19	6
272	0	0	0	0	0	0	0	0	0	0	0	0	0	0	0	0	0	0	0	0	0	0	0	0	0	0	0	0	0	0	0	0	0	0	0	60	57	80	35	84	11	17	18	13	18	21	28	38	47
273	1	34	7	37	12	2	1	121	0	0	2	3	20	23	1	0	2	0	0	0	0	2	0	0	23	3	3	0	2	0	0	11	4	8	1	0	0	0	14	0	34	7	48	13	9	0	30	6	29
274	0	0	0	0	0	0	0	0	0	0	0	0	0	0	0	0	0	0	0	0	0	0	0	0	0	0	0	0	0	0	0	0	0	0	0	4	6	0	1	3	0	0	1	0	0	0	0	2	0
275	0	670	2	160	1	2	1	638	1	416	120	41	0	0	128	84	28	0	0	0	1	1	62	145	292	218	0	88	264	72	1	0	0	0	0	15	26	16	18	18	169	129	33	24	1308	12	22	61	26
276	0	1	29	0	0	0	0	0	0	0	0	0	0	0	0	61	0	104	0	0	0	0	0	0	0	213	0	0	0	0	0	0	0	0	152	12	19	8	29	7	7	1	14	22	3	5	22	5	7
277	0	0	0	0	0	0	0	0	0	0	0	0	0	0	0	0	0	0	0	0	0	0	0	0	0	0	0	0	0	0	0	0	0	0	0	0	0	0	0	0	0	0	0	5	0	0	0	0	0
278	0	0	0	0	0	0	0	0	0	0	0	0	0	0	0	0	0	0	0	0	0	0	0	0	0	0	0	0	0	0	0	0	0	0	0	39	106	79	16	61	4	11	11	4	4	19	11	8	7
279	0	0	0	0	0	0	0	0	0	0	0	0	0	0	0	0	0	0	0	0	0	0	0	0	0	0	0	0	0	0	0	0	0	0	0	0	0	0	0	0	0	0	0	0	0	0	0	0	0
280	0	0	0	0	0	0	0	0	0	0	0	0	67	22	0	0	0	0	0	0	0	0	0	0	0	0	0	0	0	0	0	0	0	0	0	0	0	6	0	6	0	4	4	3	0	21	0	1	3
281	0	0	0	0	0	0	0	0	0	0	0	0	0	0	0	0	0	0	0	0	0	0	0	0	0	0	0	0	0	0	0	0	0	0	0	0	0	12	0	0	1	5	6	8	2	1	7	4	1
282	354	98	103	121	82	131	198	296	60	155	340	73	84	165	110	374	114	66	324	84	329	42	0	0	0	138	0	2	273	155	372	105	100	0	3	113	27	30	3	12	9	12	31	98	71	12	11	35	3
283	0	0	0	0	0	0	0	0	21	0	0	0	0	0	0	0	0	0	0	0	0	0	0	0	0	0	0	0	0	0	0	0	0	0	0	5	4	3	7	8	4	5	1	3	1	0	2	2	3
284	0	0	0	0	10	0	0	0	0	0	0	0	0	0	0	0	35	23	0	97	0	39	0	0	0	0	0	0	0	0	198	1	0	0	0	8	8	18	10	11	3	5	9	1	3	3	0	4	3
285	1	30	0	0	0	0	0	0	0	73	40	0	0	0	0	66	102	118	0	0	17	85	0	0	0	0	0	0	0	0	0	0	0	0	0	34	121	83	56	107	6	15	15	10	16	14	38	29	26
286	22	161	95	40	0	84	0	0	1	103	47	1	62	97	24	205	65	88	141	156	128	0	0	138	0	0	4	151	0	70	0	0	159	58	0	55	43	87	60	61	34	23	36	19	14	7	53	41	24
287	0	0	0	0	0	0	0	0	0	0	0	0	0	0	0	0	0	0	1	0	0	0	100	0	0	0	0	0	0	1	0	0	0	0	28	7	0	3	5	20	17	10	17	8	77	4	19	18	4
288	45	0	97	0	0	0	0	44	0	0	0	0	37	0	41	2	0	0	0	0	0	0	105	0	0	0	0	147	0	0	0	0	0	100	0	0	0	0	0	0	33	12	34	8	3	9	12	14	5
289	73	1	0	0	0	0	62	0	256	109	64	96	0	0	0	0	0	0	0	73	0	0	0	88	0	0	0	0	0	0	0	0	0	0	0	46	93	73	53	74	13	20	20	12	26	14	27	12	16
290	0	40	79	0	0	0	0	81	0	0	0	141	31	136	93	0	0	0	118	0	21	0	1	0	0	456	0	0	0	62	0	0	0	0	97	48	0	6	6	0	220	28	13	25	4	21	13	2	13
291	0	81	0	46	0	0	0	0	0	0	0	0	0	0	0	0	0	0	0	0	0	0	0	0	0	0	0	0	0	0	0	0	0	0	0	3	7	5	4	3	2	1	0	6	0	0	0	0	2
292	2	35	0	0	0	1	0	93	0	128	0	0	38	0	0	0	0	115	0	0	0	0	108	0	0	0	0	0	72	0	0	0	0	0	0	16	0	22	78	68	55	46	131	28	79	36	327	44	70
293	0	0	0	0	0	0	0	0	0	19	0	130	59	0	0	0	18	52	0	0	64	0	0	0	0	1	0	0	0	0	0	0	111	0	0	5	0	6	1	0	38	0	2	23	5	10	0	0	11
294	55	351	271	165	584	338	0	324	150	496	599	92	344	260	85	108	258	354	490	267	117	2	17	1	0	1	213	774	175	14	336	796	231	2	193	11	11	30	15	4	261	19	48	30	33	198	28	33	34
295	0	0	0	0	0	0	0	0	0	0	0	0	0	0	0	0	0	0	0	0	0	0	0	0	0	0	0	0	0	0	0	0	0	0	0	2	2	0	2	0	1	3	6	3	5	1	0	7	4
296	0	102	0	94	0	0	0	0	0	0	0	0	84	0	0	0	0	0	0	0	0	0	0	0	0	0	0	0	0	0	0	0	0	0	0	9	0	0	9	0	15	2	17	7	4	5	16	2	10
297	0	0	0	0	0	0	0	0	0	0	0	0	0	0	0	0	0	0	0	0	0	0	0	0	0	0	0	0	0	0	0	0	0	0	0	0	0	0	0	0	0	0	0	0	0	0	0	0	0
298	0	85	0	0	127	0	0	19	0	0	0	0	0	0	0	0	0	0	0	0	0	0	54	197	0	0	0	0	0	0	0	218	0	0	0	32	4	10	10	31	37	101	61	22	49	21	44	27	13
299	0	0	0	47	37	0	0	0	0	0	0	0	0	0	0	0	0	0	0	0	19	1	0	0	0	0	0	0	152	1	107	0	261	0	58	123	8	8	74	0	3	21	104	114	13	9	901	27	81
300	0	0	0	0	0	0	0	0	0	0	0	0	0	0	14	0	0	0	0	0	0	0	0	0	0	0	0	0	0	0	0	0	0	0	0	3	0	0	0	0	3	34	2	5	7	0	6	0	11
301	0	0	0	0	0	0	0	0	0	0	0	0	0	0	0	0	0	0	0	0	0	0	8	0	0	0	0	0	0	0	0	0	0	0	0	0	15	0	0	0	3	9	6	2	0	2	10	6	5
302	8	0	0	0	58	0	96	0	0	0	0	0	57	0	16	0	0	0	1	0	0	0	14	0	0	357	0	0	118	0	0	0	0	0	0	16	0	8	8	5	18	3	20	53	14	17	30	12	32
303	14	0	0	0	0	0	0	0	0	0	0	0	0	0	0	2	23	0	0	0	0	0	0	0	0	0	0	0	0	0	54	0	0	0	0	13	33	6	25	3	22	56	97	51	58	12	86	31	70
304	106	195	114	59	2	0	0	88	101	35	38	121	72	0	28	37	0	0	0	72	30	1	25	0	0	1	0	0	0	100	1	189	0	188	42	72	12	1	16	11	1	125	8	15	29	11	11	22	6
305	0	0	0	0	0	0	0	0	0	0	0	0	0	0	0	0	0	0	0	0	0	0	0	0	0	0	0	0	0	0	0	0	0	0	0	2	0	15	1	0	2	0	1	4	1	5	5	0	0
306	0	0	0	0	0	0	0	0	0	0	0	0	0	0	0	0	0	0	0	0	0	0	0	0	0	0	0	0	0	0	0	0	0	0	0	1	6	4	0	7	20	1	0	2	4	2	10	3	5
307	0	0	0	0	0	0	0	0	0	0	0	0	0	0	0	0	0	0	0	0	0	0	0	0	0	0	0	0	0	0	0	0	0	0	0	1	0	0	3	13	0	2	5	1	8	0	2	5	3
308	0	0	0	0	98	0	0	0	0	0	0	0	0	0	16	0	0	0	0	0	71	0	0	0	0	0	0	0	0	0	0	0	0	0	0	0	0	3	0	0	8	0	0	0	0	0	0	0	0
309	0	0	0	0	0	0	0	0	0	0	0	0	0	0	0	0	0	0	0	0	0	0	0	0	0	0	0	0	0	0	0	0	0	0	0	0	0	0	0	0	0	0	0	0	0	0	0	0	0
310	0	0	0	0	0	0	0	0	0	0	0	0	0	0	0	0	0	0	0	0	0	0	0	0	0	0	0	0	0	0	0	0	0	0	0	0	0	0	0	0	0	0	0	0	0	0	0	0	0
311	62	195	0	0	47	67	0	0	0	49	33	0	184	85	125	97	34	41	100	205	22	49	0	0	0	0	0	0	0	46	91	0	0	0	50	123	199	163	113	131	36	29	45	25	67	38	68	101	100
312	0	0	0	0	0	0	0	0	0	0	0	0	0	0	0	0	0	0	0	0	0	0	0	0	0	0	0	0	0	0	0	0	0	0	0	3	0	1	0	0	0	0	27	0	1	10	0	1	5
313	0	0	0	0	0	0	0	0	0	0	0	0	0	0	0	0	0	0	0	0	0	0	0	0	0	0	0	0	0	0	0	0	0	0	0	0	0	0	0	0	0	0	0	0	0	0	0	0	0
314	0	0	25	0	0	0	0	0	0	0	0	0	0	0	0	0	0	0	0	0	0	0	68	0	0	0	0	0	0	0	0	0	0	0	0	5	3	4	13	5	10	21	22	11	52	11	49	6	24
315	79	36	30	89	105	130	78	0	80	0	15	15	71	57	56	111	5	82	17	151	56	30	3	23	0	0	0	1	0	1	208	57	1	4	0	36	33	29	46	17	13	14	13	9	13	7	22	20	13
316	0	37	0	0	0	0	121	0	0	0	0	0	0	1	48	0	0	0	0	0	15	0	0	0	0	0	0	0	0	0	0	0	0	75	0	66	233	134	66	127	24	39	37	13	62	24	30	36	51
317	0	0	0	0	0	0	0	0	0	0	0	0	0	0	0	0	0	0	0	0	0	0	0	0	0	0	0	0	0	0	0	0	0	0	0	7	40	27	4	26	6	4	8	4	5	3	3	10	6
318	0	0	0	0	0	0	0	0	0	0	0	0	0	0	0	0	0	0	0	0	0	0	33	0	0	0	0	0	1	19	0	110	0	0	0	7	0	0	0	0	6	4	14	2	4	7	5	1	6
319	0	0	46	0	0	0	0	0	0	0	0	0	0	0	7	0	0	0	0	0	0	0	19	0	0	159	0	0	44	0	84	0	0	0	0	1	9	17	7	9	22	1	29	5	15	6	11	10	15
320	0	1	1	23	1	0	0	0	0	0	1	0	15	0	0	0	2	0	0	0	0	0	0	0	4	0	0	0	0	0	0	4	0	0	0	0	0	0	0	0	0	4	7	3	0	0	16	0	0
321	0	0	0	0	0	107	0	0	0	0	0	0	0	0	0	0	0	0	1	0	0	0	0	0	0	0	0	0	0	0	0	0	0	0	0	56	282	209	62	163	20	26	42	18	54	42	41	36	35
322	30	0	17	0	0	60	0	0	0	0	72	42	67	1	0	0	0	0	0	0	0	0	11	0	0	1	0	0	70	120	0	0	0	0	0	14	5	15	1	14	206	2	28	11	3	20	6	0	22
323	1	69	70	0	120	0	0	0	120	0	74	0	0	0	0	0	25	0	0	140	18	0	4	0	0	0	0	0	0	0	0	0	0	0	0	5	0	11	2	4	1	2	118	6	12	5	44	1	100
324	10	0	0	0	0	0	0	0	0	0	0	0	0	0	0	0	0	0	0	0	0	0	18	0	0	0	0	0	0	0	0	0	0	0	0	1	0	7	11	3	32	4	8	18	4	4	25	7	20
325	0	0	0	69	0	0	0	0	0	0	0	0	0	0	0	0	0	0	0	0	0	0	0	0	0	0	0	0	0	0	0	26	0	0	0	0	3	0	0	0	0	1	1	0	0	0	0	0	0
326	0	0	0	0	0	0	0	0	0	0	0	0	0	0	0	0	0	0	0	0	0	0	0	0	0	0	0	0	0	0	0	0	0	0	0	0	0	0	3	6	0	1	0	0	0	11	0	0	1
327	0	0	0	0	0	0	0	0	0	0	53	0	0	0	0	0	0	0	0	0	0	0	0	0	0	0	0	0	0	0	120	0	0	0	0	20	43	0	23	5	9	43	86	56	39	11	39	30	51
328	0	0	0	0	0	0	0	0	0	0	0	0	0	0	0	0	0	0	0	0	0	0	0	0	0	0	0	0	0	0	0	0	0	0	0	1	0	2	0	0	0	1	1	0	0	10	0	3	3
329	0	0	0	0	0	0	0	0	0	0	0	0	0	0	0	0	0	0	0	0	0	0	0	0	0	0	0	0	0	0	0	0	0	3	0	2	5	0	0	0	0	0	0	7	0	0	0	2	0
330	0	0	0	0	0	0	0	0	0	0	0	0	0	0	0	0	0	0	0	0	0	0	0	0	0	0	0	0	0	0	0	0	0	0	0	0	0	0	4	12	0	2	2	0	1	0	10	1	6
331	0	0	0	0	0	0	0	0	0	0	13	0	0	0	0	0	0	0	0	0	0	0	5	183	0	0	0	0	0	13	0	0	0	0	0	0	0	0	0	0	4	0	0	1	0	0	2	0	1
332	0	1	0	0	0	0	0	0	1	0	0	104	0	0	0	0	0	83	0	26	0	0	0	0	0	0	0	0	0	2	0	0	0	0	0	20	23	14	5	15	4	4	5	4	4	4	7	20	9
333	0	0	0	0	0	0	0	0	0	0	0	0	0	0	0	0	0	0	0	0	0	0	0	0	0	0	0	0	0	0	0	0	0	0	0	5	0	0	0	0	1	0	0	0	0	1	0	0	1
334	0	0	0	0	0	0	0	0	0	0	0	0	0	0	0	0	0	0	0	0	0	0	1	0	0	0	0	0	0	0	0	0	0	0	0	4	0	0	3	5	7	1	19	6	7	2	3	0	14
335	0	0	0	0	0	0	0	0	0	0	0	0	0	0	0	0	0	0	0	0	0	0	0	0	0	0	0	0	0	0	0	0	0	0	0	10	65	20	26	37	1	3	1	3	1	8	2	3	0
336	0	0	0	0	0	0	0	0	0	0	0	0	0	0	0	0	0	0	0	0	0	0	0	0	0	0	0	0	0	0	0	0	0	0	0	0	0	0	0	0	0	0	2	3	0	0	0	0	0
337	0	0	0	0	0	0	0	0	0	0	0	0	0	0	0	0	0	3	0	0	0	0	0	0	0	0	2	0	42	0	0	0	0	0	0	4	0	13	5	5	5	14	11	0	2	162	2	1	1
338	0	0	0	0	0	0	0	0	0	0	0	0	0	0	0	0	0	0	0	0	0	0	0	0	0	0	0	0	0	0	0	0	0	0	0	0	0	0	1	0	0	0	5	23	2	0	17	14	35
339	0	0	0	0	0	0	0	0	0	0	0	0	0	0	0	0	0	0	0	0	0	0	0	0	0	0	0	0	0	0	0	0	0	0	0	4	0	5	45	0	0	0	14	36	6	4	5	16	25
340	0	69	0	0	0	0	0	0	0	0	0	59	22	49	20	0	0	0	77	0	0	0	0	0	0	0	0	0	0	0	0	0	0	0	0	4	18	10	20	19	3	8	4	4	6	4	14	15	7
341	0	0	0	0	0	0	0	0	0	0	0	0	0	0	0	0	0	0	0	0	0	0	0	0	0	0	0	0	0	0	0	0	0	0	0	1	4	0	0	1	0	0	0	1	0	1	1	0	3
342	0	67	0	0	0	0	45	0	4	0	0	0	0	0	0	0	0	61	0	0	0	0	15	0	0	0	17	0	1	10	1	24	1	2	20	19	19	19	12	12	7	9	20	7	16	3	22	25	23
343	0	0	0	0	0	0	0	0	0	0	0	0	0	0	0	0	0	0	0	0	0	0	0	0	0	0	0	0	0	0	0	0	0	0	0	7	0	0	0	1	3	2	3	0	7	0	7	3	2
344	0	0	0	0	0	0	0	0	0	0	0	0	0	0	0	0	0	0	0	0	32	0	0	0	0	0	0	0	0	0	0	0	0	0	0	0	4	4	2	1	0	0	3	2	2	0	0	3	3
345	0	0	0	0	0	0	0	0	0	0	0	0	0	0	0	0	0	50	0	0	0	0	0	0	1	1	0	0	29	0	0	0	0	0	0	6	20	10	6	6	2	4	5	6	8	6	7	3	7
346	112	0	0	0	0	0	0	0	0	76	0	77	0	0	0	0	46	89	50	0	23	94	0	0	0	0	0	0	0	0	95	0	0	0	0	33	50	32	31	35	21	11	25	15	17	9	27	17	25
347	0	0	0	0	0	0	0	0	0	0	0	0	0	0	0	0	0	0	0	0	0	0	0	0	0	0	0	0	0	0	0	0	0	0	0	0	0	0	0	0	0	0	0	0	0	0	0	0	0
348	109	105	0	1	0	0	0	106	1	0	109	0	63	92	0	108	135	45	100	27	0	0	0	79	0	0	0	0	32	44	112	0	0	0	0	28	0	54	17	29	29	30	35	60	28	71	44	20	73
349	0	0	0	0	0	0	0	0	0	0	0	0	0	0	0	0	28	0	0	0	0	0	0	0	0	0	16	0	0	0	0	0	0	0	0	55	98	107	48	64	9	24	21	12	29	20	17	17	33
350	0	27	28	0	0	0	141	148	0	31	5	0	0	0	47	0	0	0	1	0	0	0	551	0	0	0	0	0	41	8	0	264	0	0	0	21	0	11	22	45	104	62	67	47	74	45	62	40	73
351	0	0	0	0	0	0	0	0	0	0	0	0	0	0	0	0	0	0	0	0	0	0	0	0	0	0	0	0	0	0	0	0	0	0	0	0	0	0	0	0	0	0	0	0	0	0	0	0	0
352	0	0	0	0	0	0	0	0	0	0	0	0	0	0	0	0	0	0	0	0	0	0	0	0	0	0	0	0	0	0	0	0	0	0	0	3	20	27	12	21	5	4	3	2	13	5	8	2	8
353	0	30	51	0	0	0	0	0	0	0	0	0	0	0	0	0	0	0	1	0	0	0	24	0	0	0	0	0	0	0	0	0	0	0	0	0	0	0	2	7	15	12	20	5	7	3	3	3	15
354	0	0	0	0	59	0	66	0	0	0	0	0	0	93	0	0	0	0	0	0	0	0	0	0	0	0	0	0	0	0	0	0	0	0	0	4	14	4	4	0	1	6	0	0	3	0	8	1	2
355	0	0	0	0	0	0	0	0	0	0	0	0	0	0	0	0	0	0	0	0	0	0	0	0	0	0	0	0	0	0	0	0	0	0	0	0	0	0	0	0	0	0	0	0	0	0	0	0	1
356	0	0	0	0	0	0	0	0	0	0	0	0	0	0	0	0	0	0	0	0	0	0	0	0	0	0	0	0	0	0	0	0	0	0	0	4	12	3	0	0	0	3	4	2	1	0	2	1	3
357	150	0	0	55	0	0	179	0	0	0	49	0	0	0	71	190	54	0	0	100	41	0	34	0	1	0	0	76	61	45	103	0	1	135	45	0	0	4	0	0	1	0	1	2	0	1	1	3	1
358	0	0	0	0	0	0	0	0	0	0	0	0	0	0	0	0	0	0	0	0	0	0	0	0	0	0	0	0	0	0	0	0	0	0	0	0	0	0	3	4	0	8	7	3	2	17	0	1	6
359	0	0	0	0	0	0	0	0	0	63	0	0	0	0	0	0	0	0	0	0	0	0	11	0	0	0	71	0	0	0	57	0	0	0	0	7	22	6	4	8	8	25	50	17	8	2	20	6	24
360	0	0	0	0	0	0	0	0	0	0	0	0	0	0	0	0	0	0	0	0	0	0	0	0	0	0	0	0	0	0	0	0	0	0	0	0	0	0	0	0	0	0	0	0	0	0	0	0	0
361	0	0	0	0	0	0	0	0	0	0	0	0	0	0	0	0	0	0	0	0	0	0	0	0	0	0	0	0	0	0	0	0	0	0	0	6	19	7	6	21	2	1	4	6	3	4	3	9	7
362	0	0	38	0	0	0	0	0	0	0	0	0	0	0	0	0	0	0	0	0	0	0	449	0	0	0	0	0	39	0	65	0	0	22	0	3	0	12	10	16	35	17	52	13	6	40	34	4	20
363	0	78	0	0	262	0	0	3	44	0	15	7	30	4	46	46	35	78	0	220	43	193	102	0	0	0	158	0	0	96	0	0	207	118	0	1	0	0	4	4	2	1	6	3	2	5	4	8	3
364	166	299	137	406	500	76	101	285	243	0	87	180	81	186	183	302	87	262	61	76	198	1308	392	870	302	84	48	167	96	517	310	586	443	231	339	21	3	21	16	21	18	10	6	8	16	18	5	23	15
365	16	0	0	57	0	0	0	0	0	0	0	0	0	0	0	0	0	0	0	0	0	0	34	0	0	0	118	0	0	0	0	0	0	0	0	15	0	0	4	0	7	2	7	5	9	6	8	0	2
366	0	0	0	0	0	1	0	0	0	0	0	0	0	0	0	0	0	0	0	0	0	0	0	0	0	0	0	0	0	0	0	0	0	0	0	50	95	86	53	88	17	27	22	12	49	20	51	58	49
367	0	68	0	0	0	0	0	45	0	0	0	0	0	0	13	0	52	0	0	0	0	0	0	87	0	0	0	0	0	0	0	0	0	0	0	43	0	0	3	0	2	191	11	39	12	3	9	10	9
368	0	0	0	42	0	0	0	0	0	99	0	0	1	0	0	0	0	23	0	0	0	0	0	0	0	0	0	0	0	0	0	0	0	0	0	10	36	28	15	20	5	8	12	1	5	6	10	7	11
369	0	0	6	7	0	0	37	0	0	0	0	0	0	0	0	0	5	0	0	6	0	0	0	1	0	12	0	14	0	25	21	0	7	170	6	4	3	18	6	10	2	1	2	2	0	3	4	1	3
370	0	0	0	0	0	0	0	0	0	0	0	0	0	0	0	0	0	0	0	0	0	0	0	0	0	0	0	0	0	0	110	0	0	0	0	3	0	0	0	1	0	0	2	1	4	1	0	3	2
371	34	0	0	0	0	0	0	0	0	0	0	0	0	0	58	47	0	0	0	0	0	0	130	0	0	0	0	0	0	0	0	0	0	0	0	4	0	9	14	6	28	11	40	4	13	27	14	6	24
372	0	24	0	153	0	0	66	1	0	0	0	148	0	59	0	55	103	111	144	98	0	0	0	0	0	0	0	0	0	0	0	0	0	0	0	0	0	4	0	4	12	0	0	0	0	0	2	0	1
373	0	0	0	0	0	0	0	0	0	0	0	0	0	0	40	0	0	0	0	0	0	0	0	3	0	0	0	0	0	0	0	1	215	0	0	0	0	10	0	0	0	0	0	0	0	0	0	0	0
374	0	0	0	0	47	121	0	0	0	0	0	0	0	0	0	0	0	0	0	29	0	0	0	0	0	0	0	0	0	0	0	0	0	0	0	8	39	18	4	12	6	7	8	0	5	3	5	7	1
375	283	165	314	94	0	8	0	0	50	7	0	56	0	27	61	62	196	23	153	23	167	281	0	227	45	1	0	0	53	41	202	24	216	9	91	35	71	38	40	69	44	24	14	26	28	15	50	37	57
376	0	0	0	0	0	0	0	0	0	0	0	2	0	0	14	0	0	0	0	0	0	0	0	0	0	0	0	0	2	1	0	0	0	0	0	10	15	1	0	7	4	0	3	2	2	11	7	3	2
377	0	0	0	0	0	0	0	0	0	0	0	0	0	0	0	0	0	0	0	0	0	0	0	0	0	0	0	0	0	0	0	0	0	0	0	10	42	28	9	47	2	6	3	2	3	7	8	11	8
378	0	0	39	57	0	0	0	1	0	0	0	0	0	47	0	0	0	51	0	0	113	0	1	0	0	0	0	0	0	0	0	0	0	0	0	37	68	43	40	31	10	19	23	19	23	17	24	30	29
379	0	0	0	0	0	0	0	0	0	0	0	0	0	0	0	0	0	0	0	0	0	0	0	0	0	0	0	0	0	0	0	0	0	0	0	0	0	0	0	0	0	3	0	1	0	0	0	0	0
380	0	0	0	0	0	0	0	0	0	0	57	0	34	0	0	0	0	0	0	0	0	0	0	0	0	0	0	0	0	0	0	0	0	0	0	5	0	2	6	0	6	1	1	7	0	4	8	3	2
381	0	0	0	0	0	0	0	0	0	0	0	0	0	107	0	0	0	0	90	0	0	0	0	0	0	0	0	0	0	0	0	0	0	0	0	9	11	29	17	30	4	3	6	4	2	8	12	16	34
382	3	0	0	0	1	0	0	70	0	38	0	0	0	0	0	0	0	0	65	0	0	0	0	0	0	227	0	0	0	0	0	0	0	65	54	5	10	6	0	19	3	0	2	2	3	1	2	2	1
383	0	0	0	0	0	0	0	0	0	0	0	0	0	0	0	0	0	0	0	0	0	0	0	0	0	0	0	0	0	0	0	0	0	0	0	10	35	19	11	19	1	4	7	5	15	6	7	15	18
384	0	0	0	0	0	0	0	0	0	0	0	0	0	0	0	0	0	0	0	0	0	0	0	0	0	0	0	0	0	0	0	0	0	0	0	0	0	0	0	0	0	0	0	0	0	0	0	0	0
385	0	0	0	0	0	0	0	0	0	0	0	0	0	0	0	0	0	0	99	0	0	0	0	0	0	0	0	0	0	0	0	0	0	0	0	20	8	35	6	23	1	1	7	2	4	1	1	7	8
386	0	0	0	0	0	0	0	0	0	0	0	0	0	0	0	0	0	0	0	0	0	0	0	0	0	0	0	0	0	0	0	0	0	0	0	0	0	0	0	0	0	0	0	0	0	0	0	0	0
387	138	0	76	0	0	121	0	3	45	113	82	0	51	0	111	72	36	127	44	0	166	0	0	0	0	91	0	41	68	99	40	119	120	136	15	55	93	148	111	96	33	33	35	42	50	30	42	70	75
388	98	99	33	51	0	0	0	86	88	99	0	0	0	0	7	38	51	99	45	105	63	0	0	0	0	0	0	0	0	1	204	0	0	120	0	3	4	23	5	19	1	8	10	10	2	4	7	3	0
389	0	0	0	0	0	0	0	0	0	0	0	0	0	0	0	0	0	0	0	0	0	0	0	0	0	0	0	0	0	0	0	0	0	0	0	1	5	2	2	10	0	0	0	0	1	1	1	2	0
390	0	0	0	0	0	1	0	56	0	3	0	9	0	0	0	19	0	14	0	0	0	0	0	0	0	0	0	0	0	0	0	0	0	0	0	2	9	12	10	12	0	3	2	3	5	0	5	2	6
391	0	0	6	0	0	0	0	7	2	11	0	0	11	7	7	0	1	0	0	0	7	0	0	0	0	84	0	0	0	0	0	0	0	0	0	4	7	8	0	10	0	0	1	4	0	0	4	0	0
392	0	2	384	69	55	1	137	0	64	129	37	82	24	106	93	0	59	64	57	263	126	81	0	213	0	0	0	67	0	153	220	0	0	0	0	86	35	15	18	0	89	3	12	72	264	56	9	246	19
393	1	36	0	0	0	0	0	0	0	0	0	0	0	0	0	0	0	0	0	0	0	0	0	0	0	0	0	0	0	53	0	0	0	0	0	3	11	0	5	3	2	3	6	10	0	2	0	2	1
394	317	121	301	844	550	633	316	713	889	919	455	331	293	494	655	594	588	337	783	270	556	329	97	1	516	649	235	146	0	337	1	1043	396	293	928	34	0	71	12	21	90	14	47	54	12	85	16	9	60
395	297	93	497	208	390	62	131	241	122	345	33	137	205	159	297	70	155	38	199	302	37	171	166	0	172	221	0	0	93	254	151	224	1	170	76	229	56	57	35	45	63	60	87	185	724	75	61	450	55
396	0	0	0	0	0	0	0	0	0	0	0	0	0	0	0	0	0	0	0	0	0	0	0	0	0	0	0	0	0	0	0	0	0	0	0	0	0	8	0	0	0	0	3	0	0	0	2	0	0
397	0	0	13	0	0	0	0	0	0	51	0	0	0	0	0	0	0	0	0	102	0	0	12	0	0	0	0	0	4	0	94	0	0	0	0	11	5	10	3	0	29	8	48	12	4	0	12	0	11
398	0	0	0	0	0	0	0	0	0	0	0	0	0	0	0	0	0	0	0	0	0	0	0	0	0	0	0	0	0	0	0	0	0	0	0	2	1	6	4	2	1	1	1	1	1	1	2	3	2
399	21	0	0	0	147	0	0	0	1	0	0	0	0	0	83	0	0	0	0	0	0	0	0	0	0	0	0	34	0	0	0	0	0	0	0	19	7	0	9	0	7	87	12	21	8	10	14	10	6
400	0	0	0	0	0	0	0	0	0	0	0	0	0	0	0	0	0	0	0	0	0	0	58	0	0	0	0	0	0	0	0	0	0	0	0	0	0	3	0	11	7	9	16	2	5	2	21	3	17
401	0	0	0	0	0	0	0	0	0	0	0	0	0	0	0	0	0	0	0	0	0	0	0	0	0	0	0	0	0	0	0	0	0	0	0	0	0	2	0	6	3	0	0	0	0	4	0	0	3
402	0	0	0	0	0	0	0	0	0	0	0	0	0	0	0	0	0	0	0	0	0	0	0	0	0	0	0	0	0	0	0	0	0	0	0	9	10	8	3	10	4	1	1	1	4	0	3	0	7
403	0	0	0	0	0	0	0	0	0	0	0	0	0	0	0	0	0	0	0	0	0	0	16	0	0	0	0	0	0	0	0	0	0	0	0	0	0	0	0	0	1	1	10	3	2	0	11	3	1
404	0	0	0	0	0	0	0	0	0	0	89	0	0	0	0	0	0	0	0	0	0	0	3	0	0	0	0	0	0	0	0	0	0	0	0	0	0	4	0	7	17	43	10	2	5	363	3	2	4
405	0	2	0	1	0	0	0	0	0	0	0	0	0	0	0	0	0	0	0	0	0	0	0	0	0	0	0	0	0	0	0	0	0	0	0	0	0	0	0	0	0	0	0	0	0	0	0	0	6
406	0	0	0	0	0	0	0	0	0	0	0	0	0	0	0	0	0	0	0	0	9	0	0	0	0	0	0	0	0	0	0	0	0	0	0	1	8	6	0	5	2	4	1	0	0	0	0	0	0
407	2	62	0	0	0	0	11	0	0	2	0	8	0	0	0	1	22	0	42	3	7	0	0	0	1	13	0	15	1	8	155	23	0	55	4	41	97	143	47	82	25	12	28	15	20	9	23	27	38
408	0	0	0	0	0	0	0	0	0	0	0	0	0	0	0	0	0	0	0	0	0	100	0	0	0	0	0	0	0	0	0	0	0	0	0	1	6	0	3	0	1	0	1	4	0	0	0	1	0
409	0	0	0	0	0	0	0	0	0	0	0	0	0	0	0	0	0	0	0	0	0	0	0	0	0	0	0	0	2	0	0	3	0	0	0	0	0	0	1	0	2	0	0	0	0	0	0	0	0
410	14	0	0	0	117	0	0	0	0	0	0	1	0	0	40	0	40	0	51	0	0	0	0	0	0	0	0	0	0	0	26	0	0	0	0	4	0	0	10	3	7	71	6	10	6	3	5	3	1
411	172	368	161	116	339	83	425	297	428	478	924	215	184	464	648	143	87	230	505	626	284	177	10	91	62	389	159	229	133	188	0	121	514	25	437	79	9	43	6	11	15	520	43	43	175	77	8	117	39
412	0	0	0	34	0	3	0	72	34	0	0	0	0	84	0	4	0	0	5	0	45	0	0	0	0	0	0	124	0	0	0	0	0	0	41	22	83	78	28	66	11	16	19	7	20	18	32	14	17
413	0	0	0	0	0	0	0	0	0	0	0	0	0	0	0	0	0	0	0	0	0	0	109	0	0	0	0	0	0	0	0	0	0	0	0	0	0	0	0	0	2	2	11	2	6	11	4	1	14
414	0	0	0	0	0	0	0	0	0	0	0	0	0	0	0	0	0	0	0	0	0	0	0	0	0	0	0	0	0	0	0	0	0	0	0	0	0	0	0	0	1	0	0	0	0	0	0	0	0
415	0	0	0	0	0	0	0	0	0	0	0	0	0	0	0	0	0	0	0	0	0	0	0	0	0	0	0	0	0	0	0	0	0	0	0	1	0	0	3	1	1	13	15	7	2	2	3	2	7
416	0	0	0	0	0	0	0	0	0	0	0	0	0	0	0	0	0	0	0	0	0	0	0	0	0	0	0	0	0	0	0	0	0	0	0	0	0	6	2	4	0	0	0	0	1	1	0	0	3
417	0	0	0	0	0	0	0	0	0	0	0	0	0	0	0	0	0	0	0	0	0	0	0	0	0	0	0	0	0	0	0	0	0	0	0	0	0	0	0	0	0	0	2	0	0	0	0	0	0
418	0	0	0	0	0	0	0	0	0	0	0	62	1	0	0	0	0	0	0	0	0	0	38	0	0	0	0	0	0	0	0	0	0	0	0	0	0	0	0	12	0	3	7	1	0	1	0	0	3
419	0	0	0	0	0	0	0	0	0	0	0	0	0	0	0	0	0	0	0	0	0	0	0	0	0	0	0	0	0	0	0	0	0	0	0	0	0	0	0	2	2	0	1	0	0	2	2	0	1
420	0	0	2	0	0	0	0	0	0	0	0	0	0	0	0	0	19	0	0	0	0	0	0	0	0	0	0	0	0	0	0	0	0	0	0	16	30	24	25	17	20	6	10	4	28	10	12	13	27
421	0	0	0	0	0	0	0	0	0	0	0	0	0	0	0	0	0	0	0	0	0	0	0	0	0	0	0	0	0	0	0	0	0	0	0	9	55	37	22	72	10	14	4	2	11	14	19	17	14
422	0	0	0	0	0	0	0	0	0	0	0	0	0	0	0	0	0	0	0	0	0	0	0	0	0	0	0	0	0	0	0	0	0	0	0	4	27	6	4	6	4	2	2	1	1	1	1	0	6
423	0	97	0	0	0	0	154	0	0	0	0	0	0	0	0	0	0	0	90	0	0	0	0	0	0	0	0	0	0	0	0	1	0	0	59	21	0	9	32	11	9	24	61	17	24	3	70	11	40
424	0	0	0	0	0	0	0	0	0	0	0	0	0	0	0	0	0	0	0	0	0	0	0	0	0	0	0	0	0	0	0	0	0	0	0	2	0	0	0	0	2	1	1	0	1	0	0	1	2
425	0	0	0	0	0	0	0	0	0	0	0	0	0	0	0	0	0	0	0	0	0	0	0	0	0	0	0	0	0	0	195	0	0	0	0	4	0	0	0	0	0	19	2	0	4	1	10	0	0
426	0	29	0	0	0	0	0	0	0	0	79	0	0	0	0	0	0	0	44	0	0	0	0	0	0	0	0	0	0	0	0	0	139	0	0	1	0	0	3	1	11	0	0	2	0	9	2	3	1
427	0	0	0	0	0	0	0	0	0	0	0	0	0	0	1	0	0	0	0	0	0	0	0	131	0	0	0	0	0	0	0	0	0	0	0	10	31	63	19	22	5	6	7	11	6	4	3	5	13
428	0	0	0	0	98	0	0	0	0	0	0	0	0	0	0	0	0	0	0	0	42	0	0	0	0	0	83	0	0	0	0	0	0	0	0	1	0	0	1	0	2	2	0	2	0	0	0	0	0
429	0	99	0	80	0	1	0	90	0	0	0	0	0	0	0	0	0	0	0	0	0	0	0	62	0	0	0	0	0	0	0	0	0	0	0	0	0	0	0	5	2	0	1	0	3	1	0	3	2
430	42	0	0	0	0	0	0	0	0	0	0	0	0	65	0	0	48	0	0	0	0	0	0	0	232	0	0	0	0	69	0	0	0	89	0	22	0	6	22	6	5	59	9	13	4	3	9	2	2
431	0	0	0	0	0	0	0	0	0	0	0	0	0	0	0	0	0	0	0	0	0	0	0	0	0	0	0	0	0	0	0	0	0	0	0	1	19	16	21	8	0	6	7	15	6	0	3	14	6
432	0	0	0	0	0	0	0	0	0	0	0	0	0	0	0	0	0	0	0	0	0	0	0	0	0	0	0	0	0	0	0	0	0	0	0	0	0	0	6	5	0	3	15	1	0	4	2	0	3
433	0	0	46	0	0	0	0	0	0	112	84	0	0	0	0	0	0	0	0	0	0	0	0	0	0	0	0	0	0	0	0	0	0	0	0	26	118	95	23	92	7	16	21	6	24	13	11	16	20
434	0	0	0	0	0	0	0	0	0	0	0	0	0	0	0	0	0	0	0	0	0	0	0	0	0	100	1	0	0	0	0	0	0	0	0	2	0	0	4	0	0	0	0	1	2	0	0	1	0
435	0	47	0	0	0	0	0	0	0	0	0	0	0	0	0	0	64	0	0	0	0	0	0	0	0	0	0	0	0	0	0	0	0	0	0	38	103	84	77	64	2	12	59	55	28	29	40	77	119
436	0	0	0	0	1	0	0	0	0	0	0	0	0	0	19	0	0	0	0	0	0	0	0	0	0	224	0	0	0	0	0	0	0	0	0	0	0	0	0	0	6	0	4	0	0	0	0	0	4
437	0	0	0	0	0	0	0	0	0	0	0	0	0	0	23	0	0	0	0	0	0	0	0	0	0	0	0	0	0	0	0	0	0	0	0	0	0	0	2	14	12	1	5	0	0	1	1	1	12
438	96	39	73	0	0	0	0	183	0	0	2	122	0	0	0	3	0	0	2	0	0	0	847	0	0	0	0	84	0	0	118	0	1	0	0	20	0	20	14	46	66	26	168	19	67	64	16	23	116
439	0	0	0	15	0	0	114	2	6	0	0	51	0	44	13	1	9	0	0	12	60	0	0	0	0	0	0	0	10	0	0	0	0	0	0	4	0	10	3	2	5	2	1	2	0	1	5	3	5
440	0	0	0	0	0	0	0	0	0	0	0	0	0	0	0	0	0	0	0	0	0	0	0	0	0	0	0	0	0	0	0	0	0	0	0	0	0	0	0	0	0	0	0	0	0	0	0	0	0
441	0	39	0	26	74	0	0	0	0	0	0	0	0	0	0	22	0	0	0	0	0	0	0	0	0	0	0	0	0	0	0	0	0	0	0	4	7	3	1	7	1	3	0	1	3	1	3	0	2
442	0	0	0	0	0	0	0	0	0	0	0	0	0	0	0	0	0	0	0	0	0	0	0	0	0	0	0	0	0	0	0	0	0	0	0	0	0	0	0	0	0	0	3	1	0	0	2	0	5
443	0	0	0	0	0	0	0	0	0	0	0	0	0	0	3	0	0	0	0	97	0	0	0	0	0	0	0	0	0	0	0	0	0	0	0	0	0	0	0	0	0	0	1	2	8	0	0	0	0
444	0	0	0	0	0	109	0	0	0	0	0	0	51	0	0	0	0	0	0	102	0	0	0	0	0	0	0	0	0	0	0	0	0	0	0	2	6	0	0	1	0	0	0	0	0	1	0	2	1
445	0	0	26	0	0	0	0	0	0	0	0	0	0	0	0	0	0	0	0	0	0	0	0	0	0	0	0	10	1	0	0	0	0	0	0	61	108	78	29	115	22	33	39	22	40	102	32	45	33
446	140	81	0	123	0	255	77	68	182	19	202	0	0	0	47	177	0	24	0	131	109	0	32	382	0	0	109	60	80	66	250	104	179	32	431	24	5	62	141	16	53	8	27	26	4	59	15	13	18
447	0	21	12	12	29	0	0	0	0	0	0	0	0	0	0	11	0	0	0	0	0	0	0	0	0	0	0	0	0	0	0	0	0	0	0	2	7	4	3	2	3	1	0	2	1	0	2	1	3
448	0	0	0	0	0	0	0	0	0	0	0	0	0	0	0	0	0	0	0	0	0	0	0	0	0	0	0	0	0	0	0	0	0	0	0	0	0	0	0	0	0	0	0	0	0	0	0	0	0
449	0	0	0	0	0	0	0	0	0	0	0	0	0	0	0	0	0	0	0	0	0	0	0	0	0	0	0	0	0	0	0	0	0	0	0	4	0	0	0	0	0	0	0	8	0	0	0	0	0
450	0	0	0	0	0	0	0	0	0	0	0	0	0	0	0	0	0	0	0	0	0	0	0	0	0	0	0	0	0	0	0	0	0	0	0	0	0	0	1	0	22	3	24	6	0	6	15	0	21
451	0	0	0	0	0	0	0	0	0	0	1	0	0	0	0	0	79	0	0	0	0	0	22	0	0	0	0	0	0	0	0	0	0	0	0	0	0	4	1	0	10	21	11	0	10	10	7	8	16
452	108	0	17	0	0	0	0	0	54	0	0	0	38	110	4	33	0	0	0	95	49	0	13	0	0	0	0	179	0	0	0	0	0	95	0	7	8	16	8	8	6	5	2	0	6	2	3	4	6
453	0	0	0	0	0	0	0	0	0	0	0	0	0	0	0	0	0	0	0	0	0	0	0	0	0	0	0	0	0	0	0	0	0	0	0	3	0	0	16	7	13	1	18	0	11	18	141	0	27
454	0	0	0	0	0	0	0	0	0	0	0	0	0	0	11	0	0	0	0	0	0	0	0	0	0	0	0	0	0	0	48	0	0	0	0	8	16	0	3	10	2	16	23	27	14	2	13	15	20
455	0	11	0	0	0	10	0	7	0	0	5	0	0	0	1	0	0	0	0	0	2	0	1	0	0	0	0	0	0	1	0	0	0	0	0	7	0	0	0	0	56	0	2	2	0	2	3	0	5
456	0	0	71	0	0	0	0	0	0	0	0	0	0	0	0	0	0	0	0	0	38	0	0	0	0	0	0	0	110	0	0	0	0	0	0	8	9	20	13	16	2	4	6	15	7	3	15	5	17
457	0	0	0	0	0	0	0	0	0	0	0	0	0	0	0	8	0	0	0	0	0	0	0	0	0	0	0	0	0	0	0	0	0	0	0	3	2	3	33	2	9	8	38	9	25	12	154	4	23
458	0	0	0	4	0	0	0	0	0	0	0	0	0	0	0	0	0	0	0	0	0	0	0	0	0	0	0	0	0	0	0	0	0	0	0	0	0	0	0	0	6	0	8	8	0	0	20	0	0
459	0	0	0	0	0	0	0	0	0	0	0	0	0	0	0	0	0	0	0	0	0	0	0	0	0	0	0	0	0	55	0	0	0	0	0	0	0	0	0	7	0	1	6	1	0	89	0	0	5
460	0	0	0	0	0	0	1	0	0	0	0	0	0	0	0	0	0	0	0	0	0	0	0	0	0	0	0	0	1	59	0	0	0	0	1	0	0	0	2	0	4	0	3	5	0	0	0	0	13
461	1	81	0	123	76	62	170	51	0	42	0	74	0	89	59	20	64	0	80	25	72	0	4	0	0	0	112	0	0	0	0	100	0	0	75	12	4	3	11	5	19	173	41	16	37	38	24	18	18
462	0	0	0	0	0	0	0	0	0	0	0	0	0	0	0	0	0	0	0	0	0	0	0	0	0	0	0	0	0	0	0	0	0	0	0	0	0	0	2	0	0	140	0	4	7	0	4	13	6
463	0	0	0	0	0	0	0	0	0	0	0	0	0	0	0	0	0	0	0	0	0	0	0	0	0	0	0	0	0	0	0	0	0	0	0	0	0	0	0	0	0	0	0	0	0	0	0	0	0
464	0	56	0	0	0	0	0	0	0	0	0	0	0	0	0	0	0	0	0	0	0	0	0	0	0	0	0	0	0	0	0	0	0	0	0	2	0	0	0	6	0	2	0	0	2	1	0	0	0
465	21	0	0	0	1	0	0	0	0	0	0	0	0	0	0	0	0	0	1	0	0	0	606	0	0	0	0	0	0	0	0	0	0	0	74	13	0	0	4	7	18	0	14	8	3	9	3	1	12
466	3	0	6	0	0	0	0	0	0	17	0	0	0	0	0	0	0	0	1	0	0	0	447	1	10	0	19	0	2	0	0	0	0	0	0	1	0	1	5	2	29	6	23	9	15	20	6	5	32
467	0	0	0	0	0	0	0	0	0	0	0	0	0	0	0	0	0	0	0	0	0	0	0	0	0	0	0	0	0	0	0	0	0	0	0	0	0	0	0	0	0	0	0	0	0	0	0	0	0
468	0	0	0	0	0	0	0	0	0	0	0	0	0	0	0	0	0	0	0	0	0	0	0	0	0	0	0	0	0	0	0	0	0	0	0	7	4	2	7	14	0	0	3	0	0	4	2	3	0
469	0	0	0	0	0	0	0	0	0	0	8	0	6	0	0	0	0	0	34	0	0	0	0	0	0	0	0	0	0	0	0	0	0	0	0	0	0	0	1	2	3	2	0	2	1	2	0	0	1
470	0	0	0	0	0	3	0	0	0	1	0	0	0	0	0	4	0	4	0	0	10	0	0	0	0	0	0	0	0	0	0	0	0	0	0	0	5	3	1	1	0	1	0	0	4	7	0	2	2
471	0	0	0	0	0	0	0	0	0	0	0	0	0	0	0	0	0	0	0	0	0	0	0	0	0	271	0	0	0	30	0	0	0	0	0	6	0	14	7	0	6	24	17	4	6	3	6	8	9
472	0	1	0	0	0	0	0	0	0	0	0	0	0	0	0	0	0	0	0	0	0	0	0	0	0	0	0	0	0	0	0	0	0	0	0	5	0	0	6	10	13	2	9	2	5	5	0	0	5
473	59	0	0	24	0	0	0	0	0	0	0	0	0	0	0	0	0	1	0	0	1	0	0	0	0	0	0	0	0	0	0	0	0	0	0	2	6	3	2	5	4	5	2	3	2	23	3	8	4
474	0	0	0	0	78	135	0	54	0	0	0	0	0	33	0	3	0	85	0	0	0	0	18	0	0	0	0	0	0	0	1	0	0	0	0	5	0	0	0	2	6	2	8	3	0	0	6	0	11
475	0	0	0	0	0	0	0	0	0	0	0	0	0	0	0	0	0	0	0	0	0	0	0	0	0	0	0	0	0	0	0	0	0	0	0	2	0	0	21	2	2	6	7	5	14	0	79	5	15
476	0	0	0	0	0	0	0	0	0	0	0	0	0	0	0	0	0	0	0	0	0	0	0	0	0	0	0	0	0	0	0	0	0	0	0	0	0	0	0	3	0	0	0	1	0	0	6	0	3
477	14	0	0	0	0	0	0	0	0	0	0	2	0	0	0	0	0	52	0	0	35	0	0	0	0	0	0	0	0	0	0	0	0	0	0	6	9	26	10	2	3	4	4	0	5	1	0	3	4
478	0	0	0	0	0	0	0	0	0	0	0	0	0	0	0	0	0	0	0	0	0	0	3	0	0	0	0	0	66	0	0	0	0	0	0	4	10	6	3	18	14	0	8	5	3	2	3	15	24
479	31	0	66	0	2	133	69	122	0	0	98	42	35	82	102	119	99	56	49	39	40	106	0	0	99	0	0	0	0	54	0	182	126	37	76	50	4	36	12	6	33	13	14	21	12	23	20	13	2
480	0	0	0	0	0	0	0	0	0	0	0	0	0	0	0	0	0	0	0	0	0	0	0	0	0	0	0	0	0	0	0	0	0	0	0	1	3	6	4	1	0	4	2	4	0	0	3	6	2
481	0	0	0	0	0	0	0	0	0	0	0	0	0	0	0	0	0	0	0	0	0	0	0	0	0	0	0	0	0	0	0	0	0	0	0	2	0	1	0	3	1	0	0	3	2	0	3	6	0
482	0	0	0	0	0	0	0	0	0	0	0	0	0	0	0	0	0	0	0	0	0	0	0	0	0	0	0	0	0	0	0	0	0	0	0	6	0	0	3	12	4	5	48	0	10	0	26	3	15
483	0	0	0	0	0	0	0	0	0	0	0	0	0	0	0	0	0	0	0	0	0	0	0	0	0	0	0	0	0	0	0	0	0	0	0	0	0	0	0	0	4	1	0	1	1	0	2	0	0
484	0	0	0	0	0	0	0	0	0	0	0	0	0	0	0	0	0	0	101	0	0	0	0	0	0	0	0	0	0	0	0	0	0	0	0	5	0	0	0	0	0	0	3	0	1	0	0	0	5
485	0	0	0	0	0	0	0	0	0	0	52	0	0	0	0	0	0	0	0	0	0	0	0	0	0	0	0	0	0	0	0	0	0	0	0	7	62	65	13	23	0	3	5	4	5	0	12	23	12
486	56	60	59	0	76	55	0	0	52	1	0	64	0	0	0	0	0	0	0	97	0	0	0	0	0	0	0	0	0	31	0	0	103	72	0	5	1	0	0	4	49	8	19	18	2	23	11	9	10
487	24	0	0	0	0	0	0	0	0	3	0	5	0	0	0	14	14	0	69	0	29	0	1	0	0	0	58	0	0	0	0	0	0	0	0	12	11	9	3	2	2	3	8	7	8	1	11	5	10
488	2	0	0	14	160	14	78	20	121	78	0	53	0	0	72	0	18	0	0	0	16	0	0	0	0	0	2	0	25	7	12	54	0	6	5	30	62	60	42	69	13	20	18	36	8	11	33	28	12
489	0	0	0	0	0	0	0	0	0	0	0	0	0	0	0	0	0	0	0	0	0	0	0	0	0	0	0	0	0	0	0	0	0	0	0	0	0	0	0	0	0	0	0	0	0	0	0	0	0
490	0	0	0	0	0	0	0	0	0	0	0	0	0	0	0	0	0	0	0	0	0	0	0	0	0	0	0	0	0	0	0	0	0	0	0	3	6	0	2	4	0	0	0	0	1	1	0	1	1
491	154	24	0	65	67	0	0	0	0	1	0	0	18	277	46	0	50	0	0	0	12	0	89	142	0	0	272	0	1	31	90	0	0	0	0	8	1	3	4	6	3	16	19	14	10	19	7	10	19
492	0	62	0	0	0	0	38	0	0	45	107	59	0	58	113	65	0	0	0	0	39	10	0	0	0	0	0	0	0	43	0	0	0	0	0	0	0	11	9	0	42	0	5	5	0	37	0	1	1
493	0	0	0	0	0	0	0	0	0	0	0	0	0	0	0	0	0	0	0	0	0	0	0	0	0	0	0	0	0	0	0	0	0	0	0	7	7	2	2	14	8	14	18	7	5	3	5	2	15
494	0	0	0	0	0	0	0	0	0	0	0	0	0	0	0	0	0	0	0	0	0	0	0	0	0	0	0	0	0	0	0	0	0	0	0	0	0	0	0	0	0	0	0	0	0	0	0	0	0
495	0	0	0	0	0	0	0	0	0	0	0	0	0	0	0	0	0	0	0	0	0	0	0	0	0	0	0	0	0	49	0	0	0	0	0	0	0	0	0	0	0	0	0	0	0	0	0	0	0
496	0	0	0	0	0	0	0	0	0	0	0	0	0	0	0	0	0	0	0	0	0	0	0	0	0	0	0	0	0	0	0	7	0	0	0	22	114	99	37	67	7	27	16	8	15	10	20	27	23
497	0	0	0	0	0	0	0	0	0	0	0	0	0	0	0	0	0	0	0	0	0	0	0	0	0	0	0	0	0	0	0	0	0	0	0	0	0	0	0	0	0	0	1	0	0	0	0	0	0
498	0	0	0	0	0	0	0	0	0	0	0	0	0	0	0	0	0	0	0	0	0	0	0	0	0	0	0	0	0	0	0	0	0	0	0	0	0	0	0	0	0	0	0	5	0	0	1	0	0
499	380	272	129	22	490	152	376	343	367	487	219	415	436	523	670	408	323	227	299	471	90	228	52	0	34	387	209	5	183	157	511	0	75	76	281	76	6	57	29	9	126	190	27	79	37	51	36	25	16
500	103	154	0	57	0	0	77	0	0	112	0	0	101	42	115	95	38	1	98	0	86	0	0	0	49	0	0	0	0	0	196	0	0	0	0	7	0	2	10	5	28	55	13	9	13	14	5	13	0
501	0	0	0	0	0	0	0	0	0	5	0	0	0	0	34	0	0	0	88	0	0	1	0	0	0	0	0	0	0	0	0	0	0	0	0	19	106	65	13	20	4	7	7	5	13	12	2	15	12
502	23	30	0	0	0	0	0	97	0	0	40	0	0	0	0	0	0	0	0	0	0	0	22	0	0	0	0	0	0	0	0	0	0	0	0	2	0	0	5	5	26	0	19	9	14	16	11	4	2
503	0	0	0	0	0	0	0	0	0	0	0	0	0	0	0	0	0	0	0	0	0	0	0	0	0	0	0	0	0	0	0	0	0	0	0	14	28	23	22	24	5	8	6	7	6	6	15	15	17
504	0	0	0	0	0	0	0	0	0	0	0	0	0	0	0	0	0	0	0	0	0	0	0	0	0	0	0	0	0	0	0	0	0	0	0	1	0	19	3	3	0	2	1	0	0	2	0	0	0
505	1	0	0	0	0	0	0	0	0	0	0	0	0	0	0	0	0	0	0	0	0	0	0	0	0	0	0	0	0	0	0	0	0	0	0	11	0	0	4	12	5	4	49	7	2	3	28	0	24
506	33	0	75	0	0	0	51	0	0	0	0	0	0	0	0	0	0	0	0	0	1	0	0	0	154	0	0	0	0	88	0	0	152	0	0	7	11	14	8	4	33	23	12	10	23	4	51	27	16
507	152	70	0	1	132	0	0	0	0	0	0	1	32	0	0	0	0	90	0	0	0	108	0	0	0	0	0	0	58	63	0	0	0	0	0	57	23	38	51	18	30	4	29	73	20	77	27	18	20
508	0	0	0	0	0	0	0	0	0	0	0	0	0	0	0	0	0	0	0	0	0	0	0	0	0	0	0	0	0	0	0	0	0	0	0	1	0	0	0	0	0	1	0	2	0	1	2	0	3
509	0	0	0	0	0	0	0	0	0	0	0	0	0	0	0	0	0	0	0	0	0	0	0	0	0	0	0	0	95	0	0	0	0	0	0	10	0	19	0	6	2	8	7	27	2	4	7	6	5
510	0	0	0	0	0	0	0	0	0	0	0	0	0	0	0	0	0	0	0	0	0	0	0	0	0	0	0	0	0	0	0	0	0	0	0	0	15	0	2	2	5	19	21	23	9	8	37	7	21
511	146	106	161	88	80	79	287	83	25	0	239	0	0	89	135	0	240	199	143	0	60	0	0	1	1	186	0	40	0	0	0	21	0	59	1	34	0	5	15	4	53	22	8	29	13	10	13	18	19
512	0	0	0	0	0	0	0	0	0	0	0	0	0	0	0	0	0	0	0	0	0	0	0	0	0	0	0	0	0	0	0	0	0	0	0	0	0	7	2	4	0	0	0	4	0	3	0	4	0
513	0	0	0	0	0	1	2	0	0	0	0	197	0	0	198	70	0	2	0	123	0	852	0	186	0	240	0	0	0	134	0	52	0	0	850	773	1	13	2533	6	0	8	0	770	1	4	20	0	2
514	0	1	0	0	0	0	0	0	0	0	0	0	0	0	0	0	0	0	0	0	0	0	0	0	0	5	0	0	0	0	0	0	0	0	0	0	0	0	1	0	0	0	0	0	0	0	0	0	0
515	0	0	0	0	0	0	0	74	1	0	0	0	0	0	32	0	0	0	0	0	0	0	0	0	0	0	0	0	0	0	0	12	0	6	59	10	41	13	8	26	3	3	9	2	8	0	11	6	14
516	0	0	0	0	0	0	0	0	0	0	0	0	0	0	0	0	0	0	0	0	0	0	0	0	0	0	0	0	0	0	0	0	0	0	0	2	12	1	7	3	0	0	1	3	4	6	8	2	6
517	216	312	69	80	0	129	150	105	248	0	82	0	58	220	0	27	59	104	96	127	37	112	22	171	0	0	0	0	36	53	0	0	52	0	154	84	61	18	29	11	28	7	13	82	299	21	14	158	16
518	0	0	0	0	0	0	0	0	0	0	0	0	0	0	0	0	0	0	0	0	0	0	0	0	0	0	0	0	0	0	0	0	0	0	0	0	0	0	0	1	0	0	0	1	1	0	0	3	2
519	0	0	0	0	0	0	0	0	0	0	0	0	0	0	0	0	0	0	0	0	0	0	0	0	0	0	0	0	0	0	0	0	0	0	0	0	0	6	4	6	0	0	0	0	4	4	3	2	4
520	0	0	0	0	0	0	0	0	0	0	0	0	0	0	0	0	0	0	0	0	0	0	11	0	0	0	0	0	0	0	0	0	0	0	0	0	0	0	0	1	3	0	0	0	0	0	1	2	3
521	0	0	0	0	0	0	0	0	0	0	0	0	0	0	0	0	0	0	0	0	0	0	0	0	0	0	0	0	0	0	0	0	0	0	0	0	0	3	4	4	0	0	0	1	0	0	0	1	5
522	0	0	0	0	0	0	0	0	0	0	0	0	0	0	0	0	0	0	0	0	0	0	0	0	0	0	0	0	0	0	0	0	0	0	0	0	0	0	0	0	0	1	0	0	0	0	0	8	2
523	0	0	72	0	0	0	0	0	0	0	0	0	0	0	0	58	0	0	0	0	0	0	0	0	0	0	0	0	0	0	0	0	0	0	0	9	6	12	5	23	17	9	6	8	6	3	7	5	8
524	0	0	0	0	0	0	0	0	0	0	0	0	0	0	0	0	0	0	0	0	0	0	0	0	0	0	0	0	0	0	0	0	0	0	0	4	8	0	10	1	0	1	3	1	6	0	0	2	1
525	0	0	0	0	0	0	0	0	0	0	0	0	0	0	0	0	0	0	0	0	0	0	0	0	0	0	0	0	0	0	0	0	0	0	0	0	0	0	0	0	0	0	0	0	0	1	1	0	0
526	90	0	0	98	0	0	0	0	0	0	0	0	0	0	0	0	0	0	84	0	0	0	0	0	0	0	0	0	0	0	84	0	0	0	0	11	7	18	6	1	27	33	20	7	30	9	13	14	24
527	0	0	0	0	0	0	0	0	0	0	0	0	0	0	0	0	0	0	0	0	0	0	0	0	0	0	0	0	0	0	0	0	0	0	0	5	0	0	0	0	5	0	4	2	2	0	6	1	0
528	0	0	0	0	0	0	0	0	0	0	0	0	0	0	0	0	0	0	0	0	0	0	0	0	0	0	0	0	0	0	0	0	0	0	0	0	0	12	0	3	0	0	0	1	0	0	2	3	0
529	0	0	0	0	0	0	0	0	0	0	0	0	0	0	1	0	0	0	0	0	0	0	0	0	0	0	0	0	0	0	0	0	0	0	0	2	4	0	0	7	1	0	6	1	3	1	5	2	4
530	0	0	0	0	0	0	0	0	0	0	0	0	0	0	0	0	0	0	0	0	0	0	0	0	0	0	0	0	0	59	98	0	0	0	0	9	0	7	2	2	1	3	5	5	3	0	6	0	8
531	0	0	0	0	0	0	0	0	0	0	0	0	0	0	0	0	0	0	0	0	0	0	0	0	0	0	0	0	0	0	0	0	0	0	0	5	3	8	8	14	1	8	4	1	9	4	6	4	4
532	0	0	0	0	0	0	0	0	0	0	0	0	0	0	0	0	0	0	0	0	0	0	0	0	0	41	0	0	0	14	0	0	0	0	0	0	0	0	5	0	7	4	14	17	5	4	4	4	22
533	0	0	0	52	67	118	0	0	0	0	0	91	0	25	182	126	44	0	0	0	71	0	0	0	0	0	0	0	43	0	0	0	86	15	0	17	37	16	22	23	6	20	5	7	8	7	27	6	26
534	0	0	0	0	0	0	0	0	0	0	0	0	0	0	0	0	0	0	0	0	0	0	0	0	0	0	0	0	0	0	0	0	0	0	0	0	0	0	1	3	0	0	8	1	4	0	2	0	2
535	0	0	0	0	0	0	0	0	0	0	0	0	0	0	0	0	0	0	0	0	0	0	0	0	0	0	0	0	0	0	0	0	0	0	0	0	0	0	0	0	0	0	0	1	0	0	6	3	0
536	0	0	0	0	0	0	1	0	0	0	0	0	0	0	0	0	0	0	0	0	0	0	0	0	0	0	0	0	0	0	0	0	0	0	0	8	22	5	4	8	7	10	6	2	6	3	0	4	4
537	0	0	0	0	0	0	0	0	0	0	0	0	0	0	0	0	0	0	0	0	0	0	43	0	0	0	0	0	0	0	0	0	0	0	0	5	1	0	0	0	12	1	0	3	0	0	0	0	0
538	0	0	0	1	0	0	0	0	0	0	0	0	0	0	0	0	0	109	0	0	0	0	0	0	0	0	0	0	0	0	0	0	0	0	0	3	36	15	0	0	2	0	2	5	1	0	3	0	2
539	0	0	0	0	0	0	0	0	0	0	0	0	0	0	0	0	0	0	0	0	0	0	0	0	0	0	0	0	0	0	0	0	0	0	0	2	6	6	6	3	0	0	1	1	0	0	1	0	0
540	0	0	0	0	0	0	75	0	0	0	0	110	0	0	0	0	0	43	0	0	81	0	0	0	65	0	0	0	0	0	0	0	0	0	0	19	34	23	18	33	2	9	2	4	7	2	14	13	6
541	32	0	0	0	0	0	0	0	64	0	0	0	0	0	0	0	0	0	0	14	0	0	0	0	0	0	0	0	37	174	0	0	0	0	0	26	10	0	5	7	44	18	43	25	7	10	22	7	9
542	0	0	0	0	0	0	0	0	0	0	0	0	0	0	0	0	0	0	0	0	0	0	0	0	0	0	0	20	0	0	0	0	0	0	0	16	23	25	76	25	2	7	46	64	12	5	33	41	152
543	287	590	311	159	294	372	744	300	449	276	262	555	201	819	384	577	231	125	254	185	195	241	1	114	82	0	606	0	108	94	436	509	7	326	51	92	48	44	478	22	48	14	42	227	85	41	25	56	44
544	0	0	0	0	0	0	0	0	0	0	100	0	0	0	34	0	0	0	0	0	61	1	0	1	0	166	0	125	0	0	0	0	0	0	0	1	7	0	6	10	3	1	0	4	1	2	3	1	1
545	0	0	0	0	0	0	0	0	0	0	0	0	0	0	0	0	0	0	0	0	0	0	0	0	0	0	0	0	0	0	0	0	0	0	0	0	0	0	2	0	1	0	4	0	1	0	14	1	12
546	0	0	0	0	82	41	0	115	0	0	0	0	0	0	0	0	0	156	70	0	28	60	0	0	0	0	0	0	0	0	0	0	0	0	0	21	46	23	30	26	9	10	11	4	3	4	12	16	15
547	0	32	31	0	0	0	0	0	0	0	0	0	0	0	0	0	0	0	0	0	0	0	0	0	0	0	0	0	0	0	0	0	0	0	0	0	0	0	0	2	14	2	0	1	3	0	1	2	8
548	0	0	0	0	0	0	0	0	0	0	0	0	0	0	0	0	0	0	0	0	0	0	0	0	0	0	0	0	0	0	0	0	0	0	0	0	4	2	0	1	0	0	0	0	0	1	0	0	0
549	0	0	0	0	0	0	0	0	0	0	0	0	0	0	47	0	114	0	0	0	0	0	0	0	0	0	0	0	0	0	0	0	0	0	0	4	4	2	3	4	0	0	0	1	5	3	5	0	5
550	685	74	0	44	223	0	82	108	113	0	143	144	0	78	0	86	60	247	92	141	25	99	78	0	0	1	190	11	1	127	0	11	0	0	0	5	9	19	44	35	63	29	43	22	41	49	63	10	32
551	0	51	22	0	0	55	128	0	210	2	0	0	34	5	2	0	8	99	140	44	135	0	71	109	0	0	172	0	9	0	0	0	0	0	0	11	16	46	33	18	44	10	113	31	53	77	123	24	77
552	0	0	0	0	0	0	64	1	0	0	0	44	0	0	60	70	1	0	32	0	14	0	0	0	0	0	0	0	0	0	0	0	0	0	1	1	0	17	9	13	4	1	3	0	0	1	3	0	2
553	42	0	30	0	0	57	0	72	32	0	79	71	0	0	70	0	0	0	55	80	78	0	0	0	0	0	0	0	0	0	0	0	0	0	0	3	10	3	0	6	12	4	4	4	1	6	2	0	0
554	0	0	0	0	0	0	0	0	0	0	0	0	0	0	0	0	0	0	0	0	0	0	0	0	0	0	0	0	0	0	0	0	0	0	0	0	0	0	0	4	0	3	0	0	1	7	0	0	3
555	0	0	0	0	0	0	0	0	0	0	0	0	0	0	0	0	0	0	0	0	0	0	0	0	0	0	0	0	0	0	0	9	0	74	0	14	78	39	26	36	9	11	21	8	20	11	27	13	30
556	0	0	0	0	0	0	0	0	0	0	0	0	0	0	0	0	0	0	0	0	0	0	0	0	0	0	0	0	0	0	0	0	0	0	0	0	0	0	0	0	0	0	0	0	0	0	0	0	0
557	0	0	0	0	0	0	1	0	0	0	0	0	0	0	0	0	0	0	0	0	0	0	0	0	0	0	0	0	0	0	0	28	0	0	140	0	5	7	4	3	1	1	0	0	2	1	4	8	0
558	0	0	0	0	82	0	0	0	130	0	0	109	0	0	0	139	0	189	299	1	19	0	0	0	0	0	0	0	0	45	0	0	0	0	0	25	0	16	15	2	4	10	3	13	15	0	17	0	6
559	47	41	0	0	0	0	0	0	0	0	0	0	0	0	0	0	0	22	0	0	84	0	0	0	0	0	0	0	0	0	0	0	0	0	0	9	5	13	3	0	3	13	4	7	54	6	4	56	3
560	0	0	0	0	0	37	0	0	0	0	41	0	0	0	0	0	0	0	0	0	0	0	0	0	0	0	0	0	0	0	0	0	0	0	0	1	2	0	1	0	1	0	1	2	1	0	2	0	0
561	0	0	0	1	2	0	17	0	0	0	0	0	0	0	0	0	0	0	0	0	0	0	0	0	0	0	0	0	19	0	0	24	0	31	0	3	1	0	3	2	2	3	2	13	1	1	18	1	4
562	0	0	0	0	0	0	0	0	0	0	0	0	0	0	0	0	38	0	0	0	0	0	0	0	0	0	0	0	0	0	104	0	0	0	0	3	0	3	7	5	5	1	14	4	3	0	5	6	3
563	0	0	0	0	0	0	0	0	0	0	0	0	0	0	0	0	0	0	0	0	0	0	0	0	0	0	0	0	0	0	0	0	0	0	0	4	0	0	1	2	0	2	4	6	9	0	2	5	0
564	0	0	0	0	0	0	0	0	0	0	0	0	0	0	0	4	0	0	0	0	0	0	0	0	0	1	0	0	0	0	0	0	0	0	0	0	0	0	0	0	2	0	23	3	1	3	10	2	6
565	0	0	0	0	0	0	0	0	0	0	0	0	0	0	0	0	0	0	0	0	0	0	0	0	0	0	0	0	0	0	0	0	0	0	0	6	25	9	0	11	1	0	5	3	1	0	0	7	2
566	35	0	0	9	58	67	0	0	0	0	0	93	0	0	55	24	0	0	0	0	43	0	0	0	0	0	0	0	0	0	1	155	0	0	0	15	52	18	4	24	0	1	8	8	7	4	2	6	12
567	0	0	0	0	0	0	0	0	0	0	0	0	0	0	0	0	0	0	0	0	0	0	0	0	0	0	0	0	0	0	0	0	0	0	0	0	11	3	0	0	1	0	1	0	7	0	1	4	2
568	0	0	0	0	0	0	0	0	0	0	0	0	0	0	0	0	0	0	0	0	0	0	0	0	0	0	0	0	0	0	0	0	0	0	0	0	2	1	0	0	0	0	1	2	1	0	7	3	2
569	0	0	0	0	0	0	0	0	0	0	0	0	0	0	0	0	0	0	0	0	0	0	0	0	0	0	0	0	0	0	0	0	0	0	0	1	0	0	0	6	2	3	3	0	1	1	4	0	0
570	0	86	0	0	1	0	0	69	0	68	0	0	0	0	54	0	0	0	0	0	0	0	0	0	0	0	0	0	39	0	0	0	0	0	0	5	0	0	3	0	0	21	12	5	11	1	9	6	12
571	0	0	0	0	0	0	0	159	0	0	0	0	0	0	26	0	54	0	0	0	0	0	0	0	0	0	0	0	0	106	113	0	0	0	0	7	4	6	0	0	0	0	0	8	0	4	1	2	0
572	0	0	0	0	0	0	0	0	0	0	0	0	0	0	0	0	0	0	0	0	0	0	0	0	0	0	0	0	0	0	0	0	0	0	0	1	19	3	14	4	2	1	4	2	2	1	5	3	0
573	0	0	0	0	0	0	160	45	0	0	0	0	0	0	0	1	0	0	0	0	0	0	0	0	0	0	0	0	0	0	0	0	0	0	0	16	5	4	6	12	0	8	5	3	0	2	0	4	15
574	0	0	0	0	0	0	0	0	0	0	0	0	0	0	0	0	0	0	0	0	0	0	0	0	0	0	0	62	0	0	0	0	0	0	0	0	0	6	0	0	1	0	2	1	0	9	0	4	1
575	0	0	0	0	0	0	0	0	0	0	0	0	0	0	0	0	0	0	0	0	0	0	0	0	0	0	0	0	0	0	0	0	0	0	0	1	0	9	3	0	0	0	0	2	4	0	5	0	0
576	0	0	0	0	0	0	0	0	0	0	0	0	0	0	0	0	0	0	0	0	47	0	0	0	0	0	0	0	0	0	0	0	0	0	0	1	0	0	0	0	0	0	0	0	0	0	0	3	0
577	122	24	0	1	0	0	85	1	84	20	1	83	0	0	150	0	36	39	69	0	54	174	1	0	60	0	0	102	0	0	184	89	67	34	54	18	0	2	4	0	16	501	47	56	23	12	36	48	19
578	1	0	30	0	0	0	0	0	0	90	0	0	0	135	0	48	0	0	0	0	9	0	0	0	2	0	0	20	7	86	70	151	1	0	103	8	11	9	14	6	2	4	5	10	7	3	13	10	13
579	0	90	104	78	73	175	0	176	184	307	314	91	137	133	36	79	135	186	0	206	69	0	0	0	0	0	52	0	3	0	0	0	98	199	0	55	36	97	48	81	13	35	26	18	20	16	49	41	48
580	0	36	100	45	0	78	65	1	60	2	34	0	28	0	0	0	0	0	0	0	31	0	0	0	0	0	0	0	0	0	0	227	0	58	119	2	0	8	0	9	3	2	0	5	1	10	3	0	0
581	0	0	0	0	0	0	0	0	0	0	0	0	0	0	0	0	0	0	0	0	0	0	129	0	0	0	0	0	0	0	0	0	0	0	0	0	5	0	0	7	4	0	15	4	2	7	0	0	11
582	0	0	0	0	0	0	0	0	0	0	0	0	0	0	0	0	0	0	0	0	0	0	0	0	0	0	0	0	0	0	0	0	0	0	0	5	12	19	9	0	0	0	3	0	0	2	4	0	2
583	0	0	0	0	0	0	0	0	0	0	0	0	0	0	0	0	0	0	0	0	0	0	0	0	0	0	0	0	0	0	0	0	0	0	0	0	0	0	0	0	0	0	0	0	0	0	0	0	0
584	0	0	0	0	0	0	0	0	0	0	0	0	0	0	0	0	0	0	0	0	0	0	0	0	0	0	0	0	0	0	0	0	0	0	0	0	0	0	0	0	0	0	2	1	1	0	0	0	3
585	0	0	0	0	0	0	0	0	0	0	0	0	0	0	0	0	0	0	0	0	0	0	0	0	0	0	0	0	0	0	0	0	0	0	0	6	0	0	3	1	0	1	11	8	5	0	6	0	5
586	0	0	0	0	0	0	0	0	0	0	0	0	0	0	0	0	0	0	0	0	0	0	0	0	0	0	0	0	0	0	0	0	0	0	0	0	0	0	3	0	0	0	1	0	0	0	0	3	6
587	0	0	0	0	0	0	0	0	0	0	0	0	0	0	0	0	0	0	0	0	0	0	0	0	0	0	0	0	0	0	0	0	0	0	0	1	0	1	0	0	2	1	0	4	6	0	5	0	0
588	0	0	0	0	0	0	0	0	0	0	0	0	0	0	0	0	0	0	0	0	0	0	0	0	0	0	0	0	0	0	0	0	0	0	0	0	0	4	3	0	0	0	0	1	0	1	0	2	3
589	0	0	0	0	0	0	0	0	0	0	0	0	0	0	0	0	0	0	0	0	0	0	0	0	0	0	0	0	0	0	0	0	0	0	0	1	11	10	7	22	3	5	10	7	7	5	5	11	15
590	0	0	0	0	0	2	0	0	0	0	0	0	1	0	32	0	0	0	0	0	0	0	0	0	0	0	0	0	0	0	0	0	0	0	0	0	10	0	5	0	3	0	2	0	1	0	8	1	1
591	0	0	0	0	0	0	0	0	0	0	0	0	0	0	0	0	0	0	0	0	0	0	0	0	0	0	0	0	0	0	0	0	0	0	0	0	0	0	0	5	0	0	0	0	0	0	0	1	0
592	0	0	0	0	0	0	0	0	0	0	0	0	0	0	0	0	0	0	0	0	0	0	0	0	0	0	0	0	0	0	0	0	0	0	0	0	0	0	0	1	0	1	0	0	0	0	7	3	1
593	0	0	0	0	0	0	0	0	0	0	0	113	0	0	0	43	0	0	0	0	0	0	53	0	0	0	0	0	0	0	0	0	0	0	0	4	0	0	1	16	3	2	12	6	8	2	4	0	3
594	0	0	0	0	0	0	0	0	0	0	0	0	0	0	0	0	0	0	0	0	0	0	0	0	0	0	0	0	0	0	0	0	0	0	0	0	0	0	12	1	0	1	3	7	0	31	3	2	7
595	0	0	39	0	137	0	0	0	0	64	94	79	0	84	0	0	51	0	0	0	59	0	3	3	0	0	0	0	0	0	0	0	0	12	223	5	22	7	3	7	7	3	6	16	1	0	4	15	8
596	0	56	0	69	0	0	0	0	0	0	0	1	32	57	0	0	0	0	74	0	0	0	0	85	0	0	0	143	0	49	142	0	0	24	5	3	0	0	0	0	0	0	1	0	0	0	1	3	0
597	0	0	0	0	0	0	0	0	0	0	0	0	0	0	0	0	0	0	0	0	0	0	0	0	0	0	0	0	0	0	0	0	0	0	0	0	0	0	0	0	2	0	0	0	0	0	0	0	0
598	0	23	0	0	108	0	0	0	67	0	0	0	31	0	61	0	0	0	0	0	32	157	0	0	0	1	0	0	0	0	0	132	58	0	0	3	0	5	36	2	45	1	0	5	1	3	2	6	3
599	0	0	0	0	0	0	0	0	0	0	0	0	0	31	0	65	0	45	0	76	34	0	0	0	0	0	0	0	0	0	0	0	192	0	0	0	0	4	3	0	1	1	1	0	2	0	0	1	0
600	0	0	0	0	0	0	0	0	0	0	0	0	0	0	0	0	0	0	0	0	0	0	0	0	0	0	0	0	0	0	0	0	0	0	0	0	0	0	0	0	0	0	1	0	0	0	0	0	0
601	0	0	0	0	0	0	0	0	0	0	0	0	0	0	0	0	0	0	0	0	0	0	0	0	0	0	0	0	0	0	0	0	0	0	0	0	8	0	0	4	0	0	1	1	1	0	0	1	0
602	0	9	8	17	60	2	0	6	0	6	7	42	3	34	3	1	8	52	0	41	17	120	124	0	0	0	0	2	10	0	13	1	0	49	0	15	0	0	10	6	21	13	22	10	3	8	9	11	11
603	0	0	1	0	0	0	0	0	0	0	0	0	0	0	0	7	0	0	0	0	0	0	0	0	0	0	0	0	0	0	0	0	0	0	0	0	0	6	6	18	5	5	3	0	4	2	3	1	1
604	0	0	0	0	0	0	0	0	0	0	0	0	0	0	0	0	0	0	0	0	0	0	0	0	0	0	0	0	0	0	0	0	0	0	0	0	0	0	0	6	0	0	0	3	3	0	0	0	4
605	0	0	0	0	0	51	0	64	67	54	66	0	0	0	0	0	0	63	132	45	0	0	0	98	0	0	0	0	0	0	0	0	0	0	0	3	24	12	0	25	1	4	5	8	7	2	14	18	6
606	13	0	0	0	0	0	0	0	0	0	0	0	0	0	0	0	0	0	0	0	0	0	0	0	0	0	0	0	89	0	0	0	0	0	0	0	0	0	6	0	5	4	0	0	0	0	1	3	0
607	0	0	0	0	0	0	0	0	0	0	0	0	0	0	0	0	0	0	0	0	0	0	0	0	0	0	0	0	0	0	0	0	0	0	0	0	0	0	0	11	0	1	7	1	0	0	1	0	6
608	0	0	0	0	0	0	0	0	0	0	0	0	0	0	0	0	0	0	0	0	0	0	0	0	0	0	0	0	0	0	0	0	0	0	0	3	0	7	2	3	1	1	0	2	2	0	2	4	4
609	0	0	0	0	0	0	0	0	0	0	0	0	0	0	0	0	0	0	0	0	0	0	0	0	0	0	0	0	0	0	0	0	0	0	0	10	10	29	28	37	12	11	20	86	19	12	139	142	197
610	0	0	0	0	0	0	0	0	0	0	0	0	0	0	0	0	0	0	0	0	0	0	0	0	0	0	0	0	0	0	0	0	0	0	0	10	28	21	26	10	2	14	9	5	18	5	15	16	8
611	0	0	0	0	0	0	0	0	0	94	0	0	0	0	0	55	0	0	0	0	14	0	0	0	0	0	0	0	0	0	0	4	0	0	0	1	5	5	3	5	3	3	2	0	3	22	2	2	8
612	0	0	0	0	0	18	0	0	0	0	4	72	0	0	0	0	0	0	64	0	0	1	0	0	13	202	0	0	0	2	0	0	0	11	0	10	0	0	18	8	17	87	7	13	6	0	8	6	5
613	28	0	0	0	0	0	0	0	0	0	0	0	0	0	0	0	0	0	0	0	0	0	0	0	0	0	0	0	0	0	0	0	0	0	0	1	3	1	10	24	2	6	4	1	2	1	4	1	5
614	0	0	0	0	0	0	0	0	0	0	0	0	0	0	0	0	0	0	0	0	0	0	0	0	0	0	0	0	0	0	0	0	0	0	0	0	0	7	0	6	2	15	6	0	0	361	1	0	9
615	0	0	0	0	0	0	0	0	0	0	0	0	0	0	0	0	0	0	0	0	0	0	0	0	0	0	0	0	0	0	0	0	89	0	0	5	3	0	0	8	5	16	7	1	1	57	0	0	2
616	1	51	0	0	0	0	0	0	0	0	0	0	0	0	0	0	0	0	12	0	0	0	0	0	0	163	0	0	128	0	0	0	0	0	0	0	0	0	0	0	2	13	4	0	0	164	0	0	7
617	0	0	0	0	0	0	0	60	0	0	0	0	30	0	0	0	56	119	35	0	19	83	0	0	0	0	0	0	0	0	0	0	0	0	157	9	37	14	25	12	3	2	5	5	8	5	18	20	6
618	0	0	0	0	0	0	130	0	0	0	0	0	0	0	67	0	0	0	0	0	0	0	0	0	0	0	0	0	0	0	0	0	0	0	0	1	1	11	0	0	4	2	3	3	0	3	1	1	3
619	0	0	0	0	0	2	0	0	0	0	0	0	0	0	0	0	0	0	0	0	0	0	0	0	0	0	0	0	0	0	0	0	0	0	0	2	4	0	3	4	0	0	4	0	0	1	4	4	6
620	0	0	0	0	0	0	0	0	0	0	0	0	0	0	0	0	0	0	0	0	0	0	0	0	0	0	0	1	0	0	0	0	0	0	0	5	0	0	0	0	1	37	1	5	8	0	1	7	4
621	0	0	0	0	0	0	0	17	0	0	0	0	0	0	0	0	0	0	0	0	0	0	0	0	0	0	0	0	0	0	0	0	0	0	0	0	0	0	0	0	0	1	0	0	0	0	0	0	0
622	0	0	0	0	0	0	0	0	0	0	0	0	0	0	0	0	0	0	0	0	0	0	0	0	0	0	0	0	0	0	0	0	0	0	0	0	0	0	1	0	0	1	0	2	0	0	1	1	0
623	0	0	0	0	0	0	0	1	0	15	0	0	0	0	0	0	0	0	0	0	0	0	0	0	0	0	0	0	0	0	0	0	0	0	0	0	0	0	1	0	1	0	0	2	1	0	0	1	0
624	0	0	0	0	0	0	0	0	0	0	0	0	0	0	0	0	0	0	0	0	0	0	0	0	0	0	0	0	0	0	0	0	0	0	0	0	14	5	0	0	1	0	0	0	1	0	2	0	5
625	0	0	0	0	0	0	0	0	0	0	0	0	0	0	0	0	1	0	0	0	0	0	0	0	0	0	0	0	0	0	0	0	0	0	0	2	4	8	10	0	3	2	2	4	1	0	6	4	0
626	0	0	0	0	0	0	0	12	0	0	0	0	0	0	0	0	0	0	0	0	0	0	1	0	0	0	0	0	0	0	0	0	0	0	0	0	14	8	1	3	0	1	2	3	2	1	1	2	5
627	0	0	0	0	0	0	0	0	0	0	0	0	0	0	0	0	0	0	0	0	0	0	0	0	0	0	0	0	0	0	0	0	0	0	0	0	0	6	0	0	3	0	0	2	0	5	0	0	0
628	0	0	0	0	0	0	0	0	0	0	0	0	0	0	0	0	0	0	0	0	0	0	12	0	0	0	0	0	0	1	109	0	0	0	0	3	0	5	6	12	11	12	47	18	19	14	71	4	33
629	0	0	0	0	0	0	0	0	0	0	0	0	0	0	0	0	0	0	0	0	0	0	0	0	0	0	0	0	0	0	0	0	0	0	0	2	0	0	5	0	0	0	17	7	4	5	5	6	1
630	0	0	0	0	0	0	0	0	0	0	0	0	0	0	0	0	0	0	0	0	0	0	0	0	0	0	0	0	0	0	0	0	0	0	0	0	0	0	0	0	5	0	0	0	2	0	0	0	0
631	0	1	0	11	0	0	0	0	0	0	0	0	0	0	0	0	0	0	0	0	0	0	0	0	0	0	0	0	6	0	0	0	0	0	0	0	0	0	0	0	0	0	0	0	0	0	0	0	0
632	0	0	0	0	0	0	0	0	0	0	0	0	0	0	0	0	0	0	71	0	0	0	0	0	0	0	0	0	0	0	0	0	0	0	0	0	0	0	1	0	0	0	0	0	0	0	0	0	2
633	0	0	0	0	0	0	0	0	0	0	0	0	0	0	0	0	0	0	0	0	0	0	0	0	0	0	0	0	0	0	0	0	0	0	0	2	4	2	1	0	1	1	0	0	0	0	5	2	1
634	0	0	0	0	0	0	0	0	0	0	0	0	0	0	0	0	0	0	0	0	0	0	0	0	0	0	0	0	0	0	163	0	0	0	0	0	7	0	6	0	3	1	4	3	6	0	8	4	4
635	0	0	0	0	0	0	0	0	0	0	0	0	0	0	0	0	0	0	0	0	0	0	0	0	0	0	0	0	0	0	0	0	0	0	0	0	0	0	0	2	1	1	1	0	0	0	1	0	4
636	0	0	0	0	0	0	0	0	0	0	0	0	0	0	0	0	0	0	0	0	0	0	0	0	0	0	0	0	0	0	0	0	0	0	0	4	0	0	0	2	4	4	0	13	6	4	0	25	0
637	0	0	0	0	0	0	0	0	0	0	0	0	0	0	0	0	0	0	0	0	0	0	1	0	0	0	0	0	1	0	0	0	0	0	0	3	0	0	0	0	8	0	7	0	4	0	8	11	1
638	0	0	0	0	0	0	0	0	0	0	0	0	0	0	0	0	0	0	0	0	0	0	0	0	0	0	0	0	0	0	0	0	0	0	0	0	0	0	0	0	0	0	0	0	1	0	0	2	0
639	0	0	0	0	1	0	0	102	102	0	0	0	0	0	21	0	0	1	0	0	0	0	0	0	0	0	0	0	0	38	142	0	81	0	0	4	16	11	21	7	3	2	2	1	3	3	11	8	7
640	0	0	146	0	0	0	84	0	0	0	0	0	0	0	0	0	0	0	0	0	0	0	24	0	0	0	0	0	0	0	0	0	0	0	0	7	0	0	0	4	14	5	14	4	5	0	7	0	3
641	0	0	0	0	0	0	0	0	0	0	0	0	0	0	0	3	0	0	0	0	0	0	0	0	0	0	0	0	0	0	0	0	0	0	0	0	0	0	0	0	0	1	5	0	0	0	2	0	1
642	0	1	53	1	0	0	0	80	0	0	7	0	0	0	20	0	0	0	0	0	0	0	0	83	0	0	0	0	0	0	0	0	0	0	0	5	27	38	17	18	7	9	12	1	2	5	21	9	11
643	0	0	0	0	0	0	0	0	0	0	0	0	0	0	0	0	0	0	0	0	0	0	0	0	0	0	0	0	0	0	0	0	0	0	0	0	0	0	0	0	0	0	1	0	0	0	0	0	0
644	0	0	0	0	0	0	0	0	0	0	0	0	0	0	0	0	0	0	0	0	8	0	0	0	0	0	0	0	0	0	0	0	0	0	0	0	0	0	0	0	0	0	1	0	0	0	0	0	0
645	0	0	0	0	0	0	0	0	0	0	0	0	0	0	0	0	0	0	0	0	0	0	0	0	0	0	0	0	0	0	0	0	0	0	0	0	0	0	2	3	0	1	1	0	0	1	1	1	5
646	0	0	0	0	0	0	0	0	0	0	0	0	0	1	0	0	0	0	0	0	0	0	0	0	0	0	0	0	0	0	0	0	0	0	0	0	0	0	0	0	0	0	5	2	0	0	0	0	1
647	0	0	0	0	0	0	161	0	0	0	0	0	0	0	0	0	0	0	0	0	0	0	0	0	0	0	0	0	0	0	0	0	0	0	0	10	0	0	0	0	2	1	13	8	1	2	7	3	14
648	0	0	0	0	0	0	0	0	0	0	0	0	0	0	0	0	0	0	0	0	0	0	0	0	0	0	0	0	0	0	0	0	0	0	0	2	0	0	3	0	2	2	2	4	0	0	0	0	0
649	0	0	0	0	0	0	0	0	0	0	0	0	0	0	0	0	0	0	0	0	0	0	0	0	0	0	0	0	0	0	0	0	0	0	0	0	0	0	2	0	1	0	9	5	0	0	0	0	1
650	0	0	0	0	0	0	0	0	0	0	0	0	0	0	0	0	0	0	0	0	0	0	11	0	0	0	0	0	0	0	0	0	0	0	0	2	0	0	2	5	1	2	14	0	2	0	9	7	3
651	0	0	0	0	0	0	0	0	0	0	0	0	0	0	0	0	0	0	0	0	0	0	0	0	0	0	0	0	0	0	0	0	0	0	0	1	6	13	59	6	3	3	28	51	9	3	17	20	55
652	0	0	0	0	0	0	0	0	0	0	0	0	0	0	0	0	0	0	0	0	0	0	0	0	0	0	0	0	0	0	0	0	0	0	0	0	0	7	0	0	6	0	0	0	0	0	0	0	0
653	0	0	0	0	0	0	0	0	0	7	0	95	0	0	27	0	0	29	0	0	0	0	0	0	0	0	0	0	0	0	0	0	0	0	0	15	14	17	14	25	3	3	11	3	9	4	10	10	10
654	0	0	0	0	2	4	0	28	4	0	0	0	0	0	0	0	0	0	0	0	0	0	0	0	0	0	0	0	0	0	0	0	0	0	0	1	0	1	12	0	13	5	19	12	2	1	5	12	9
655	0	0	0	0	0	0	0	0	0	0	0	0	0	0	0	0	0	0	0	0	0	0	0	0	0	0	0	0	0	0	0	0	0	0	0	13	23	47	19	38	11	8	4	9	19	13	5	12	13
656	44	40	0	0	0	0	0	0	0	0	0	0	0	0	0	0	0	0	0	0	5	0	0	0	0	0	0	0	0	0	0	0	0	0	0	0	0	0	2	2	50	6	13	15	2	11	8	0	17
657	0	0	0	0	0	0	0	0	0	0	0	0	0	0	0	0	0	0	0	0	0	0	0	0	0	0	0	0	0	0	0	0	0	0	0	0	0	0	0	0	0	0	2	5	1	0	4	4	0
658	0	0	0	0	0	0	0	0	0	0	0	0	0	0	0	0	0	0	0	0	0	0	0	0	0	0	0	0	0	0	0	0	0	0	0	0	0	0	0	0	0	0	0	0	0	0	2	0	0
659	0	82	0	0	0	0	0	0	86	0	0	0	0	0	0	0	0	0	0	0	33	0	0	0	0	0	0	0	0	0	0	0	0	0	0	14	8	20	13	25	2	1	3	1	6	1	6	3	2
660	0	0	0	0	0	0	0	0	0	0	0	0	0	0	0	0	0	0	0	0	0	0	0	0	0	0	0	0	0	0	0	0	0	0	0	2	0	6	2	0	0	0	5	4	0	0	0	0	0
661	19	36	0	0	0	0	0	41	0	0	0	0	0	0	0	0	0	0	0	0	0	0	17	0	0	0	0	0	0	1	0	0	0	0	0	1	10	18	0	4	3	1	69	1	10	3	4	19	16
662	0	0	0	0	0	0	0	0	0	0	0	0	0	0	0	0	0	0	0	0	0	0	0	0	0	0	0	0	0	0	0	0	0	0	0	0	0	0	0	0	0	0	0	0	0	0	0	0	0
663	0	0	0	0	0	0	0	0	0	0	0	0	0	0	0	0	0	0	0	0	0	0	0	0	0	0	0	0	0	0	0	0	0	0	0	13	21	12	4	7	2	0	6	2	0	6	1	1	6
664	0	0	0	0	0	0	0	0	0	0	0	0	0	0	0	0	0	0	0	0	0	0	0	0	0	0	0	0	0	0	0	0	0	0	0	0	0	0	0	0	4	1	3	0	0	32	1	0	4
665	0	0	0	0	0	0	0	0	0	0	0	0	0	0	0	0	0	0	0	0	0	0	0	0	0	0	0	0	0	0	0	82	0	0	0	0	0	4	0	0	2	2	4	0	5	11	8	1	3
666	0	0	0	0	0	0	0	0	0	0	0	0	0	0	0	0	0	0	0	0	0	0	0	0	0	0	0	0	0	0	0	0	0	0	0	0	0	0	0	0	0	0	0	0	0	0	0	0	0
667	5	98	24	174	252	198	43	100	0	46	83	116	0	0	54	98	94	101	62	61	101	0	29	46	0	0	0	0	126	139	0	48	16	2	128	56	65	49	18	55	19	17	20	19	19	6	30	21	10
668	0	0	0	0	0	47	0	0	0	0	76	0	18	0	46	39	0	0	0	0	0	0	0	0	0	135	0	0	0	0	1	0	0	0	156	30	85	86	30	74	0	9	22	5	19	19	21	21	16
669	0	0	74	0	0	0	0	0	0	0	0	0	0	0	0	0	0	0	0	0	0	0	0	0	0	0	0	0	0	0	0	0	0	0	0	1	0	0	0	12	15	5	28	4	1	16	23	4	12
670	0	0	0	0	0	0	0	0	0	0	0	0	0	0	0	0	0	0	0	0	0	0	0	0	0	0	0	0	0	0	0	0	0	0	0	0	0	0	0	0	0	0	0	0	0	0	0	0	0
671	0	0	0	0	0	0	0	0	0	0	0	0	0	0	0	0	0	0	0	0	0	0	47	0	0	0	0	0	0	6	0	0	0	0	0	0	0	0	0	0	0	0	2	2	2	7	5	0	0
672	0	0	0	0	0	0	0	0	0	0	0	0	0	0	0	0	0	0	0	0	0	0	10	0	0	0	0	0	0	0	0	0	0	0	0	4	0	0	0	0	0	0	0	0	0	0	0	0	0
673	0	0	0	0	0	0	0	0	0	0	0	0	0	0	0	0	0	0	0	0	0	0	0	0	0	0	0	0	0	0	0	0	0	0	0	0	0	0	0	0	0	0	0	0	0	0	0	0	0
674	95	0	0	0	0	0	0	0	123	0	0	0	0	0	38	0	92	0	0	0	0	0	0	0	0	0	0	0	0	0	0	0	0	0	0	1	15	0	8	12	1	0	6	2	4	4	6	4	2
675	0	0	0	0	0	0	0	0	0	0	28	0	0	0	0	52	0	0	0	0	0	0	0	0	0	0	0	0	0	0	0	0	0	0	0	0	0	0	2	9	0	20	5	1	2	119	1	1	3
676	0	0	0	0	0	0	0	0	0	0	0	0	0	0	0	0	0	0	0	0	0	0	0	0	0	0	0	0	0	0	0	0	0	0	0	0	0	0	0	0	0	0	0	0	0	0	0	0	0
677	0	0	0	0	0	0	0	0	0	0	0	0	0	0	0	0	0	0	0	0	0	0	0	0	0	0	0	0	0	0	0	0	0	0	0	1	0	1	2	0	1	5	2	1	0	4	4	0	5
678	0	0	0	0	0	0	0	0	0	0	0	0	0	0	0	0	0	0	0	0	0	0	4	0	61	0	0	0	40	0	85	0	0	0	0	4	4	6	7	0	8	1	5	9	13	1	11	18	11
679	0	0	0	0	0	0	0	0	0	0	0	0	0	0	0	0	0	0	0	0	0	0	0	0	0	0	0	0	0	0	0	0	1	0	0	1	0	0	3	0	9	10	7	0	0	3	2	9	0
680	0	0	0	0	0	0	0	0	0	0	0	0	0	0	0	0	0	0	0	0	0	0	0	0	0	0	0	0	0	0	0	0	0	0	0	0	0	0	0	0	0	0	0	0	0	0	0	0	0
681	0	0	0	0	0	0	0	0	0	0	0	0	0	0	0	0	0	0	0	0	0	0	24	0	0	0	0	0	0	0	0	0	0	0	0	2	2	8	3	0	0	0	1	2	0	0	3	0	0
682	0	0	0	0	0	0	0	0	0	0	0	0	0	0	0	0	0	0	0	0	0	0	0	0	0	0	0	0	0	0	0	0	0	0	0	0	0	0	0	0	0	1	0	0	0	12	0	2	0
683	0	0	0	0	0	0	0	0	0	0	0	49	0	0	0	0	0	0	0	0	0	0	0	0	0	0	0	0	0	0	0	0	0	1	0	6	25	12	10	8	1	5	5	1	10	6	4	4	7
684	40	111	0	95	15	112	20	98	173	59	102	208	67	207	228	0	35	136	52	195	205	14	5	0	120	181	0	0	27	4	68	1	1	77	0	23	50	39	16	42	19	9	12	5	12	8	12	13	21
685	390	306	200	638	499	199	93	572	1070	283	159	934	256	574	188	407	411	1246	578	426	387	92	23	191	155	724	315	0	60	195	0	201	212	275	333	125	57	15	1	7	13	9	3	173	504	47	15	696	2
686	0	0	0	0	0	0	0	0	0	0	0	0	0	0	0	0	0	0	49	0	0	0	0	0	0	0	0	0	0	0	0	0	0	0	0	13	23	20	17	12	8	2	6	3	3	2	1	4	6
687	102	3	1	0	0	154	4	0	0	0	0	0	0	0	0	0	22	98	0	1	0	0	0	0	0	0	0	0	0	0	0	0	0	0	0	4	0	12	87	1	4	0	1	6	0	2	2	0	0
688	0	0	0	0	0	0	0	0	0	0	0	0	0	0	0	0	0	0	0	0	0	0	0	0	0	0	0	0	0	0	0	0	0	0	0	4	23	19	2	23	1	4	5	2	12	4	3	4	2
689	0	0	0	0	0	46	0	0	0	0	0	54	0	42	0	0	0	68	1	0	25	0	0	0	0	0	0	0	0	0	0	0	0	0	0	6	11	6	0	2	2	0	1	0	1	1	0	4	4
690	0	0	0	0	0	0	0	0	0	0	0	0	0	0	0	0	0	0	0	0	0	0	0	0	0	0	0	0	0	0	0	0	0	0	0	0	0	0	0	1	0	0	0	0	0	0	0	0	0
691	0	0	0	0	0	0	0	0	0	0	0	0	0	0	0	0	0	0	0	0	0	0	5	0	0	0	0	0	0	0	0	0	0	0	0	12	0	1	0	0	5	11	9	11	30	4	7	24	1
692	0	0	0	0	0	0	0	0	0	0	0	0	0	0	0	0	0	0	0	0	0	0	0	0	0	0	0	0	0	0	0	0	0	0	0	0	3	0	6	0	0	0	1	0	1	0	0	0	0
693	134	1338	58	41	25	37	532	54	72	67	147	12	174	72	5	154	2354	5	25	20	452	35	4	134	1029	327	121	14	3607	172	15	769	73	393	192	22	1	2	159	7	0	5	18	17	13	0	7	1	6
694	0	0	0	0	0	0	0	0	0	0	0	0	0	0	0	0	0	0	0	0	0	0	93	0	0	0	0	0	0	0	0	0	0	0	0	0	0	0	0	0	3	2	9	1	3	0	0	2	0
695	0	0	0	0	0	0	0	0	0	0	0	0	0	0	0	0	0	0	0	0	0	0	0	0	0	0	0	0	0	0	0	0	0	0	0	0	0	0	0	0	0	0	0	1	0	2	0	0	0
696	0	0	0	0	0	0	0	0	0	0	0	0	0	0	0	0	0	0	0	0	0	0	0	0	0	0	0	0	0	0	0	0	0	0	0	0	0	0	0	0	0	0	0	1	0	0	0	0	0
697	0	0	0	0	0	0	0	0	0	0	0	0	0	0	0	0	0	0	0	0	0	0	0	0	0	0	0	0	0	0	0	0	0	0	0	0	0	0	0	0	0	0	0	0	0	0	0	0	0
698	2	0	0	0	0	0	0	0	0	56	0	0	0	0	0	0	0	0	0	0	0	0	0	0	0	0	0	0	0	0	0	0	0	0	0	1	7	4	3	4	0	1	2	4	1	6	11	11	4
699	0	0	0	0	0	0	0	0	0	0	0	0	0	0	0	0	0	0	0	0	0	0	0	0	0	0	0	0	0	0	0	0	0	0	0	8	5	4	0	4	2	1	1	1	1	1	5	0	4
700	0	0	0	0	0	0	0	0	0	0	0	0	0	0	0	0	0	0	0	0	0	0	0	0	0	0	0	0	0	0	0	0	0	0	0	0	0	0	0	0	7	0	2	2	0	0	0	0	1
701	0	0	0	0	0	0	0	41	227	0	0	0	0	0	0	0	0	0	0	0	35	0	0	0	0	0	0	0	0	0	0	0	0	0	0	11	19	16	11	16	6	2	3	5	7	3	9	2	6
702	0	0	0	0	0	0	0	0	0	0	0	0	0	0	0	0	0	0	0	0	0	0	0	0	0	0	0	0	0	0	0	0	0	0	0	1	0	3	16	0	0	1	3	3	2	1	11	6	3
703	0	0	0	0	0	0	0	0	0	0	0	0	0	0	0	0	0	0	0	0	0	0	0	0	0	0	0	0	0	0	0	0	0	0	0	12	0	1	6	6	1	1	7	7	1	1	1	1	17
704	0	0	0	0	0	0	0	52	0	0	0	0	0	0	0	0	60	0	0	0	0	0	0	0	0	0	0	0	0	0	0	0	0	0	0	5	21	8	12	8	0	2	4	0	3	6	2	3	5
705	0	0	0	0	0	0	0	0	0	0	0	0	0	0	0	0	0	53	0	0	0	0	0	0	0	0	0	0	0	0	0	0	0	0	0	0	0	0	1	0	0	1	0	2	0	0	0	0	0
706	0	0	0	0	0	0	0	0	0	0	0	0	0	0	0	0	0	0	0	0	0	0	0	0	0	0	0	0	0	0	0	0	0	0	0	0	0	0	2	0	0	0	0	0	0	0	0	0	0
707	93	35	42	58	193	177	0	115	1	0	317	63	0	47	34	149	49	0	245	0	102	0	0	0	0	0	0	97	0	0	0	0	0	151	0	15	0	6	2	0	5	2	10	3	3	6	4	0	10
708	0	0	0	0	0	0	0	0	0	0	0	0	0	0	0	0	0	0	0	0	0	0	0	0	0	0	0	0	0	0	0	0	0	0	0	0	31	25	14	12	2	0	9	7	3	3	2	3	19
709	0	42	0	0	0	0	0	0	0	0	0	0	0	0	0	0	0	0	0	0	2	0	0	0	0	63	0	0	0	0	2	0	9	0	0	4	0	7	6	0	1	0	8	1	0	0	5	0	6
710	86	0	0	0	0	0	0	0	0	0	0	0	0	0	0	0	0	0	0	0	0	0	0	0	0	0	0	0	0	0	0	0	0	0	0	22	8	16	5	20	2	4	4	10	6	2	6	12	9
711	0	0	0	59	0	0	0	0	0	0	0	0	0	0	21	0	13	0	0	0	0	0	0	0	0	0	0	0	4	0	0	0	0	0	97	16	79	59	18	34	4	8	13	1	15	2	18	10	3
712	104	70	139	131	0	0	0	43	249	210	114	111	0	63	180	50	63	107	152	58	110	97	19	0	24	0	0	0	1	0	103	2	0	0	93	25	3	0	5	1	24	0	18	24	0	2	12	6	6
713	0	0	72	0	60	0	0	0	1	0	0	41	0	0	0	0	11	5	68	0	69	0	0	0	0	0	0	0	0	0	0	0	94	0	0	26	69	68	31	51	8	12	29	11	17	14	30	33	36
714	3074	13	16	278	82	67	450	218	0	73	98	11	41	43	385	1140	5130	54	72	45	13	33	70	36	27	3374	17	24	57	121	3	4540	50	667	257	0	0	10	58	226	1	2	458	2	2	0	2	4	86
715	56	0	0	48	0	0	0	0	0	0	0	0	0	0	0	0	0	80	0	0	0	0	0	0	0	0	0	0	0	0	0	0	0	0	0	0	0	0	0	0	2	7	2	1	0	2	1	0	0
716	0	0	0	0	0	0	0	0	0	0	0	0	0	0	0	0	0	0	0	0	0	0	0	0	0	0	0	0	0	0	0	0	0	0	0	0	0	0	0	0	0	0	1	0	0	0	0	2	0
717	0	0	0	0	0	0	0	0	0	0	0	0	0	0	0	0	0	0	0	0	0	0	0	0	0	0	0	0	0	0	0	0	0	0	0	0	0	0	0	4	7	2	2	0	0	2	4	0	0
718	0	0	0	0	0	0	0	0	0	0	0	12	0	0	0	0	0	0	0	0	0	0	0	0	0	0	0	0	0	0	0	0	0	0	0	5	5	0	2	11	0	0	1	2	0	0	0	1	1
719	110	102	378	181	67	133	476	2	98	1	390	91	141	444	246	294	48	335	330	395	319	514	0	192	317	0	0	33	1	338	131	110	373	11	516	167	59	37	97	38	44	16	26	158	219	26	7	123	4
720	0	0	0	0	0	0	0	0	0	0	0	0	0	0	0	0	0	0	0	0	0	0	56	0	0	0	0	0	0	0	0	0	0	0	0	0	0	11	0	0	8	1	35	3	6	0	9	0	9
721	32	0	0	0	0	0	0	0	0	0	0	0	0	0	0	0	0	0	0	0	0	0	1	0	0	0	0	0	0	0	0	0	0	0	0	2	0	3	0	0	12	12	11	1	0	0	5	6	4
722	0	0	0	0	0	0	0	0	0	0	0	0	0	0	0	0	0	0	0	0	0	0	0	0	0	0	0	0	0	0	0	0	1	0	0	0	0	0	0	0	0	0	0	0	0	0	0	0	0
723	71	0	0	0	0	0	0	0	0	0	0	0	0	0	0	0	0	0	0	0	0	0	89	0	0	0	0	0	0	0	0	0	0	0	0	0	0	0	1	0	16	0	5	3	0	0	10	7	7
724	0	0	0	0	0	0	0	0	0	0	0	0	0	0	0	0	0	0	0	0	0	0	9	0	0	0	0	0	0	0	0	0	0	0	0	0	0	0	0	0	5	2	6	5	0	0	0	2	2
725	34	0	128	1	0	0	0	0	0	0	0	0	0	0	0	0	0	0	0	0	0	0	50	0	0	0	0	0	0	0	0	0	0	0	0	18	13	1	8	2	31	16	30	7	5	14	11	5	9
726	0	0	0	0	177	0	0	0	26	74	69	0	29	0	0	110	21	0	0	0	58	0	0	0	0	0	0	0	0	0	0	0	0	0	69	3	0	0	25	1	2	0	3	1	2	0	0	0	0
727	0	0	0	0	0	0	0	0	0	0	0	0	0	0	0	0	0	0	0	0	0	0	0	0	0	0	0	0	0	0	0	0	0	0	0	0	4	0	0	0	0	2	0	0	0	0	0	2	0
728	0	0	0	0	0	0	0	0	0	0	0	0	0	0	0	0	0	0	0	0	0	0	33	0	0	0	0	0	0	0	0	0	0	0	0	2	0	4	1	7	0	0	0	4	4	1	1	0	3
729	43	44	11	0	31	0	0	1	0	1	2	28	0	0	0	16	0	0	0	0	0	0	51	0	0	0	0	0	56	28	0	0	0	0	26	3	0	0	3	3	13	5	25	4	7	5	26	8	20
730	0	0	0	0	0	0	0	0	0	0	0	0	0	0	0	45	0	0	0	0	0	0	0	0	0	0	0	0	0	0	0	0	0	0	0	8	3	7	3	4	0	0	0	1	1	3	1	1	3
731	0	0	0	0	0	0	0	0	117	0	0	0	0	0	0	0	0	0	0	0	0	0	0	0	0	0	0	0	0	0	0	0	0	0	0	7	9	11	0	7	0	2	2	2	1	1	3	0	2
732	208	156	244	361	427	597	0	253	316	535	456	548	353	383	504	573	119	422	548	411	706	194	7	0	206	0	194	2	211	0	452	0	90	144	323	24	49	48	21	66	13	10	21	25	24	19	54	48	38
733	138	248	186	651	1023	563	206	397	109	393	56	276	106	191	199	41	3	27	476	31	115	1243	127	824	383	265	302	412	170	569	1336	151	307	354	542	5	16	15	4	33	8	4	3	0	10	6	26	41	19
734	0	0	0	0	0	0	0	0	0	0	0	0	0	0	0	0	0	0	0	0	0	0	0	0	0	0	0	0	0	0	0	0	0	0	0	0	0	0	0	0	0	0	0	0	0	0	0	0	0
735	0	2	0	0	0	0	0	0	0	0	0	0	0	0	0	0	0	0	0	0	0	0	0	0	0	0	0	0	0	0	0	0	0	0	0	4	14	9	1	13	1	1	11	2	1	0	16	12	2
736	63	72	45	0	52	0	0	92	0	0	1	0	72	0	0	0	0	64	94	0	111	0	1	0	0	0	87	0	92	31	0	90	45	0	1	27	0	8	3	2	413	9	6	58	7	14	0	13	8
737	0	0	0	0	0	0	0	0	0	0	0	0	0	0	0	0	0	0	0	0	0	0	0	0	0	0	0	0	4	0	0	0	0	0	0	14	0	0	0	0	0	6	6	4	5	1	11	2	16
738	0	0	0	0	6	0	1	0	0	0	0	0	0	0	0	0	0	0	159	0	0	0	0	0	0	1	0	0	0	2	1	16	0	0	0	3	5	46	3	1	8	0	6	0	2	3	0	2	6
739	0	0	0	0	0	0	0	0	0	0	0	0	0	0	0	0	0	0	0	0	0	0	0	0	0	0	0	0	0	0	0	0	0	0	0	0	0	0	0	0	0	0	0	0	0	0	0	0	0
740	0	0	0	0	0	0	1	0	0	0	0	0	0	0	0	0	0	0	0	0	0	0	0	0	0	0	0	0	0	0	0	0	0	0	0	0	5	0	0	0	0	0	0	0	0	0	0	0	0
741	0	0	0	0	0	0	0	0	0	0	0	0	0	1	0	0	0	0	0	0	0	0	0	0	0	0	0	0	0	0	0	0	14	0	0	5	0	12	3	8	0	13	2	2	3	58	6	6	3
742	0	0	0	0	0	0	0	0	0	0	0	0	0	0	0	0	0	0	0	0	0	0	0	0	0	0	0	0	0	0	0	0	0	0	0	4	8	4	4	10	6	2	4	2	5	2	0	3	4
743	99	0	0	27	0	0	0	0	0	57	0	50	0	0	25	0	0	0	0	0	29	0	0	0	0	0	0	0	0	0	0	0	0	0	0	3	0	0	0	0	1	8	9	9	4	8	5	2	0
744	0	0	0	0	0	0	0	0	121	0	0	0	0	48	0	0	0	0	0	0	0	0	0	0	0	0	0	97	0	0	0	0	0	0	0	0	0	0	0	0	0	1	0	1	0	0	0	1	0
745	106	0	1	0	0	0	2	121	0	0	68	1	0	0	46	0	0	0	0	0	0	35	26	0	0	132	0	0	0	91	0	176	0	0	174	89	3	38	2546	12	1	4	2	100	0	3	19	2	6
746	0	0	0	0	0	0	0	0	0	0	0	0	0	0	0	0	0	0	0	0	0	0	0	0	0	0	0	0	0	0	0	0	0	0	0	0	0	0	0	0	0	0	0	0	0	0	0	0	0
747	0	0	0	0	0	0	0	0	0	0	0	0	0	0	0	0	0	0	0	0	0	0	0	0	0	0	0	0	0	0	0	0	0	0	0	12	16	20	3	11	5	3	0	8	7	0	6	11	12
748	0	0	0	0	1	1	0	1	5	0	1	0	0	0	34	0	0	0	0	0	0	0	0	0	0	0	0	0	0	0	0	0	0	0	0	2	0	0	8	0	20	0	2	11	5	1	23	7	2
749	0	0	0	0	0	0	0	0	0	0	0	0	0	0	0	0	0	0	0	0	0	0	0	0	0	0	0	0	0	0	0	0	0	0	0	0	0	0	0	13	0	1	0	0	0	0	0	0	0
750	0	0	0	0	0	0	0	0	0	0	0	0	0	0	0	0	0	0	0	0	0	0	0	0	0	0	0	0	0	0	0	0	0	0	0	0	0	0	0	0	0	0	0	0	0	0	0	0	0
751	159	0	229	165	395	70	0	104	354	116	497	392	109	626	169	107	59	121	114	0	64	655	89	204	0	460	0	0	58	515	174	1	95	0	172	38	1	80	40	13	440	36	37	40	20	81	180	1	43
752	0	0	0	0	0	0	0	0	0	0	0	0	0	0	0	0	0	0	0	0	0	0	0	0	4	29	0	0	5	0	0	0	38	0	0	8	37	23	17	14	5	2	15	8	8	15	29	17	9
753	0	0	0	0	0	0	0	0	0	0	0	0	0	0	0	0	0	0	0	0	0	0	0	0	0	0	0	0	0	0	0	0	0	0	0	0	0	0	0	0	0	0	0	0	0	0	0	0	0
754	0	0	0	0	0	0	0	0	0	0	0	0	0	0	0	0	0	0	0	0	0	0	0	0	0	0	0	0	0	0	0	0	0	0	0	1	0	0	0	0	8	2	1	1	3	3	5	4	0
755	75	0	0	0	0	0	0	0	0	0	0	0	0	0	0	0	0	0	0	0	0	0	0	0	0	0	0	0	0	0	0	0	0	0	0	2	11	17	25	5	10	3	110	5	10	6	58	5	48
756	0	0	0	0	0	0	0	0	0	0	0	0	0	0	0	0	0	0	0	0	0	0	0	0	0	0	0	0	0	0	0	0	0	0	0	0	0	0	0	0	0	0	0	0	0	0	0	0	0
757	0	83	0	0	0	0	0	288	0	0	0	0	0	0	0	0	0	0	0	0	0	0	0	105	343	0	0	0	0	0	0	0	0	0	0	0	0	0	0	7	0	4	8	0	2	0	7	8	0
758	0	0	0	0	0	0	0	0	0	0	0	0	0	0	0	0	0	0	0	0	0	0	0	0	0	0	0	0	0	0	0	0	0	0	0	4	2	10	0	0	2	0	0	2	3	0	3	1	8
759	0	0	0	0	0	0	0	0	0	0	89	0	0	0	0	0	0	0	0	0	0	181	12	0	277	0	0	0	0	0	0	0	0	0	93	16	0	3	5	10	29	34	17	14	38	3	14	6	13
760	0	0	0	0	0	0	0	0	0	0	0	0	0	0	0	0	0	0	0	0	0	0	0	0	0	0	0	0	0	0	0	0	0	0	0	0	16	8	0	0	0	1	0	0	3	0	3	5	4
761	0	0	0	0	0	0	0	0	0	0	0	0	0	0	0	0	0	0	0	0	0	0	0	0	0	0	0	0	0	0	0	0	0	0	0	0	0	0	0	12	2	3	2	0	0	122	0	0	0
762	0	0	0	0	0	0	0	0	0	0	0	0	0	0	0	0	0	0	0	0	0	0	0	0	0	0	0	0	0	0	0	0	0	0	0	0	0	0	0	0	0	0	0	0	0	0	0	0	0
763	0	0	0	0	0	0	0	1	0	0	0	77	0	0	0	97	0	0	0	0	0	0	0	0	0	0	0	0	0	0	0	0	0	0	0	11	14	18	12	5	11	2	12	12	9	6	4	12	6
764	0	0	0	0	0	0	0	0	0	0	0	0	0	0	0	0	0	0	0	0	0	0	0	0	0	0	0	0	0	0	0	0	0	0	0	4	7	4	2	11	0	0	1	0	0	0	1	0	2
765	0	0	0	0	0	0	0	0	0	0	0	0	0	0	0	0	0	0	0	0	0	0	0	0	0	0	0	0	0	0	0	0	0	0	0	0	0	0	0	0	0	0	0	0	0	0	0	0	0
766	0	0	0	0	0	0	0	0	0	0	0	0	0	0	0	0	0	0	0	0	0	0	0	0	0	0	0	0	0	0	0	0	0	0	0	0	0	0	4	0	2	0	0	0	0	0	0	0	0
767	0	0	0	0	0	0	0	0	0	0	0	0	0	0	0	0	0	0	0	0	0	0	0	0	0	0	0	0	0	0	0	0	0	0	0	0	0	2	0	0	2	5	3	0	6	5	0	0	14
768	0	0	0	0	0	0	0	0	0	0	0	0	0	0	0	0	0	0	0	0	0	0	0	0	0	0	0	0	0	0	0	0	0	0	0	0	0	1	0	0	0	0	2	0	1	0	0	0	0
769	0	0	27	0	0	0	0	0	0	0	0	0	0	0	31	0	0	0	0	0	0	0	0	0	0	0	0	0	0	0	0	0	0	0	0	4	0	0	0	0	1	1	3	0	14	0	0	19	3
770	0	0	0	0	0	0	0	0	3	0	0	0	0	18	32	0	1	0	0	91	89	0	0	0	0	0	120	0	0	0	0	0	0	0	0	8	4	4	11	12	0	7	7	1	0	1	2	3	4
771	0	0	0	0	0	0	0	0	0	0	0	0	0	0	0	0	0	0	0	0	0	0	0	0	0	0	0	0	0	0	0	0	0	0	0	0	0	0	0	1	0	0	0	0	0	0	0	0	0
772	0	0	88	0	0	0	0	0	0	0	0	1	0	0	0	0	0	0	0	0	0	0	39	0	0	0	0	0	0	0	0	0	0	0	0	4	0	9	0	0	15	2	17	5	3	12	9	10	14
773	0	0	0	0	0	0	0	0	0	0	0	0	0	0	0	0	0	0	0	0	0	0	0	0	0	0	0	0	0	0	0	0	0	0	0	0	0	0	0	0	0	0	0	1	0	0	0	0	0
774	0	0	0	0	0	0	0	0	0	0	0	0	0	0	0	0	0	0	0	0	0	0	0	0	0	0	0	0	0	0	0	0	0	0	0	1	0	0	0	7	4	1	12	3	1	1	1	1	12
775	0	0	0	0	0	85	0	0	0	0	33	0	0	0	0	0	14	0	0	0	0	0	0	0	0	0	0	0	0	0	0	0	0	0	0	7	8	3	4	6	3	1	1	0	1	9	13	4	3
776	0	0	0	0	0	0	0	0	0	0	0	0	0	0	0	0	0	0	0	0	0	0	0	0	0	0	0	0	0	0	0	0	0	0	0	8	11	15	5	0	1	0	0	4	1	2	3	0	1
777	0	0	0	0	0	0	0	0	0	0	0	0	0	0	0	0	0	0	0	0	0	0	0	0	0	0	0	0	4	0	0	0	0	0	0	3	0	4	0	4	2	6	5	1	8	1	0	8	6
778	462	0	62	0	0	0	2	40	40	197	0	0	46	122	32	0	22	89	0	0	18	0	15	0	0	0	71	0	0	80	0	0	0	0	0	2	9	47	11	6	56	0	5	8	5	3	4	0	11
779	0	0	0	0	26	0	0	0	0	0	0	0	0	0	0	0	0	0	0	0	0	0	0	0	0	0	0	0	0	0	0	0	0	0	0	0	0	1	0	1	0	0	3	6	2	0	3	10	22
780	0	0	92	0	0	0	0	0	0	0	0	0	0	0	0	0	0	0	0	0	0	0	0	0	0	0	0	0	0	74	0	0	0	0	0	2	0	0	7	0	39	6	26	0	16	65	4	12	3
781	0	0	0	0	0	0	0	0	0	0	0	0	0	0	0	0	0	0	0	0	0	0	0	0	0	0	0	0	0	0	0	0	0	0	0	0	4	9	4	0	0	0	2	0	0	0	0	1	4
782	0	0	0	0	0	122	0	0	0	82	0	35	0	0	0	0	0	0	0	1	0	0	0	0	0	0	0	0	0	0	0	0	0	0	0	0	15	1	0	13	2	5	3	6	1	0	1	1	0
783	0	0	0	0	0	0	0	0	0	0	0	0	0	0	0	0	0	62	0	0	0	0	0	0	0	0	0	0	0	0	0	0	0	0	0	4	3	3	0	10	0	1	1	0	0	7	3	1	0
784	0	0	1	0	0	0	0	3	69	48	0	1	0	0	40	0	38	0	0	0	0	0	0	0	0	0	0	101	0	91	0	0	0	0	0	35	4	0	8	2	4	0	4	12	50	5	1	37	0
785	0	50	0	0	0	90	0	83	0	86	0	0	0	73	1	0	32	0	81	137	84	0	27	0	0	0	0	0	96	0	0	0	73	0	0	27	42	37	19	44	4	10	18	3	8	3	13	12	24
786	0	0	0	0	0	57	0	0	0	0	0	0	0	0	0	0	0	0	0	0	23	0	0	0	0	0	0	0	0	0	0	0	0	0	0	2	5	12	0	0	3	1	2	4	4	0	3	1	2
787	0	0	0	1	0	1	0	58	0	0	0	0	0	0	0	88	0	0	0	0	0	0	0	0	0	0	0	0	0	0	0	0	0	40	0	4	0	8	0	0	1	21	1	4	1	2	0	0	0
788	0	0	0	0	0	0	0	0	0	0	0	0	0	1	0	0	0	0	0	0	0	0	0	0	0	0	1	0	0	0	0	0	0	2	0	0	0	0	0	0	0	2	0	0	0	0	0	0	0
789	0	146	0	0	0	0	0	0	0	0	0	0	0	0	0	39	0	47	0	0	0	0	0	0	0	0	0	0	0	0	0	0	0	0	0	4	11	4	2	3	0	5	1	0	1	1	5	5	0
790	0	0	0	0	0	0	0	0	0	0	0	0	0	0	0	0	0	0	0	0	0	0	0	0	0	0	0	0	0	0	0	0	0	0	0	0	0	5	0	0	0	2	0	2	1	0	0	0	0
791	0	0	0	0	0	0	0	0	0	0	0	0	0	0	0	0	0	0	0	0	0	0	0	0	0	0	0	0	0	0	0	0	0	0	0	4	0	0	0	5	5	0	14	0	3	0	10	0	6
792	0	0	0	0	0	0	0	0	0	0	0	0	0	0	0	0	0	0	0	0	0	0	0	0	0	0	0	0	0	0	0	0	0	0	0	0	0	0	0	0	0	0	0	0	0	0	0	0	0
793	40	89	0	0	0	0	0	0	0	0	0	117	0	0	0	0	42	0	0	0	0	0	60	0	0	0	0	0	68	0	0	0	0	0	0	1	0	6	2	7	19	0	9	3	0	2	0	0	3
794	0	0	0	0	0	0	0	66	0	0	0	0	0	0	0	0	0	0	0	0	0	0	0	0	0	0	0	0	2	0	0	0	0	0	0	0	0	3	0	0	1	4	0	0	1	3	0	0	3
795	0	0	0	0	0	0	0	0	0	0	0	0	0	0	0	0	0	0	0	0	0	0	0	0	0	0	0	0	0	0	0	0	0	0	0	2	5	7	69	5	2	1	4	18	3	1	7	13	40
796	0	76	0	0	0	0	0	0	0	0	53	0	0	0	0	0	0	0	0	0	0	0	0	0	0	0	0	0	0	0	1	0	0	0	70	5	3	5	5	7	5	2	2	0	0	0	3	3	3
797	0	0	0	0	0	0	0	0	0	0	0	0	0	0	0	0	0	0	0	0	51	0	0	0	0	0	0	0	0	0	0	0	0	0	0	2	35	7	10	7	0	2	3	1	13	2	3	1	7
798	0	0	0	0	0	0	0	0	0	0	0	0	0	0	0	0	20	0	0	0	0	0	0	0	0	0	0	0	0	0	0	0	0	0	0	0	5	8	11	2	1	1	6	10	0	2	0	0	9
799	0	0	0	0	0	0	0	0	0	0	0	0	0	0	0	0	0	0	0	0	0	0	0	0	0	0	0	0	0	0	0	0	0	0	0	0	0	0	0	0	0	0	0	0	0	0	0	0	0
800	0	36	31	0	0	0	0	0	0	0	51	0	2	0	30	0	0	0	0	0	4	0	0	0	0	0	0	0	0	0	0	0	0	0	0	8	31	18	8	6	0	3	3	3	7	1	8	11	4
801	0	0	0	67	0	0	0	0	0	0	1	0	0	0	0	0	0	0	0	0	0	0	0	0	0	0	0	0	8	56	0	0	0	0	0	4	0	8	8	16	3	8	4	0	1	104	2	0	0
802	32	0	0	0	0	0	0	98	0	0	0	0	0	0	0	0	0	0	0	0	0	0	0	0	0	0	0	0	0	0	0	0	0	80	0	4	2	0	0	5	2	0	0	2	0	1	2	0	1
803	0	0	0	0	0	0	0	0	0	0	0	0	0	0	0	0	0	0	0	0	0	0	0	0	0	0	0	0	0	0	0	0	0	0	0	0	0	0	0	0	0	0	0	0	0	0	0	0	13
804	0	0	0	0	0	0	0	0	0	0	0	0	0	0	0	0	0	0	0	0	0	0	0	0	0	0	0	0	0	0	0	0	0	0	0	0	0	0	7	3	0	1	3	1	0	0	3	0	0
805	43	0	0	0	0	0	0	0	0	0	0	0	0	0	0	0	0	0	0	0	0	0	0	0	0	0	0	0	0	0	0	0	0	0	0	1	3	0	0	0	0	5	1	2	0	2	0	3	2
806	0	0	0	0	0	0	0	0	0	0	0	0	0	0	0	0	0	0	0	0	0	0	0	0	0	0	0	0	0	0	0	0	0	0	0	0	0	0	0	0	0	0	0	0	0	0	0	0	0
807	0	0	0	0	0	0	0	0	0	0	0	0	0	0	0	0	0	0	0	0	0	0	0	0	0	0	0	0	0	0	0	0	0	0	0	2	0	0	0	0	0	0	0	0	0	0	0	0	0
808	0	0	0	0	0	0	0	0	0	0	0	0	0	0	23	0	0	0	0	0	0	0	0	0	0	0	0	0	0	0	0	0	0	0	0	20	14	37	12	20	5	4	4	7	10	6	15	10	11
809	0	0	0	0	0	0	0	0	0	0	0	0	0	0	0	0	0	0	0	0	0	0	0	0	0	0	0	0	0	0	0	0	0	0	0	1	2	0	0	0	0	1	0	0	0	0	0	0	1
810	0	0	0	0	0	0	0	0	0	0	0	0	0	0	0	0	0	0	0	0	0	0	0	0	0	0	0	0	0	0	0	0	0	0	0	0	0	0	0	10	0	0	1	0	0	0	0	2	2
811	0	0	0	0	0	0	0	0	0	0	0	0	28	0	0	0	0	0	0	0	0	0	81	103	0	0	0	0	0	82	0	0	0	0	0	3	0	6	4	0	57	18	25	2	39	7	48	20	30
812	0	0	37	44	0	1	0	145	169	108	228	82	44	55	241	48	35	0	214	86	48	0	16	0	0	107	0	0	9	9	44	191	0	126	243	0	0	0	0	0	2	4	1	1	14	0	4	8	1
813	38	0	0	0	0	0	0	0	0	0	0	0	31	0	0	0	0	0	0	0	19	0	0	0	0	0	0	0	0	0	0	0	0	0	0	15	6	13	10	17	6	3	11	3	0	2	6	2	5
814	0	0	73	0	0	0	0	0	0	0	0	0	0	0	0	0	0	0	0	26	17	0	0	0	0	0	0	0	0	0	0	0	0	0	0	8	9	1	4	4	0	0	1	2	1	0	0	0	0
815	0	0	0	0	0	0	0	0	0	76	0	0	0	0	0	0	0	0	0	0	0	0	0	0	0	0	0	0	0	0	0	0	0	0	0	6	0	1	1	1	3	0	0	4	1	3	3	6	3
816	0	0	0	0	0	0	0	0	0	7	0	1	0	0	0	0	0	0	0	0	0	0	0	0	0	0	0	0	0	0	0	0	0	0	0	0	0	0	0	0	0	0	0	0	0	1	1	0	6
817	0	0	0	0	0	0	0	0	0	0	0	0	0	0	0	0	0	0	0	0	0	0	0	0	0	0	0	0	0	0	0	0	0	0	0	1	29	3	4	1	0	0	7	0	0	0	0	1	2
818	0	0	0	0	0	0	0	0	0	0	0	0	0	0	0	0	0	0	0	0	0	0	0	0	0	0	0	0	0	0	0	0	0	0	0	0	0	0	0	0	1	0	0	0	0	0	3	5	3
819	0	0	0	0	0	0	0	0	0	0	0	0	0	0	0	0	0	0	0	0	0	0	0	0	0	0	0	0	0	0	0	0	0	0	0	0	0	0	0	0	0	1	0	0	0	0	0	0	0
820	0	0	0	0	0	0	0	0	0	0	0	0	0	0	0	0	0	0	0	0	0	0	0	0	0	0	0	0	0	0	0	0	0	0	0	3	0	5	1	0	0	0	1	1	0	2	1	0	0
821	0	0	0	0	0	0	0	0	0	0	0	0	0	0	0	0	0	0	0	0	0	0	0	0	0	0	0	0	0	0	0	0	0	0	0	0	7	0	0	1	1	0	0	1	2	0	1	8	1
822	0	0	0	0	0	0	0	0	0	0	0	0	0	0	0	0	0	0	0	0	0	0	0	0	0	0	0	0	0	0	0	0	0	0	0	2	0	12	4	21	3	2	1	1	4	3	3	8	6
823	0	0	0	0	0	0	0	0	0	0	0	0	0	0	0	0	0	0	0	0	0	0	0	0	0	0	0	0	0	0	0	0	0	0	0	0	0	0	0	0	0	0	0	0	0	0	0	0	0
824	0	0	0	0	0	0	0	0	0	0	0	0	0	0	0	0	0	0	0	0	0	0	0	0	0	0	0	0	0	0	0	0	0	0	0	11	12	27	2	31	0	2	7	2	2	3	12	5	9
825	0	0	0	0	0	0	0	0	0	0	0	0	0	0	0	0	0	0	0	0	0	0	0	0	0	0	0	0	0	0	0	0	0	0	0	9	10	17	5	30	3	1	4	3	6	1	5	3	1
826	0	0	0	0	0	0	0	0	81	0	0	0	0	0	0	42	0	0	0	0	0	0	0	0	0	0	0	0	0	0	0	0	0	0	0	1	3	0	5	1	11	6	4	7	3	0	8	3	3
827	0	0	3	0	0	0	0	0	0	0	0	0	0	0	0	0	0	0	0	0	0	0	0	0	0	0	0	0	0	0	0	0	0	0	0	0	8	0	0	28	0	0	0	0	0	0	0	5	3
828	0	0	0	0	0	0	0	0	0	0	0	0	0	0	0	0	0	0	0	0	0	0	0	0	0	0	0	0	0	0	0	0	0	0	0	0	0	10	0	2	19	3	2	6	0	1	7	3	7
829	0	0	0	0	0	0	0	0	0	0	0	0	0	0	0	0	0	0	0	0	0	0	0	0	0	0	0	0	0	0	0	0	0	0	0	0	0	0	4	7	0	1	0	0	0	0	0	0	0
830	0	0	0	0	0	0	0	0	0	0	0	118	0	0	158	0	0	116	101	0	0	1	0	0	0	0	0	119	0	0	0	0	0	0	0	19	49	35	5	20	9	3	15	4	13	7	5	16	9
831	0	0	0	0	0	0	0	0	0	70	0	0	0	0	65	0	134	0	46	0	27	0	0	0	0	0	0	0	0	0	0	0	0	0	0	28	26	15	15	34	12	3	9	3	12	0	9	15	11
832	0	0	0	0	0	0	0	0	0	0	0	0	0	0	0	0	0	0	0	0	0	0	0	0	0	0	0	0	0	0	0	0	0	0	0	0	0	0	0	0	0	0	0	0	0	0	0	0	0
833	0	0	0	0	0	0	0	0	0	0	0	70	0	0	0	0	0	66	0	0	0	0	0	0	0	0	0	0	0	0	0	0	0	0	0	16	0	0	0	0	1	42	6	10	12	1	0	8	0
834	0	0	0	0	0	0	0	0	0	0	0	0	0	0	0	0	0	0	0	103	0	0	0	0	0	0	0	0	0	0	0	0	0	0	0	5	0	0	21	0	7	9	17	13	3	5	16	15	25
835	0	0	0	1	0	0	0	0	0	0	0	0	0	0	0	90	0	0	20	0	0	4	0	0	0	0	0	0	0	3	0	65	0	7	0	10	11	20	12	12	3	1	5	1	6	21	4	8	8
836	0	0	0	0	0	0	0	0	0	0	0	0	0	0	0	0	0	0	0	0	0	0	0	0	0	0	0	0	0	0	0	0	0	0	0	0	0	0	0	0	0	0	2	1	0	0	0	0	0
837	0	0	0	0	0	0	0	0	0	0	0	0	0	0	0	0	0	0	0	0	0	0	0	0	0	0	0	0	0	0	0	0	0	0	0	0	2	2	8	10	2	0	0	0	3	1	1	1	0
838	83	1	160	0	0	0	0	138	0	0	0	137	0	0	0	91	0	0	0	75	0	0	0	0	0	0	155	0	44	0	0	0	86	0	0	20	0	10	3	5	6	2	13	151	17	8	4	25	1
839	13	0	18	0	106	0	0	0	0	0	0	0	0	0	0	0	0	0	0	0	0	0	0	0	0	0	0	0	0	0	0	0	0	0	0	0	7	5	2	4	0	0	1	2	0	0	1	3	0
840	0	0	0	3	0	0	0	0	0	2	2	0	0	0	0	0	0	1	2	0	0	1	0	0	0	0	0	1	0	0	0	0	0	0	0	0	0	0	0	0	0	0	0	2	0	0	6	0	0
841	0	0	0	0	0	0	0	0	0	0	0	0	32	0	0	0	0	62	0	0	0	0	0	0	0	0	0	0	0	0	0	0	0	0	0	0	0	0	0	7	0	2	0	3	3	6	2	4	0
842	0	0	0	0	0	0	0	0	0	0	0	0	0	0	0	0	0	0	0	0	0	0	0	0	0	0	0	0	0	0	0	0	0	0	0	0	0	0	0	0	4	6	11	13	2	3	3	0	4
843	0	0	0	0	0	0	0	0	0	0	0	0	0	0	0	0	0	0	0	0	0	53	0	0	0	0	0	0	0	0	0	0	0	0	0	0	0	8	2	7	7	0	14	0	0	183	0	1	3
844	0	0	0	0	0	0	0	0	0	0	0	0	0	0	0	0	0	0	0	0	0	0	0	0	0	0	0	0	0	15	0	0	0	0	0	0	0	15	22	9	4	9	6	5	1	9	0	0	2
845	0	35	0	0	0	0	0	0	0	0	0	0	0	0	0	0	0	0	0	0	0	0	6	0	0	0	0	0	0	0	0	0	0	0	0	5	14	1	11	9	5	5	15	9	7	2	14	16	10
846	62	0	132	0	0	0	138	0	47	3	87	0	0	36	173	0	39	0	3	0	49	0	0	0	1	0	0	27	0	43	0	0	0	71	132	12	0	16	95	5	60	3	6	13	24	15	1	8	4
847	0	67	0	0	0	0	0	0	0	0	0	0	0	0	15	0	0	0	0	0	0	0	0	0	0	0	0	0	0	0	0	0	0	0	0	2	4	4	13	0	3	2	0	1	0	0	7	1	4
848	0	0	0	0	0	0	0	0	0	0	0	0	0	0	0	0	0	0	0	0	0	0	0	0	0	0	0	0	0	0	0	0	0	0	0	0	0	0	0	0	0	0	0	0	0	0	0	0	0
849	0	0	19	0	0	0	0	0	0	0	0	0	0	0	0	0	0	0	0	0	0	0	0	0	0	0	0	0	0	0	0	0	0	0	0	0	0	0	3	0	1	5	0	2	1	0	14	0	0
850	0	0	0	0	0	0	0	0	1	0	0	0	49	0	0	0	0	0	0	0	28	0	0	0	0	0	0	0	0	0	0	0	0	0	0	3	12	13	8	18	3	5	2	3	1	4	6	7	2
851	0	0	0	0	0	0	0	0	0	0	0	0	0	0	0	0	0	0	0	0	0	0	0	0	0	0	0	0	0	0	0	0	0	0	0	7	23	12	2	11	2	2	3	1	3	2	4	6	3
852	0	0	0	0	0	0	0	0	0	0	0	0	0	0	0	0	0	0	0	0	0	0	0	0	0	0	0	0	0	0	0	0	0	0	0	1	0	2	0	0	4	1	3	1	1	1	0	0	0
853	0	0	31	0	0	0	0	0	0	3	0	0	0	0	0	0	0	0	0	0	0	0	12	0	0	0	0	0	0	0	0	0	2	0	0	3	4	0	7	0	8	13	12	12	0	5	26	3	27
854	0	0	0	0	0	0	0	0	0	0	37	0	0	0	0	0	0	0	0	0	0	0	0	0	0	0	0	0	0	0	0	0	0	0	0	10	37	5	2	9	2	4	1	0	1	2	7	3	5
855	3	0	0	0	0	0	0	0	0	0	0	0	0	0	0	0	0	0	0	0	0	91	18	0	0	0	0	0	0	0	0	0	0	0	0	13	22	1	4	0	21	43	51	33	17	5	36	9	16
856	16	0	0	0	0	116	0	0	0	163	0	0	0	89	0	65	0	0	0	93	0	0	0	0	0	0	0	0	0	0	0	0	0	0	0	0	0	0	0	0	7	3	0	0	0	0	0	0	0
857	0	0	0	0	0	0	0	0	98	0	0	0	0	0	0	0	0	0	0	0	0	0	0	0	0	0	1	0	109	0	0	0	0	0	0	5	7	6	5	7	0	0	0	0	2	0	6	0	1
858	0	0	0	0	0	0	0	0	0	0	0	0	0	0	0	0	0	0	0	0	0	0	0	0	0	0	0	0	0	0	0	0	0	0	0	4	0	0	0	0	0	3	0	5	0	11	0	0	2
859	0	0	0	0	0	0	0	5	0	0	0	0	0	0	0	0	0	0	0	0	0	0	0	0	0	0	0	0	0	0	0	0	0	0	0	15	3	13	2	8	14	16	12	8	10	7	12	7	12
860	0	0	0	41	0	0	0	0	0	0	0	0	0	0	0	0	0	0	0	0	0	0	0	0	0	0	0	0	0	0	0	0	0	0	0	3	14	3	0	13	3	0	7	3	2	2	4	7	10
861	96	38	0	59	0	39	85	0	16	39	39	90	24	144	84	41	0	0	44	0	24	69	0	0	0	0	0	133	0	38	352	0	0	45	162	7	0	11	11	15	44	5	16	16	5	65	10	4	6
862	0	0	0	0	0	0	0	0	0	0	0	0	0	0	0	0	0	0	0	0	0	0	0	0	0	0	0	0	0	0	0	0	0	0	0	0	0	0	0	11	2	0	0	0	1	0	0	0	0
863	59	0	111	51	0	0	0	0	93	5	0	2	0	0	6	0	0	0	33	120	3	0	0	0	0	0	0	0	7	0	0	0	0	0	0	3	0	4	49	2	9	3	2	6	4	0	7	2	3
864	0	0	0	0	0	0	0	1	0	0	0	0	0	0	0	0	0	0	0	0	0	0	1	0	0	0	0	0	0	0	0	0	0	0	0	0	0	6	0	5	0	3	1	1	0	2	0	1	0
865	0	0	0	0	0	0	0	0	0	0	0	0	0	0	0	0	0	0	0	0	0	0	0	0	0	0	0	0	0	0	0	0	0	0	0	3	30	8	10	9	1	4	3	3	1	1	4	10	6
866	0	0	1	0	10	0	0	64	0	0	0	0	0	39	63	0	26	0	16	0	0	0	0	0	0	0	0	0	0	0	0	0	0	0	0	27	50	61	22	31	10	14	9	6	9	10	18	34	13
867	0	0	0	0	0	0	0	99	0	0	0	0	0	0	0	0	0	0	0	0	0	0	0	0	0	0	0	0	0	37	0	0	0	0	0	0	14	5	3	4	20	7	2	3	0	1	8	3	0
868	0	2	0	0	0	0	0	0	4	88	25	3	61	0	0	1	0	0	0	0	40	1	0	0	0	0	0	162	0	0	0	0	61	0	0	10	2	2	2	0	1	4	5	2	1	5	8	2	16
869	0	4	52	0	38	0	0	0	31	93	103	59	28	35	174	0	0	200	0	218	40	0	0	0	98	205	0	0	62	0	0	0	0	0	123	15	0	0	2	9	5	6	3	15	8	4	3	0	2
870	0	0	0	0	0	0	0	0	0	0	0	0	0	0	0	0	0	0	0	0	0	0	0	0	0	0	0	0	0	0	0	0	0	0	0	0	0	0	0	0	0	0	0	0	0	0	0	0	0
871	0	0	0	0	0	0	0	0	0	0	0	0	0	0	0	0	0	0	0	0	0	0	0	0	0	0	0	0	13	0	0	0	0	0	0	23	38	45	10	57	7	11	6	4	10	4	8	13	29
872	0	0	0	0	0	0	0	0	0	0	0	0	0	0	0	0	0	0	0	0	0	0	0	0	0	0	0	0	0	0	0	0	0	0	0	6	29	9	9	19	1	3	1	0	4	0	0	5	4
873	74	0	0	0	0	0	0	0	0	0	0	0	0	0	0	0	0	0	0	0	0	0	0	0	0	0	0	0	0	0	0	0	0	0	0	40	40	60	29	83	5	11	11	4	21	8	4	7	7
874	0	0	0	0	0	0	0	0	0	0	0	0	0	0	0	0	0	0	0	0	0	0	0	0	0	0	0	0	0	0	0	0	0	0	0	6	13	2	8	5	2	2	3	1	4	5	2	4	1
875	0	0	0	0	1	0	0	0	0	53	0	0	0	0	0	0	0	0	0	0	2	0	0	0	0	0	0	0	0	0	0	0	0	0	0	17	15	28	3	33	0	6	10	3	6	6	7	7	2
876	0	0	0	0	0	0	0	0	0	0	0	0	0	0	0	0	0	0	0	0	0	0	0	0	0	0	0	0	0	0	0	0	0	0	0	2	0	0	3	3	0	1	2	0	0	0	0	7	0
877	36	0	0	30	90	75	148	16	30	55	101	72	0	112	85	0	163	45	0	74	0	0	0	0	0	0	0	0	0	0	0	0	0	0	0	0	0	0	0	0	1	0	2	1	0	1	0	0	0
878	0	0	0	0	0	0	0	0	0	0	0	0	0	0	0	0	0	0	0	0	0	0	0	0	0	0	0	0	0	0	0	0	0	0	0	0	0	0	0	0	0	0	0	0	0	0	0	0	0
879	0	0	147	0	0	0	0	0	0	0	0	34	0	0	0	0	0	0	0	0	0	0	0	0	0	0	0	0	0	0	0	0	0	0	0	4	28	23	14	26	11	4	17	5	5	6	29	10	9
880	0	0	0	0	0	0	0	46	30	72	0	0	0	0	0	0	0	0	0	0	0	0	32	0	0	0	0	0	0	133	0	0	0	0	0	4	0	16	4	4	38	6	11	3	6	1	9	8	20
881	0	46	0	0	0	0	0	0	0	0	71	0	0	0	0	0	0	0	0	0	16	0	0	0	0	0	0	0	0	0	0	0	0	0	0	7	16	19	0	9	2	0	1	2	0	1	8	4	2
882	0	0	0	0	0	0	0	0	0	0	0	0	0	0	0	0	0	0	0	0	0	0	0	0	0	0	0	0	0	0	0	0	0	0	0	0	0	0	0	18	0	2	1	0	0	5	0	0	0
883	41	0	0	0	0	1	137	0	0	100	65	25	0	0	0	0	1	0	0	1	57	223	35	0	0	0	0	0	0	41	1	0	0	0	1	8	4	0	1	5	4	2	1	9	12	2	3	12	1
884	0	4	1	0	0	27	0	73	0	0	0	0	0	0	0	1	0	0	0	0	1	0	0	0	73	0	0	0	13	32	0	5	0	2	0	4	2	5	5	1	4	1	4	0	5	1	1	0	2
885	0	0	81	0	76	0	1	49	0	0	0	0	0	0	0	0	0	0	0	0	0	0	19	0	0	0	0	0	0	0	0	0	0	147	0	17	8	9	1	0	3	7	8	25	69	1	15	67	10
886	0	29	28	0	0	0	0	0	0	0	0	0	0	0	0	0	0	0	0	0	0	0	14	0	0	0	0	0	0	0	0	0	0	0	0	0	1	1	0	11	11	7	21	7	7	3	7	0	3
887	0	0	0	0	0	0	0	0	0	0	0	0	0	0	0	0	0	0	0	0	0	0	0	0	0	0	0	0	0	0	0	0	0	0	0	0	0	0	0	0	0	0	0	6	0	0	0	0	0
888	0	0	0	0	0	0	0	0	0	0	0	0	0	0	0	0	0	0	0	0	0	0	0	0	0	0	0	0	0	0	0	0	0	0	0	3	39	17	8	12	0	1	9	0	2	2	8	13	7
889	0	0	0	0	0	0	0	0	0	0	0	0	0	0	0	0	0	0	0	0	0	0	0	0	0	0	0	0	0	0	0	0	0	0	0	14	21	21	12	28	0	8	3	8	12	10	9	3	13
890	0	0	0	0	0	0	0	0	0	0	0	0	0	0	0	0	0	0	0	0	0	0	0	0	0	0	0	0	0	0	0	0	0	0	0	0	0	0	0	0	0	0	0	0	0	0	0	0	2
891	0	0	0	0	0	0	0	0	0	0	0	0	0	0	0	0	0	0	0	0	0	0	0	0	0	0	0	0	0	0	0	0	0	0	0	0	8	16	1	11	0	2	0	1	2	0	0	0	7
892	55	78	440	189	132	41	127	1	22	230	167	0	108	0	165	162	33	39	0	145	102	81	10	136	74	0	0	174	2	174	143	0	72	29	127	245	60	29	14	6	34	7	14	180	705	70	28	822	13
893	0	0	0	0	0	0	0	0	0	0	0	0	0	0	0	0	0	0	0	0	0	0	0	0	0	0	0	0	62	0	0	0	0	0	0	0	0	0	3	25	9	12	14	2	2	4	3	2	7
894	0	0	0	0	0	4	0	0	0	4	0	0	0	0	0	0	0	0	0	0	0	0	0	0	0	0	0	0	2	0	0	0	0	0	0	19	10	12	7	11	6	6	3	7	0	12	2	5	3
895	0	0	0	0	0	0	0	0	0	0	0	0	0	0	0	0	23	0	0	0	0	0	10	0	0	0	0	0	0	0	0	0	0	0	0	0	0	0	0	0	3	0	0	0	0	5	0	0	1
896	0	0	23	0	75	0	0	41	53	0	0	0	0	0	0	87	0	49	0	0	67	0	0	0	1	0	0	0	64	0	0	0	0	0	0	30	0	4	0	0	4	34	10	8	5	2	3	4	7
897	0	0	0	0	0	0	0	0	0	0	0	0	0	0	0	0	0	0	0	0	0	0	0	0	0	0	0	0	0	0	0	0	0	0	0	4	3	0	4	1	0	1	0	1	0	0	0	3	0
898	0	0	0	0	0	0	8	75	58	0	0	59	0	0	0	0	4	75	0	174	0	0	0	188	0	0	0	0	2	0	0	7	0	204	0	10	0	3	2	6	0	5	0	0	1	4	3	1	2
899	0	0	0	0	0	0	0	0	0	0	0	0	0	0	0	0	0	0	0	0	0	0	0	0	0	0	0	0	0	0	0	0	0	0	0	0	5	0	0	9	0	2	3	0	1	1	0	3	4
900	0	0	0	0	0	0	0	0	0	0	0	0	0	0	0	0	0	0	0	0	0	0	0	0	0	0	0	0	0	0	0	0	0	0	0	1	11	10	10	10	0	5	5	4	5	3	1	2	3
901	46	167	0	38	123	78	0	112	27	34	0	0	62	49	36	0	32	220	182	48	83	0	0	0	77	0	0	57	0	0	0	0	0	65	184	12	40	14	6	19	13	5	9	5	9	1	8	10	7
902	0	0	0	0	0	0	0	0	0	0	0	0	0	0	0	0	0	0	0	0	0	0	0	0	0	0	0	0	0	0	0	0	0	0	0	0	0	0	0	5	0	1	0	3	0	0	0	0	0
903	0	0	0	0	0	0	0	0	0	0	0	0	0	0	0	0	0	0	0	0	0	0	0	0	0	0	0	0	0	0	0	0	0	0	0	0	0	0	0	0	0	0	0	0	0	0	0	0	1
904	93	0	77	0	0	0	0	0	1	0	0	0	61	0	0	0	0	0	55	0	0	0	16	2	0	0	0	0	0	0	0	0	0	0	71	3	6	7	5	6	1	0	3	0	1	0	2	8	1
905	0	0	0	0	0	0	0	0	0	0	0	0	0	0	0	0	0	0	0	0	0	0	0	0	0	0	0	0	0	0	0	0	0	0	0	0	0	0	0	0	0	0	0	0	3	0	0	0	0
906	0	0	0	0	0	0	0	0	0	0	0	0	0	0	0	0	0	0	0	0	0	0	0	0	0	0	0	0	0	0	211	0	0	0	0	0	4	3	0	13	2	5	8	2	1	101	2	1	3
907	0	0	0	0	0	0	0	0	0	0	0	0	0	0	0	0	0	0	0	0	0	0	0	0	0	0	0	0	0	0	0	0	0	0	0	0	0	0	0	4	0	0	0	0	0	0	0	0	0
908	0	0	0	0	1	0	0	0	0	0	0	0	27	0	0	0	0	27	45	0	0	0	15	0	0	54	0	0	0	0	0	0	0	0	0	6	10	9	5	2	1	3	4	2	0	0	2	2	3
909	0	0	0	0	0	0	0	0	0	0	99	0	0	0	0	0	0	0	0	0	0	0	0	0	0	0	0	0	0	0	0	0	0	0	0	2	0	0	2	0	3	0	1	0	4	4	3	0	5
910	0	0	0	0	0	0	0	0	0	0	0	0	42	45	0	0	0	0	0	0	0	0	27	0	0	5	0	0	0	0	0	0	0	0	0	10	0	0	0	3	11	3	15	4	4	4	1	2	8
911	0	0	0	0	0	0	0	0	0	0	0	0	0	0	0	0	0	0	0	0	0	0	0	0	0	0	0	0	0	0	0	0	0	0	0	0	0	0	0	0	0	0	2	0	0	0	0	1	1
912	0	0	0	0	0	0	0	0	0	0	0	0	0	0	0	0	0	0	0	0	0	0	0	0	0	0	0	0	0	0	0	0	0	0	0	0	0	0	0	0	0	0	0	0	0	0	0	0	0
913	0	0	0	0	0	0	0	0	0	0	0	0	0	0	0	0	0	0	0	0	0	0	0	0	0	0	0	0	0	0	0	0	0	0	0	0	0	0	0	0	0	1	0	0	0	0	0	0	0
914	0	0	0	0	0	0	0	0	0	0	0	0	0	0	0	0	0	0	0	0	0	0	0	0	0	0	0	0	0	0	0	0	0	0	0	1	0	0	0	0	0	1	2	0	0	0	0	0	0
915	0	0	0	0	0	0	0	0	0	0	0	0	0	0	0	0	0	0	0	0	0	0	0	46	0	0	0	0	0	0	0	0	2	1	6	6	10	22	4	5	2	4	2	2	4	4	3	1	7
916	0	0	0	0	0	0	1	0	0	0	0	0	0	0	0	0	0	0	0	0	0	0	0	0	0	0	0	0	0	0	0	0	0	0	0	0	0	0	0	0	0	0	0	0	0	0	0	0	0
917	38	0	0	0	137	0	0	1	1	53	0	0	0	0	28	0	0	0	0	0	0	0	42	0	0	0	62	0	31	76	0	0	0	0	0	3	0	7	11	8	20	24	25	10	10	15	7	12	33
918	0	0	1	0	0	0	0	0	0	0	0	0	0	0	0	0	0	0	0	0	0	0	0	0	0	0	0	0	0	0	0	0	0	0	0	0	0	1	0	0	1	1	0	0	0	0	6	3	1
919	0	0	0	0	0	0	0	0	0	0	0	0	0	0	0	0	0	0	0	0	0	0	0	0	0	0	0	0	0	0	0	0	0	0	0	0	0	0	0	0	2	0	2	1	2	1	4	0	0
920	0	0	1	0	1	0	0	1	1	0	0	0	0	0	0	0	0	0	0	0	0	0	0	0	0	0	0	0	0	0	0	0	0	0	0	0	0	0	0	0	4	0	4	0	0	0	0	0	1
921	0	0	0	0	0	0	0	0	0	0	0	0	0	0	0	0	0	0	0	0	0	0	0	0	0	0	0	0	0	0	0	0	0	0	0	1	16	6	0	4	0	0	0	0	0	0	5	0	0
922	0	0	0	0	0	0	0	0	0	0	0	0	0	0	0	0	0	0	0	0	0	0	0	0	0	0	0	0	0	0	0	0	0	0	0	20	55	82	27	41	13	9	20	12	16	20	16	20	14
923	2	0	0	0	0	0	0	0	0	0	0	0	0	0	0	0	0	0	0	0	0	0	7	0	0	0	0	0	1	0	0	0	0	0	0	7	0	0	1	0	12	0	7	5	3	1	13	9	4
924	0	0	0	0	0	0	0	0	0	0	0	0	0	0	0	0	0	0	0	0	0	0	0	0	0	0	0	0	0	0	0	0	0	0	0	0	0	0	0	0	0	1	4	3	2	0	0	0	0
925	0	115	74	1	0	67	0	0	0	0	35	122	0	169	26	0	55	145	99	0	0	0	0	0	0	0	0	0	0	153	1	0	0	0	0	16	28	24	18	55	26	7	13	16	6	16	19	16	11
926	33	0	0	0	0	0	0	0	0	0	19	48	0	0	44	0	0	0	0	0	13	0	0	0	0	0	0	0	0	0	0	0	0	0	0	0	1	0	0	0	0	0	0	1	0	0	2	0	0
927	0	0	0	0	0	0	0	0	0	0	0	0	0	0	0	0	0	0	0	0	0	0	0	0	0	0	0	0	0	0	0	0	0	0	0	0	0	0	1	0	0	0	0	0	0	0	0	3	2
928	0	0	0	0	0	0	0	0	0	0	0	0	0	0	0	0	0	0	0	0	0	0	0	0	0	0	0	0	58	0	0	0	0	0	0	1	12	0	1	0	10	1	6	0	0	28	1	0	1
929	0	0	34	0	0	40	0	0	1	23	0	0	73	0	0	0	0	0	0	0	0	0	11	0	0	0	47	0	0	0	0	0	0	0	125	14	10	0	0	0	3	1	2	12	32	1	4	29	5
930	140	0	68	0	0	53	0	0	0	0	47	0	0	0	0	0	30	0	0	100	27	0	0	0	0	76	0	0	0	0	0	0	0	0	0	7	15	11	8	3	4	5	0	3	6	5	0	1	10
931	0	0	0	0	0	0	0	0	0	0	41	0	1	0	0	0	0	1	7	0	27	0	0	0	0	0	0	0	0	0	0	0	0	0	0	8	0	0	5	10	7	1	0	8	0	4	0	0	2
932	0	0	0	0	0	0	0	0	0	0	0	0	0	0	0	0	0	0	0	0	0	0	0	0	0	0	0	0	0	0	0	0	0	0	0	6	0	5	9	4	1	0	0	0	0	0	0	0	1
933	0	0	0	0	0	0	0	0	0	0	0	0	0	0	0	0	0	0	0	0	0	0	0	0	0	0	0	0	0	0	0	0	0	0	0	6	36	22	13	29	2	7	15	6	10	1	8	9	7
934	2	0	0	0	0	0	0	0	0	0	0	0	0	0	0	0	0	0	0	0	0	0	0	0	0	0	0	0	0	0	0	0	0	0	0	18	71	62	7	28	2	7	20	0	12	9	7	6	9
935	52	3	0	0	0	1	87	5	0	0	0	0	28	103	35	83	0	0	0	71	9	1	0	0	2	0	0	5	1	14	0	5	0	39	32	26	57	41	22	43	22	7	24	12	15	21	22	23	23
936	0	0	0	0	0	0	0	0	0	0	0	0	0	0	0	0	0	0	0	0	0	0	0	0	0	0	0	0	0	0	0	0	0	0	0	0	0	0	0	0	0	2	0	0	0	16	0	0	0
937	0	0	0	0	0	0	0	0	0	0	0	0	0	0	0	0	0	0	0	0	0	0	0	0	0	0	0	0	0	0	0	0	0	0	0	0	0	6	0	0	0	0	0	0	1	3	1	2	0
938	0	0	0	0	0	0	0	0	0	0	0	0	0	0	0	0	0	0	1	0	0	0	0	0	0	0	0	0	0	0	222	0	0	0	0	8	0	0	5	0	3	13	11	18	9	0	17	1	3
939	0	0	0	0	0	0	0	0	0	0	0	0	0	84	0	0	0	0	0	0	0	0	0	0	0	0	0	0	0	0	0	0	0	0	0	0	0	0	0	0	1	17	0	3	0	0	0	2	1
940	0	0	0	0	0	0	0	0	0	0	0	0	0	0	0	0	0	0	0	0	0	0	0	0	0	0	0	0	0	0	0	0	0	0	0	8	11	3	0	5	0	1	1	3	2	1	4	3	0
941	0	0	0	0	0	0	0	0	0	0	0	0	0	0	0	0	0	0	0	0	0	0	7	0	0	0	0	0	0	0	0	0	0	0	0	0	0	0	0	0	0	0	0	0	0	0	0	0	0
942	91	0	0	0	0	0	0	0	0	0	0	0	0	0	0	102	0	0	0	0	0	0	0	0	0	0	0	0	0	37	0	0	0	0	0	0	8	0	0	5	0	3	1	0	0	2	0	0	0
943	1	4	0	10	3	0	0	2	1	0	0	0	2	2	0	0	0	0	0	0	0	1	0	0	7	0	0	0	6	9	0	11	0	0	0	0	0	0	1	0	0	0	0	0	4	0	0	0	0
944	0	0	0	0	0	0	0	0	0	0	0	0	0	0	0	0	0	0	0	0	0	0	0	0	0	0	0	0	0	0	0	0	0	0	0	0	0	0	0	0	0	4	0	1	0	1	0	0	0
945	14	0	74	0	1	0	0	0	0	0	0	41	0	67	0	0	0	0	0	0	0	0	24	0	0	0	0	0	0	0	0	0	0	0	0	7	0	0	6	0	4	11	20	10	1	16	34	2	10
946	0	0	0	0	0	0	0	0	0	0	0	0	0	0	0	0	0	0	0	0	0	0	0	0	0	0	0	0	0	0	0	0	0	0	0	0	0	0	1	0	3	0	2	5	0	0	2	0	0
947	0	0	0	0	0	0	0	0	0	0	0	0	0	0	0	37	0	0	0	0	0	0	0	0	0	0	0	0	0	0	0	0	0	0	0	0	0	0	0	0	0	17	0	2	0	0	0	2	0
948	0	0	0	0	0	0	0	0	0	0	0	0	0	0	0	0	0	0	0	0	0	0	2	0	16	0	0	0	0	0	0	2	0	0	0	0	0	0	0	0	0	0	0	0	3	0	0	0	1
949	0	0	0	0	0	0	0	0	0	0	0	0	0	0	0	0	0	0	0	0	0	0	0	0	0	0	0	0	0	0	0	0	0	0	0	1	5	15	0	8	0	0	0	0	0	0	0	0	1
950	0	0	0	0	0	0	0	0	0	0	0	0	0	0	0	0	0	0	0	0	0	0	0	0	0	0	0	0	0	0	0	0	0	0	0	1	20	1	3	5	0	0	4	2	2	3	1	1	8
951	0	0	0	0	0	0	0	0	0	0	0	0	0	0	0	0	0	0	0	0	0	0	0	0	0	0	0	0	0	0	0	0	0	0	0	0	0	6	4	3	0	0	0	4	0	0	0	5	4
952	0	0	0	0	0	0	0	0	0	0	0	1	0	0	0	0	0	0	0	0	0	0	0	0	0	0	0	0	0	0	0	0	0	0	0	0	0	0	0	0	0	0	0	0	0	0	0	0	0
953	0	0	0	0	0	0	0	0	0	0	0	0	0	0	0	0	0	0	0	0	0	0	0	0	0	0	0	0	0	0	0	0	0	0	0	0	2	1	0	0	0	0	1	2	0	2	0	0	1
954	0	0	0	19	0	0	0	0	0	0	0	0	1	0	0	0	0	0	0	0	0	0	0	0	0	0	0	0	0	0	0	1	10	0	1	0	0	0	0	0	0	0	0	0	0	0	0	0	0
955	2	0	0	0	0	1	0	0	0	0	0	0	0	0	0	0	0	0	0	0	4	0	0	0	0	0	0	0	37	1	71	11	9	83	0	0	10	1	3	10	5	2	5	1	0	0	2	4	0
956	4	73	1	108	4	23	0	4	3	0	2	0	34	5	0	1	2	0	0	31	2	0	0	0	138	10	8	6	15	2	0	124	8	0	0	0	0	0	7	0	0	1	23	2	5	0	12	21	58
957	0	0	0	0	0	0	0	0	0	0	1	0	0	0	0	0	1	38	0	0	6	0	0	0	0	0	0	7	0	6	0	0	0	1	0	7	0	5	5	23	4	12	34	10	7	11	1	2	13
958	0	0	0	0	0	0	0	0	0	0	0	0	0	0	0	0	0	0	0	0	0	0	0	0	0	0	0	0	0	0	0	0	0	0	0	0	0	0	0	4	1	2	0	0	0	0	1	0	1
959	0	0	0	0	0	0	0	0	0	0	0	0	0	0	0	0	0	0	0	0	0	0	0	0	0	0	0	0	0	0	194	0	0	0	0	2	12	11	9	9	11	14	25	1	9	0	6	5	2
960	90	0	10	0	0	0	3	0	0	0	0	0	0	0	0	0	0	1	3	3	0	0	0	0	0	11	0	0	6	49	0	0	1	9	7	1	8	0	7	12	3	1	2	2	7	4	9	0	2
961	0	0	0	0	0	0	0	0	0	0	0	0	0	0	0	0	0	0	0	0	0	0	0	0	0	0	0	0	0	0	0	0	0	0	0	1	6	6	0	2	0	0	0	0	0	0	0	2	1
962	0	0	0	0	0	0	0	0	0	0	0	0	0	0	0	0	0	0	0	0	0	0	0	0	0	0	0	0	0	0	0	0	0	0	0	4	3	9	0	0	0	0	2	1	0	0	3	0	0
963	0	0	0	0	0	0	0	0	0	0	0	0	0	0	0	0	0	0	0	0	0	0	0	0	0	0	0	0	0	0	0	0	0	0	0	0	0	0	0	0	0	0	0	0	0	0	0	0	0
964	75	0	0	0	123	1	0	0	0	0	0	0	0	0	0	0	1	0	85	0	60	0	0	0	0	0	0	0	0	45	0	0	0	0	0	10	25	5	3	0	4	2	2	5	1	0	15	2	8
965	0	39	0	78	77	1	93	1	0	70	75	1	0	123	61	100	57	43	99	46	37	0	0	0	0	0	0	4	0	35	0	0	0	1	0	22	20	15	9	32	3	14	13	6	21	11	18	16	12
966	0	0	0	0	0	0	0	0	0	0	0	0	0	0	0	0	0	0	0	0	0	0	0	0	0	0	0	0	0	0	0	0	0	0	0	0	0	0	0	0	0	1	0	3	0	0	0	0	0
967	0	0	0	0	0	0	0	0	0	0	0	0	0	0	0	0	0	0	0	0	0	0	0	0	0	0	0	0	0	0	0	0	0	0	0	11	40	27	21	29	1	5	5	2	9	4	1	9	10
968	37	0	0	0	0	0	0	0	0	0	0	0	0	0	0	0	0	0	0	0	0	0	19	0	0	0	0	0	0	28	0	0	0	0	0	0	0	0	0	0	6	2	7	1	0	0	0	0	0
969	0	0	0	0	0	0	0	0	0	0	0	0	0	0	0	0	0	53	0	0	0	0	0	0	0	0	0	0	0	0	0	0	0	0	0	0	0	1	0	0	0	0	2	1	0	15	0	0	1
970	0	0	0	0	0	72	0	0	0	0	0	0	0	0	0	0	0	0	0	0	12	0	0	0	0	0	0	0	0	0	0	0	0	0	0	0	0	0	0	0	2	0	0	0	0	0	3	0	0
971	0	0	0	0	0	0	0	0	0	0	0	0	0	0	0	0	0	0	0	0	0	0	0	0	0	0	0	0	0	0	0	0	0	0	0	0	0	0	0	0	0	0	0	0	0	0	0	0	0
972	33	78	41	0	0	103	0	3	0	136	6	0	0	0	42	0	0	0	0	0	53	6	0	0	0	0	0	0	2	81	0	0	0	0	0	6	16	4	6	11	0	1	1	0	1	2	2	2	5
973	0	0	0	0	0	0	0	0	0	0	0	0	0	0	0	0	0	0	0	0	0	0	0	0	0	0	0	0	0	0	0	0	0	0	0	0	0	0	0	0	0	0	2	2	0	0	0	0	1
974	0	16	0	0	0	0	0	0	0	0	0	0	0	0	0	0	0	0	0	0	0	0	0	0	0	0	0	0	0	0	0	0	0	0	0	0	0	0	0	0	2	0	0	0	0	0	0	0	0
975	0	0	0	0	0	0	0	0	0	0	0	0	0	0	0	0	0	0	0	5	0	0	0	0	0	0	0	0	0	0	0	0	0	0	0	0	0	0	0	1	0	0	0	0	0	0	0	0	0
976	0	0	0	0	0	0	0	0	0	0	0	0	0	0	0	0	0	0	0	0	0	0	0	0	0	0	0	0	0	0	0	0	0	0	0	0	0	0	0	0	0	0	0	0	0	0	0	0	0
977	0	0	0	0	47	0	0	0	0	0	0	0	0	0	0	0	0	0	2	0	0	0	279	0	0	0	0	0	0	0	0	0	0	0	0	1	8	0	13	6	34	0	12	0	2	2	17	3	13
978	0	0	0	0	0	0	0	0	0	0	0	0	0	0	0	0	0	0	0	0	0	0	0	0	0	0	0	0	0	0	0	0	0	0	0	2	0	0	0	0	0	0	2	0	0	0	0	0	0
979	0	0	0	0	0	0	0	0	0	0	0	0	0	0	0	0	0	0	0	0	0	0	0	0	0	0	0	0	0	0	0	0	0	0	0	7	23	10	3	8	1	0	1	0	3	0	3	2	5
980	0	0	0	0	0	0	0	0	0	0	0	0	0	0	0	0	0	0	0	0	0	0	0	0	0	0	0	0	0	34	0	0	0	0	0	1	13	3	9	0	4	2	20	14	14	0	23	3	14
981	0	0	0	0	0	0	0	0	0	0	0	0	0	0	0	0	0	0	0	0	0	0	0	0	0	0	0	0	0	0	0	0	0	0	0	0	0	0	0	0	0	0	0	0	0	0	0	0	0
982	0	0	0	0	0	0	0	0	0	0	0	0	0	0	0	0	0	0	0	0	0	0	0	0	0	0	0	0	0	0	0	0	0	0	0	0	0	0	0	0	0	0	0	0	1	0	0	0	0
983	0	0	0	0	0	1	0	0	0	0	27	0	0	0	0	0	0	0	0	0	0	0	0	0	0	0	0	0	0	0	0	0	0	0	0	0	0	5	0	0	4	24	11	2	2	110	7	0	6
984	0	0	0	0	0	0	0	0	0	0	0	0	0	0	0	0	0	0	0	0	0	0	0	0	0	0	0	0	0	0	0	0	0	0	0	0	0	0	0	0	0	0	0	0	0	0	0	0	0
985	0	0	0	0	0	0	0	0	0	0	0	0	0	0	0	0	0	0	0	0	0	0	0	0	0	0	0	0	0	0	0	0	0	0	0	3	0	2	0	0	0	1	5	4	3	0	0	0	0
986	0	0	0	0	0	0	0	0	0	0	0	0	0	0	0	0	0	0	0	0	0	0	0	0	0	0	0	0	0	0	0	0	0	0	0	3	0	0	0	0	0	0	1	0	0	0	3	5	17
987	0	0	0	0	0	0	0	0	0	0	0	0	0	0	0	0	0	0	0	0	0	0	14	0	0	0	0	0	0	0	0	0	0	0	0	1	0	0	5	0	1	0	13	8	2	2	17	4	13
988	0	0	0	0	0	0	0	0	0	0	0	0	0	0	0	0	0	0	0	0	0	0	0	0	0	0	0	0	0	0	0	0	0	0	0	1	0	19	0	0	12	0	26	0	8	10	0	0	6
989	1	0	0	0	0	0	0	0	0	0	0	108	0	0	0	0	0	0	0	19	0	0	25	0	0	0	0	0	0	39	0	0	34	0	0	5	0	0	3	4	2	9	0	10	9	2	1	13	1
990	0	0	0	0	0	0	0	0	0	0	0	0	0	0	0	0	0	0	0	0	0	0	0	0	0	0	0	0	0	0	0	0	0	0	0	0	0	0	0	0	0	0	0	0	0	0	0	0	0
991	0	0	0	0	0	0	0	0	0	0	0	0	0	0	0	0	0	0	0	0	0	0	0	0	0	0	0	0	0	0	0	0	0	0	0	0	10	5	1	1	0	0	0	1	0	0	2	0	2
992	0	0	0	0	0	0	0	0	0	0	0	1	18	20	25	0	0	0	0	0	15	0	0	0	0	0	0	0	0	0	0	0	0	0	0	10	0	9	6	0	27	10	20	4	25	11	13	3	11
993	0	80	0	0	0	0	0	97	0	0	0	0	0	0	0	0	0	0	0	0	26	0	0	0	0	1	0	0	99	37	0	0	0	0	0	29	27	42	31	22	5	4	13	20	11	5	7	11	7
994	0	0	0	0	0	0	0	0	0	0	0	0	0	0	0	0	0	0	0	0	0	0	0	0	0	0	0	0	0	0	0	0	0	0	0	0	0	0	0	0	0	0	0	1	0	0	0	0	0
995	1	0	0	9	0	0	0	0	0	0	34	0	0	0	31	0	23	4	0	0	2	0	0	0	0	0	0	0	0	84	3	0	0	0	67	3	6	5	3	7	4	1	1	0	1	0	3	8	1
996	0	0	0	0	0	0	0	0	0	0	0	0	0	0	0	0	0	0	0	0	0	0	0	0	0	0	0	0	0	0	0	0	0	0	0	0	0	0	0	0	0	0	0	0	0	0	0	0	0
997	0	0	0	0	0	0	0	0	0	0	0	0	0	0	0	0	0	0	0	0	0	0	0	0	0	0	0	0	0	0	0	0	0	0	0	0	0	0	0	0	0	0	0	0	0	0	0	0	0
998	0	0	0	0	0	0	0	0	0	0	0	0	0	0	0	19	0	0	0	0	0	0	17	0	0	0	0	0	0	50	0	0	0	0	0	3	10	4	1	7	2	1	4	2	0	4	0	3	4
999	0	0	0	0	0	0	0	0	0	0	0	0	0	0	0	0	0	0	0	0	0	0	0	0	0	0	0	0	0	0	0	0	0	0	0	0	0	0	0	0	0	2	2	1	0	0	6	0	0
1000	0	0	0	0	0	0	0	0	0	0	0	0	0	0	0	0	0	0	0	0	0	0	0	0	0	0	0	0	0	0	0	0	0	0	0	0	0	0	0	0	0	0	3	2	0	0	0	0	1
1001	0	0	0	0	0	0	0	17	0	0	37	0	0	0	0	0	0	0	0	0	0	0	0	0	0	0	0	0	0	0	0	0	0	53	0	19	14	20	7	2	3	1	0	0	4	3	7	7	3
1002	0	0	0	0	0	0	0	86	0	68	36	0	0	0	1	0	0	0	0	0	0	0	6	0	1	0	0	0	0	0	0	0	0	0	0	0	0	0	0	4	4	2	5	3	3	7	6	2	2
1003	0	0	0	0	0	0	0	0	0	0	0	0	0	0	0	0	0	0	0	0	0	0	0	0	0	0	0	0	0	0	0	0	0	0	0	0	0	0	0	0	0	4	4	1	0	48	0	0	3
1004	0	0	0	0	0	0	0	0	0	0	0	0	0	0	0	7	0	0	0	0	0	0	0	0	0	0	0	0	0	53	0	0	0	0	0	1	0	0	16	0	0	0	0	2	1	0	3	0	1
1005	0	0	0	0	0	0	0	0	0	0	26	0	0	0	0	0	0	0	0	0	0	0	0	0	0	0	0	0	0	0	0	0	0	0	0	0	3	8	0	1	2	0	4	0	3	1	0	0	1
1006	0	0	21	0	0	0	0	0	0	0	0	0	0	0	0	0	0	0	0	0	0	0	0	0	0	0	0	0	0	0	0	0	0	0	0	14	18	13	6	9	1	8	5	3	4	4	7	2	15
1007	0	0	0	0	0	0	0	0	0	0	0	0	0	0	0	0	0	0	0	0	0	0	7	0	0	0	0	0	2	0	0	0	0	0	0	0	0	5	0	6	7	0	5	1	0	4	1	4	0
1008	0	0	0	0	0	0	0	0	0	0	0	0	0	0	0	0	0	0	0	0	0	0	0	0	0	0	0	0	0	0	0	0	0	0	0	0	26	7	8	6	0	3	2	12	0	0	1	9	20
1009	0	0	0	0	0	0	0	0	0	0	0	0	0	0	0	0	0	0	0	0	0	0	0	0	0	0	0	0	0	0	0	0	0	0	0	0	0	0	0	0	6	0	0	0	2	0	0	0	2
1010	0	0	0	0	0	0	0	0	0	0	0	0	0	0	0	0	0	0	0	0	0	0	0	0	0	0	0	0	0	0	0	0	0	0	0	1	0	0	3	0	3	0	0	2	0	1	0	0	3
1011	0	0	0	0	0	0	0	0	0	0	0	0	0	0	0	0	0	0	0	0	0	0	0	0	0	0	0	0	0	0	0	0	0	0	0	4	6	0	2	0	0	1	1	1	0	1	0	0	0
1012	0	0	0	0	0	0	0	0	0	0	0	0	0	0	0	0	0	0	0	0	0	0	0	0	0	0	0	0	0	0	0	0	0	0	0	0	0	9	0	0	11	0	0	0	0	0	0	0	5
1013	0	0	0	0	0	0	0	0	0	0	0	0	0	0	0	0	0	0	0	0	0	0	0	0	0	0	0	0	0	0	0	0	0	0	0	0	0	0	0	0	1	0	0	0	0	0	0	0	0
1014	0	0	0	0	0	0	0	0	0	0	0	0	0	0	0	0	0	0	0	0	0	0	0	0	0	0	0	0	0	0	0	0	0	0	0	0	0	0	0	0	1	6	0	0	0	0	0	0	0
1015	0	0	0	0	0	0	0	0	0	0	0	0	0	0	0	0	0	0	0	0	0	0	0	0	0	0	0	0	0	0	0	0	0	0	0	5	0	0	5	0	10	1	2	3	5	0	0	0	6
1016	0	0	0	0	0	0	0	0	0	0	0	0	0	0	0	0	0	0	85	0	0	0	0	0	0	0	0	0	0	0	0	0	0	0	0	0	0	0	0	0	5	0	0	3	0	0	0	2	0
1017	0	0	0	0	0	0	0	0	0	0	0	0	0	0	0	0	0	0	0	0	0	0	0	0	0	0	0	0	0	0	0	0	0	0	0	1	0	2	1	0	0	0	0	0	0	0	1	0	0
1018	46	0	0	0	0	0	0	0	0	0	0	0	0	0	0	0	0	0	0	0	0	0	0	0	0	0	0	0	0	0	0	0	0	0	0	17	18	19	8	22	4	1	4	4	1	0	17	14	16
1019	48	0	0	0	0	0	0	1	0	0	2	0	0	0	0	0	0	0	66	0	3	0	0	0	0	0	0	0	0	0	0	0	0	0	0	10	0	0	7	0	1	35	5	6	1	5	4	5	1
1020	0	0	0	0	0	0	0	0	0	0	0	0	0	0	0	0	0	0	0	0	0	0	0	0	0	0	0	0	0	0	0	0	0	0	0	0	2	2	0	0	0	0	3	0	0	0	0	0	0
1021	0	0	0	0	0	0	0	0	0	0	0	0	0	0	0	0	0	0	0	0	0	0	0	0	0	0	0	0	0	0	0	0	0	0	0	11	49	51	27	38	3	2	11	17	5	12	11	27	31
1022	0	0	0	0	0	0	0	0	0	0	0	0	0	0	0	0	0	0	0	0	0	0	0	0	0	0	0	0	0	0	0	0	0	0	0	0	0	0	0	0	0	0	0	0	0	0	0	0	0
1023	0	0	0	0	0	0	0	0	0	0	0	0	0	0	0	0	0	0	0	0	0	0	0	0	0	0	0	0	0	0	0	0	0	0	0	0	0	0	10	0	0	0	1	3	0	0	0	0	0
1024	76	0	70	0	1	0	0	0	0	0	0	0	0	0	0	0	0	28	2	0	0	0	0	0	0	0	0	0	0	0	0	0	0	0	0	0	0	4	0	1	4	2	1	1	0	1	4	0	2
1025	0	0	0	0	0	0	0	0	0	0	0	0	0	0	0	0	0	0	0	0	0	1	0	0	0	0	0	0	0	0	0	0	0	0	0	3	0	9	5	7	0	0	2	0	3	0	0	2	1
1026	0	0	0	0	0	0	0	0	0	0	0	0	0	0	1	0	0	0	0	0	0	0	0	0	0	0	0	0	0	0	0	0	0	0	0	2	0	0	0	4	2	7	6	0	2	0	0	2	2
1027	0	0	0	0	0	0	0	0	0	0	0	0	0	0	0	0	0	0	0	0	0	0	0	0	0	0	0	0	0	0	0	0	0	0	0	0	0	0	0	0	0	0	0	0	0	0	0	4	0
1028	0	0	0	0	0	0	0	0	0	0	0	0	0	0	0	0	0	0	0	0	0	0	0	0	0	0	0	0	0	0	0	0	0	0	0	0	0	0	1	3	0	0	0	1	0	28	0	0	3
1029	0	0	0	0	0	0	0	0	0	0	0	0	0	0	0	0	0	0	0	0	0	0	0	0	103	0	0	0	0	0	0	0	0	0	0	4	0	4	0	0	0	0	4	1	0	0	1	0	0
1030	0	4	0	0	0	1	0	0	0	0	0	0	0	0	0	0	0	38	38	0	7	3	0	0	1	0	0	0	0	66	0	2	0	0	36	10	40	45	19	38	6	10	10	10	14	3	14	5	16
1031	0	0	0	0	1	0	0	0	1	0	0	1	2	0	0	0	0	0	0	0	0	0	126	1	0	0	0	1	2	0	0	0	0	0	0	0	0	0	0	0	0	4	0	6	0	2	3	5	2
1032	0	0	0	0	0	0	0	0	0	0	0	0	0	0	0	0	0	0	0	0	0	0	0	0	0	0	0	0	0	0	0	0	0	0	0	6	0	0	2	6	14	1	10	7	0	1	17	9	16
1033	0	7	0	0	22	0	141	0	0	0	36	0	1	44	0	0	27	35	0	0	38	1	2	0	0	0	0	0	0	0	0	13	0	7	0	30	104	117	30	96	16	27	21	10	42	15	30	33	30
1034	0	0	0	0	0	0	0	0	0	0	0	0	0	0	0	0	0	0	0	0	38	0	0	0	0	0	0	0	0	0	0	0	0	0	0	0	2	0	1	11	1	0	0	0	2	0	1	1	1
1035	0	0	0	0	0	0	0	0	0	0	0	0	0	0	0	0	0	0	0	0	0	0	0	0	0	0	0	0	0	0	0	0	0	0	0	0	0	0	0	0	0	0	0	0	0	0	0	0	0
1036	0	0	0	0	0	0	0	0	0	0	0	0	0	0	0	0	0	0	0	0	0	0	0	0	0	0	0	0	0	0	0	0	0	0	0	0	0	0	0	3	0	0	0	0	0	0	0	0	4
1037	51	0	0	0	0	0	0	0	0	0	0	0	0	0	0	0	0	0	0	0	0	0	0	0	0	0	0	0	45	0	0	0	0	0	0	0	0	0	5	8	0	2	1	0	0	0	1	0	0
1038	9	5	0	0	0	0	1	0	0	0	0	0	0	0	0	0	0	0	0	0	0	0	0	0	0	0	0	0	1	4	240	0	0	5	0	2	12	6	10	10	8	4	3	9	0	4	11	6	7
1039	0	0	0	0	0	0	0	0	0	0	0	0	0	0	0	0	0	0	0	0	0	0	0	0	0	0	0	0	0	0	0	0	0	0	0	0	3	0	7	0	0	0	1	0	0	0	0	1	3
1040	0	0	0	26	0	0	0	0	0	0	0	0	0	0	1	0	0	0	0	0	0	0	0	1	0	0	0	0	0	0	0	0	0	0	0	4	0	0	1	4	2	3	1	0	1	8	0	2	0
1041	0	0	0	0	0	0	0	0	0	0	0	0	0	0	0	0	0	0	0	0	0	0	0	0	0	0	0	0	0	0	0	0	0	0	0	0	0	0	0	0	1	1	0	0	0	0	0	0	0
1042	0	0	0	0	0	0	0	0	0	0	0	0	0	0	0	0	0	0	1	0	0	0	67	0	0	0	0	0	0	0	223	0	0	0	0	6	7	0	2	4	6	4	15	15	16	2	15	1	9
1043	4	0	70	0	40	0	0	34	0	0	0	0	0	0	22	0	0	88	0	0	0	0	25	0	0	0	60	0	60	20	312	0	0	0	0	31	15	25	25	22	65	33	113	60	58	22	59	28	51
1044	0	0	0	0	0	0	0	0	0	0	54	0	0	0	0	0	0	0	0	0	0	0	0	0	0	0	0	0	0	0	0	0	0	0	0	1	0	0	0	0	5	22	1	1	5	8	0	1	1
1045	0	0	0	0	0	0	0	0	87	0	0	0	0	0	0	0	0	0	0	0	0	0	0	0	0	0	0	0	0	0	0	0	0	0	0	0	0	0	0	0	3	2	0	0	0	0	0	0	0
1046	0	0	0	0	0	0	0	0	0	0	0	0	0	0	0	0	0	0	0	0	0	0	0	0	0	0	0	0	0	0	0	0	0	0	0	0	0	0	0	0	1	0	6	2	0	2	1	0	0
1047	0	0	0	0	0	0	164	0	0	0	0	0	0	0	0	0	0	0	0	0	0	0	0	0	0	0	0	0	1	0	0	6	0	0	0	0	2	0	0	0	0	0	0	0	1	0	0	0	0
1048	0	0	0	0	0	0	0	0	0	0	0	0	0	0	0	0	0	0	0	0	0	0	0	0	0	0	0	0	0	0	0	0	0	0	0	0	0	0	0	2	0	2	0	0	0	2	0	0	1
1049	0	0	0	0	0	0	0	0	0	0	0	0	0	0	0	1	0	0	0	0	0	0	0	0	0	0	0	0	0	0	0	0	0	0	0	3	15	8	8	14	0	1	7	6	2	2	8	12	15
1050	0	0	0	0	0	0	0	0	0	0	0	0	0	0	0	0	0	0	0	0	0	0	0	0	0	0	0	0	0	0	0	0	0	0	0	0	0	0	0	0	0	0	0	0	0	0	0	0	0
1051	0	0	0	0	0	0	0	0	0	0	0	0	0	0	0	0	0	0	0	0	0	0	0	0	0	0	0	0	0	0	0	0	242	0	0	7	0	7	0	0	0	94	7	17	7	0	7	2	2
1052	0	0	0	0	0	0	0	0	0	0	0	0	0	0	0	0	0	0	0	0	0	0	0	0	0	0	0	0	0	0	0	0	0	0	0	0	0	0	0	0	0	0	0	0	0	0	0	0	0
1053	0	0	0	0	0	1	0	0	0	0	0	0	14	0	0	0	0	0	29	0	24	0	0	0	0	0	0	0	0	0	0	0	0	0	0	2	17	6	2	1	4	0	2	3	0	0	20	0	4
1054	0	25	0	0	0	0	0	0	0	0	0	0	0	0	0	0	0	0	0	88	0	0	0	0	0	0	0	0	0	0	0	0	0	0	0	0	0	0	3	0	0	5	7	4	4	1	12	5	9
1055	0	0	0	0	0	0	0	0	0	0	0	0	0	0	0	0	0	0	0	0	0	0	0	0	0	0	0	0	0	0	0	0	0	0	0	0	7	0	1	3	0	0	2	5	0	2	1	0	0
1056	0	0	0	0	0	0	0	0	0	0	0	0	0	0	0	0	0	0	0	0	0	0	0	0	0	0	0	0	0	0	0	0	0	0	0	1	0	8	4	2	4	1	3	5	2	2	3	4	2
1057	0	0	0	0	0	0	0	0	0	0	0	0	0	0	0	0	0	0	0	0	0	0	0	0	0	0	0	0	0	0	0	0	0	0	0	0	0	0	0	0	0	0	0	0	0	0	0	0	0
1058	0	0	0	0	0	0	0	0	0	0	0	0	0	0	0	0	0	0	0	0	0	0	0	0	0	0	0	0	0	0	0	0	0	0	0	0	7	0	0	0	1	0	0	0	0	0	1	0	3
1059	0	0	0	52	1	0	0	0	58	0	0	96	0	0	0	0	0	137	60	57	38	0	0	0	0	0	0	0	0	0	0	0	0	0	52	13	0	5	1	4	0	150	10	15	5	8	12	16	6
1060	0	0	0	0	0	0	0	0	0	0	0	0	0	0	0	0	0	0	0	0	0	0	0	0	0	0	0	0	0	0	0	0	0	0	0	0	0	0	0	0	0	0	0	0	0	0	0	0	0
1061	20	0	97	0	69	0	0	0	0	0	25	0	0	0	0	0	0	0	0	49	0	0	0	0	0	0	0	0	0	49	0	0	1	0	0	20	0	28	2	1	73	3	25	10	4	3	31	9	47
1062	0	0	30	0	0	0	0	37	0	0	0	0	0	0	0	0	0	0	1	46	0	0	13	0	0	0	0	0	0	0	0	0	0	0	0	5	31	13	5	33	5	8	11	11	15	9	5	13	12
1063	0	0	0	0	0	0	0	0	0	0	0	0	0	0	0	0	0	0	0	0	0	0	0	0	0	0	0	0	0	0	0	0	0	0	0	0	0	0	0	0	0	0	0	0	0	0	0	0	0
1064	1	0	0	0	0	0	0	0	0	0	0	0	0	0	0	0	0	0	0	0	0	0	8	0	0	0	0	0	1	0	0	0	0	0	0	5	0	6	0	11	3	2	16	23	3	4	12	10	13
1065	0	0	0	0	0	0	0	0	0	0	0	0	0	0	0	0	24	0	0	0	39	0	0	0	0	0	0	0	0	0	0	0	0	0	0	0	0	5	0	2	0	0	0	0	0	1	0	0	0
1066	0	0	36	0	0	0	0	0	1	0	0	0	0	0	0	64	0	0	0	0	0	0	0	0	0	0	0	0	0	91	0	0	0	0	0	3	9	11	10	9	2	5	0	2	0	0	3	2	1
1067	0	0	0	0	0	0	0	0	0	0	0	0	0	0	0	0	0	0	0	0	0	0	0	0	0	0	0	0	0	0	0	0	0	0	0	0	0	0	0	0	0	0	0	0	0	0	0	0	0
1068	0	0	0	0	0	0	0	0	0	0	0	0	0	0	0	0	0	0	0	0	0	0	0	0	0	0	0	0	0	0	0	0	0	0	0	4	7	17	0	0	0	0	0	0	0	0	5	1	1
1069	0	0	0	0	0	0	0	0	0	0	0	0	0	0	0	0	0	0	0	0	0	0	0	0	0	0	0	0	0	0	0	0	0	0	0	0	0	0	0	0	0	2	0	0	0	0	1	0	0
1070	0	73	79	0	0	198	0	102	0	1	0	73	119	30	19	171	0	70	119	112	46	101	0	0	2	1	0	111	50	236	0	0	70	1	59	49	7	14	11	9	56	45	20	32	69	53	2	65	13
1071	67	0	74	0	0	0	0	0	0	0	0	0	0	0	0	0	25	0	157	1	52	0	0	0	0	0	0	0	0	0	0	0	0	0	0	26	67	57	11	15	14	7	16	11	5	2	12	27	25
1072	5	68	0	40	2	19	5	0	1	0	2	0	4	3	14	0	0	0	0	1	1	28	0	0	26	2	0	0	5	0	0	14	0	0	8	4	0	0	11	0	6	0	14	7	1	0	44	21	4
1073	0	0	0	0	0	0	0	0	0	0	0	0	0	0	0	0	0	0	0	0	0	0	0	0	0	0	0	0	0	0	0	0	0	0	0	0	0	0	0	0	0	0	0	0	0	0	0	0	0
1074	0	0	0	0	0	0	0	0	0	0	0	0	0	0	0	0	0	0	0	0	0	0	0	0	0	0	0	0	0	0	0	0	0	0	0	0	0	0	0	0	0	0	0	0	0	0	0	0	0
1075	0	1	0	0	0	0	0	0	0	111	0	0	1	0	0	0	0	0	0	0	0	0	0	0	0	0	0	0	0	0	0	0	0	0	0	6	20	22	10	23	1	6	8	3	2	5	19	19	14
1076	0	0	0	0	0	0	0	0	0	0	0	0	0	0	0	0	0	0	0	0	0	0	11	0	0	0	0	0	0	0	0	0	0	0	0	0	0	0	0	0	0	0	4	0	2	0	9	0	0
1077	0	0	0	0	0	0	0	0	0	0	0	0	0	0	0	0	0	0	0	0	0	0	0	0	0	0	0	0	0	0	0	0	0	0	0	0	0	0	0	0	0	0	0	0	0	0	0	0	0
1078	0	0	0	0	0	0	0	0	0	0	0	0	0	0	0	0	0	0	0	33	0	0	0	0	0	0	0	0	0	0	0	0	0	0	0	2	0	0	0	0	0	0	0	2	0	0	0	0	0
1079	237	0	121	72	102	171	55	175	83	248	293	175	114	148	184	37	126	17	315	147	53	0	19	0	0	102	0	65	54	75	60	0	0	172	1	2	0	0	3	0	7	9	6	4	0	10	2	2	1
1080	0	0	0	0	0	0	0	0	0	0	0	0	0	0	0	0	0	0	0	0	30	0	0	0	0	0	0	0	0	0	0	0	0	0	0	2	4	14	5	1	0	1	1	0	2	33	1	2	6
1081	0	0	0	0	0	0	0	0	0	0	0	0	0	0	0	0	0	0	0	0	0	0	0	0	0	0	0	0	0	0	0	0	0	0	0	0	0	0	0	0	0	0	2	0	0	0	0	0	0
1082	0	0	0	27	0	0	0	0	0	0	78	0	0	0	0	0	0	0	0	0	0	0	0	0	0	0	0	0	0	0	0	0	0	0	0	9	46	21	26	22	0	8	3	5	8	5	16	18	11
1083	0	2	0	0	0	0	0	0	1	0	0	0	27	0	34	0	0	0	0	0	0	0	74	0	0	0	0	0	0	71	1	0	0	0	0	3	6	5	6	4	16	11	16	7	5	2	5	1	16
1084	0	0	0	0	0	2	0	0	0	0	272	0	0	0	0	0	5	0	90	0	0	107	0	0	76	0	0	64	0	54	0	0	138	0	87	13	0	19	0	1	82	39	9	14	7	6	5	7	3
1085	0	0	0	0	0	0	0	0	0	0	0	0	0	0	0	0	0	0	0	0	0	0	0	0	0	0	0	0	0	0	0	0	0	0	0	0	0	0	0	0	0	0	0	0	0	0	0	0	0
1086	0	0	0	0	0	0	0	0	0	0	0	0	0	0	0	0	0	0	0	0	0	0	0	0	0	0	0	0	0	0	0	0	0	0	0	0	0	0	0	0	0	0	0	0	0	0	0	0	0
1087	0	0	0	12	0	0	0	0	0	0	0	0	0	0	0	0	0	0	0	0	0	0	0	0	0	0	0	0	0	0	0	0	0	0	0	2	2	1	2	9	0	0	2	0	0	1	7	3	8
1088	0	0	0	0	0	0	0	0	0	0	0	0	0	0	0	0	0	0	0	0	0	0	0	0	0	2	0	0	0	0	0	1	0	0	0	2	11	11	12	21	0	5	7	13	7	10	37	6	5
1089	0	0	0	0	0	0	0	0	0	0	0	0	0	0	0	0	0	0	0	0	0	0	0	0	0	0	0	0	0	0	0	0	0	0	0	1	16	7	5	9	0	4	0	0	0	2	2	3	1
1090	0	0	0	0	0	0	0	0	0	0	0	0	0	0	0	0	0	0	0	0	0	0	0	0	0	0	0	0	0	0	0	0	0	0	0	17	9	2	8	10	1	7	3	1	1	2	6	4	11
1091	0	0	0	0	0	0	0	0	0	0	0	0	0	0	0	0	0	0	0	0	0	0	0	0	0	0	0	0	0	0	0	0	0	0	0	0	0	0	0	0	0	0	0	0	0	0	0	0	0
1092	0	0	0	0	0	0	0	0	0	0	0	0	0	0	0	0	0	0	0	0	0	0	0	0	0	0	0	0	0	0	0	0	0	0	0	0	0	0	2	4	2	7	5	2	3	1	7	9	10
1093	0	0	0	0	0	0	0	0	0	0	0	0	0	0	0	0	0	0	0	0	0	0	0	0	0	0	0	0	0	0	0	0	0	0	0	2	9	9	11	6	2	0	1	1	1	1	4	4	0
1094	0	0	0	0	0	0	0	0	0	0	0	0	0	0	0	0	0	0	0	0	0	0	0	0	0	0	0	0	0	0	0	0	0	0	0	0	0	0	5	13	0	0	1	0	1	0	0	3	0
1095	0	37	0	7	0	0	0	34	49	38	0	0	50	23	124	7	0	97	0	4	0	0	2	0	0	0	0	171	0	0	0	0	0	0	0	9	12	0	5	4	5	4	6	5	6	1	14	0	9
1096	0	0	0	0	0	0	0	0	0	0	0	0	0	0	0	0	0	0	0	0	0	0	0	0	0	0	0	0	0	0	0	0	0	0	0	0	5	0	0	0	0	0	0	0	1	0	0	1	0
1097	0	0	0	0	0	0	0	0	0	0	0	0	0	0	0	0	0	0	0	0	0	0	0	0	0	0	0	0	0	0	0	0	0	0	0	0	0	0	0	0	0	0	0	0	0	0	0	0	0
1098	0	0	0	0	0	0	0	0	0	0	0	0	0	0	0	0	0	0	0	0	0	0	0	0	0	0	0	0	0	0	0	0	0	0	0	6	4	17	11	0	4	3	0	4	3	4	1	5	3
1099	0	0	0	0	0	0	0	0	1	0	0	0	0	0	0	0	0	0	0	0	0	0	0	0	0	0	0	0	0	0	0	0	0	0	0	0	13	0	4	9	4	3	0	0	2	1	0	1	4
1100	0	0	0	0	0	0	0	0	0	0	0	0	0	0	0	0	0	0	0	0	0	0	0	0	0	0	0	0	0	0	0	0	0	0	0	2	0	10	1	6	8	1	2	5	3	1	2	4	8
1101	0	0	0	0	0	0	0	0	0	0	0	0	0	0	0	0	0	0	0	0	19	0	0	0	1	0	0	0	0	0	0	0	0	0	0	11	0	0	2	0	2	0	0	8	0	0	4	0	0
1102	0	0	0	0	0	0	0	0	0	0	0	0	0	0	0	0	0	0	0	0	0	0	0	0	0	0	0	0	0	0	0	0	0	0	0	6	13	19	2	11	3	1	3	2	0	0	4	17	1
1103	0	0	0	0	0	0	0	0	0	0	0	0	0	0	0	0	0	0	0	0	0	0	0	0	0	0	0	0	0	0	0	0	0	0	0	0	0	0	1	0	0	4	5	0	0	0	0	1	7
1104	0	0	0	0	0	0	0	0	0	0	0	0	0	0	0	0	0	0	0	0	0	0	0	0	0	0	0	0	0	0	0	0	0	0	0	0	0	0	0	0	0	0	0	3	0	0	0	0	1
1105	0	0	0	0	0	0	0	0	0	0	0	0	0	0	0	0	0	0	0	0	0	0	0	0	0	0	0	0	0	0	0	0	0	0	0	16	19	46	27	32	3	7	1	10	3	2	25	18	6
1106	0	0	0	0	0	0	0	0	0	1	0	0	0	0	0	0	0	0	0	0	0	0	0	0	0	0	0	0	0	0	0	0	0	0	0	1	2	0	7	0	0	0	9	8	1	1	6	8	15
1107	0	0	0	0	0	0	0	0	0	0	0	0	0	1	0	0	0	0	0	0	0	0	0	0	1	0	0	0	0	0	0	0	0	0	0	0	0	0	0	0	0	0	0	0	0	0	0	0	0
1108	0	0	0	0	0	0	0	0	0	0	0	0	0	0	0	0	0	0	0	0	0	0	0	0	0	0	0	0	0	0	0	0	0	0	0	0	0	0	0	0	0	0	0	0	0	0	0	0	0
1109	0	0	0	0	0	0	0	0	0	0	0	0	0	0	0	0	0	0	0	0	0	0	0	0	0	0	0	0	0	0	0	0	0	0	0	3	0	0	0	4	0	0	0	1	0	0	0	0	0
1110	0	10	0	2	41	0	0	2	0	0	0	0	11	2	0	0	1	0	0	1	3	0	0	1	0	55	0	7	0	0	0	84	0	0	2	1	0	0	12	0	0	0	6	11	3	0	20	1	30
1111	0	0	0	0	0	0	0	0	0	0	0	0	0	0	0	0	0	0	0	0	0	42	0	0	0	0	0	0	0	0	0	0	0	0	0	4	0	10	0	8	7	0	8	28	5	0	0	5	3
1112	0	0	0	1	0	2	0	0	0	0	0	0	2	0	0	0	0	0	0	0	2	0	0	0	1	2	0	0	0	0	0	0	0	0	0	0	0	0	0	0	0	0	0	0	0	0	0	0	2
1113	0	0	0	0	0	0	0	0	0	0	0	0	0	0	0	0	0	0	0	0	0	0	0	0	0	0	0	0	0	0	0	0	0	0	0	4	11	9	0	3	0	0	0	0	1	0	0	0	0
1114	0	0	0	0	0	0	0	0	0	0	0	0	0	0	0	0	0	0	0	0	0	0	0	0	0	0	0	0	0	0	0	0	0	0	0	0	0	2	0	0	0	0	0	0	0	0	0	0	0
1115	0	0	0	2	0	84	0	0	0	0	0	0	0	0	0	5	0	0	1	0	0	0	0	0	0	0	0	0	0	0	0	0	1	0	0	25	102	55	33	68	16	12	21	7	27	10	14	31	27
1116	0	0	0	0	89	0	0	0	0	0	0	0	0	0	0	0	0	0	0	0	0	0	0	0	0	0	0	0	0	0	0	0	0	0	0	3	2	1	1	0	0	0	5	1	0	1	4	0	5
1117	0	40	0	0	0	0	0	0	0	0	0	0	0	0	0	0	0	0	0	0	0	0	17	0	0	0	0	0	0	0	0	0	0	0	0	0	0	0	0	0	1	0	1	1	13	0	2	0	0
1118	0	74	49	52	0	0	0	135	0	0	0	45	0	0	0	0	0	0	0	0	0	1	0	0	122	231	0	0	0	0	0	0	0	0	122	51	34	0	0	4	4	4	25	36	140	8	20	92	13
1119	0	0	0	0	0	0	0	0	0	0	0	0	0	0	0	0	0	0	0	0	0	0	0	0	0	0	0	0	0	0	0	0	0	0	0	0	0	0	0	0	0	0	0	0	0	0	0	0	0
1120	0	0	0	0	0	0	0	0	0	0	0	0	0	0	0	0	0	0	0	0	0	0	0	0	0	0	0	0	0	0	0	0	0	0	0	0	0	0	0	0	0	0	0	0	0	0	0	0	0
1121	0	0	15	0	1	0	0	0	0	0	0	0	0	28	0	0	0	0	0	0	0	0	0	0	0	0	0	0	56	0	0	0	0	0	0	12	0	4	0	1	8	0	1	16	8	7	0	2	3
1122	0	0	28	0	0	0	0	0	0	0	0	0	0	0	0	0	0	0	0	0	0	0	0	0	0	0	0	0	0	0	0	0	0	0	0	0	0	0	34	10	3	0	4	5	13	0	123	4	2
1123	0	0	0	0	0	0	0	0	0	0	0	0	0	0	0	0	0	0	0	0	0	0	0	0	0	0	0	0	0	0	0	0	0	0	0	0	0	0	0	0	10	4	4	5	0	0	0	0	3
1124	0	0	0	0	0	0	0	0	0	0	0	0	0	0	0	0	0	0	0	0	0	0	0	0	0	0	0	0	0	0	0	0	0	0	0	1	12	0	0	0	0	1	0	0	1	0	0	0	8
1125	0	0	0	0	0	0	0	0	0	0	0	0	0	0	0	3	0	0	0	0	0	0	0	0	7	5	0	0	17	0	0	18	0	0	0	0	0	0	1	0	0	0	1	0	0	0	0	0	0
1126	0	0	0	0	0	0	0	0	0	0	0	0	0	0	0	0	0	0	0	0	0	0	0	0	0	0	0	0	0	0	0	0	0	0	0	0	0	0	2	5	0	0	0	0	0	0	6	0	0
1127	0	0	0	0	0	0	0	0	0	0	0	0	0	0	0	0	0	0	0	0	0	0	0	0	0	0	0	0	0	0	0	0	0	0	0	0	0	0	0	2	0	0	0	0	0	0	0	0	0
1128	0	0	0	0	0	0	0	0	0	0	0	0	0	0	0	0	0	0	0	0	0	0	0	0	0	0	0	0	0	0	0	0	0	0	0	0	0	0	0	0	0	0	0	0	0	0	2	0	0
1129	0	0	0	0	0	0	0	0	0	0	0	0	25	0	0	0	0	0	0	81	42	0	0	0	0	0	0	0	0	0	0	0	0	0	0	7	14	23	4	8	2	2	4	0	4	1	1	1	3
1130	0	0	0	0	0	0	0	0	0	0	0	0	0	0	0	0	0	0	0	0	0	0	0	0	0	0	0	0	0	0	0	0	0	0	0	0	0	0	0	0	0	0	0	0	0	0	0	0	0
1131	0	35	0	0	0	0	0	0	0	0	0	0	0	0	0	0	75	0	0	0	0	0	14	0	0	0	0	0	0	0	0	0	0	0	0	6	0	2	4	0	12	1	14	18	32	14	6	35	13
1132	0	0	0	0	0	0	0	0	0	0	0	0	0	0	0	0	0	0	0	0	0	0	0	0	0	0	0	0	0	30	0	0	0	0	0	3	4	0	6	0	28	2	2	4	2	0	2	3	3
1133	0	0	0	0	0	0	0	0	0	0	0	0	0	0	0	0	0	0	0	0	0	0	0	0	0	0	0	0	0	0	0	0	0	0	0	0	0	6	2	4	0	0	2	2	0	1	2	15	13
1134	0	0	0	0	0	0	0	0	0	0	0	0	0	0	0	0	0	0	0	0	0	0	0	0	0	0	0	0	0	0	0	0	0	0	0	0	0	0	0	0	0	0	0	1	0	0	0	0	0
1135	0	0	0	0	0	0	0	0	0	0	0	0	1	0	0	0	0	0	0	0	0	0	0	0	0	0	0	0	0	0	85	0	0	0	0	2	1	8	0	18	0	0	0	1	0	0	2	0	2
1136	0	2	0	1	0	0	0	2	0	0	0	0	0	0	0	0	3	0	0	0	0	0	0	0	2	0	0	0	0	0	0	1	0	0	0	0	0	0	0	0	0	0	0	0	0	0	0	0	0
1137	0	0	0	0	0	96	0	0	0	0	0	63	0	0	0	0	35	0	0	122	0	0	0	0	0	0	0	0	0	0	0	0	0	0	0	14	11	1	7	0	1	2	1	1	0	0	3	2	4
1138	0	0	0	0	0	0	0	0	0	0	0	0	0	0	0	0	0	0	0	0	0	0	0	0	0	0	0	0	0	32	0	0	0	0	0	2	1	5	0	0	16	0	2	7	0	2	7	3	3
1139	0	0	0	0	0	0	0	0	0	0	0	0	0	0	0	0	0	0	0	0	0	0	0	0	0	0	0	0	0	0	0	0	0	0	0	0	0	2	4	3	0	0	0	12	0	0	2	0	3
1140	0	0	0	0	0	0	0	0	0	0	0	0	0	0	0	0	0	0	0	0	0	0	0	0	0	0	0	0	0	0	0	0	0	0	0	5	0	20	1	2	21	18	8	2	3	5	16	12	16
1141	0	0	0	0	0	0	0	0	0	0	0	0	0	0	0	0	0	0	0	0	0	0	0	0	0	0	0	0	0	0	0	0	0	0	0	0	0	0	1	0	1	2	1	0	0	4	0	0	0
1142	0	0	0	0	0	0	0	0	0	0	0	0	0	0	0	0	0	14	0	0	0	0	0	0	0	0	0	0	0	0	0	230	0	0	0	0	0	3	0	0	0	0	0	0	0	0	0	0	0
1143	0	520	88	250	249	374	0	206	520	1	2363	192	56	243	205	254	175	181	406	772	245	0	25	529	314	360	311	0	321	138	1	487	584	138	415	0	0	0	0	0	0	0	0	0	0	1	0	0	0
1144	0	50	3	7	41	0	7	2	3	0	5	179	0	0	48	40	0	0	1	0	0	0	0	0	0	0	68	38	31	223	9	39	0	0	35	2	0	0	9	0	4	4	5	3	0	2	12	16	0
1145	0	0	0	0	0	0	0	0	0	0	0	0	0	0	0	0	0	0	0	0	0	0	0	0	0	0	0	0	0	0	0	0	0	0	0	10	0	0	0	5	0	0	0	0	0	0	0	0	0
1146	0	0	26	0	0	0	0	0	0	0	0	0	0	0	0	0	0	0	0	0	0	0	0	0	0	0	0	0	0	0	0	0	0	0	0	2	7	0	0	3	5	2	3	0	1	1	0	0	7
1147	0	0	0	0	0	0	0	0	0	0	0	0	0	0	0	0	0	0	0	0	0	0	0	0	0	0	0	0	0	0	0	0	0	0	0	0	0	0	0	0	0	0	0	0	0	0	0	0	0
1148	0	0	0	0	0	0	0	0	0	0	0	0	0	0	0	0	0	0	0	0	0	0	15	0	0	0	0	0	0	0	0	0	0	0	0	0	0	0	0	0	0	0	0	0	0	0	0	0	0
1149	0	0	0	0	0	0	0	0	0	0	0	0	0	0	0	0	0	0	0	59	0	0	0	0	0	0	0	0	0	0	0	0	0	0	161	0	12	13	1	8	3	0	3	0	1	0	1	3	0
1150	0	0	0	0	0	0	0	0	0	0	0	0	0	0	0	0	0	0	0	0	0	0	0	0	0	0	0	0	0	0	0	0	0	0	0	0	5	0	0	7	0	0	0	0	2	0	0	0	0
1151	0	80	0	0	0	0	0	82	0	0	0	0	0	0	0	0	0	0	0	0	0	0	14	0	0	0	0	0	0	0	0	255	0	0	0	2	0	0	0	0	0	0	4	0	0	0	0	0	0
1152	0	0	0	0	0	0	0	0	0	0	0	0	30	0	0	0	0	0	0	0	0	0	0	0	0	79	0	0	0	0	0	0	0	0	0	0	0	9	2	0	2	0	2	4	3	0	0	0	0
1153	0	0	0	0	18	0	0	0	0	0	0	0	8	0	0	0	0	0	0	0	0	0	0	0	0	0	0	0	0	0	0	2	0	0	2	0	0	0	2	0	0	2	0	0	0	0	0	0	12
1154	0	0	0	0	0	0	0	0	0	0	0	0	0	0	0	0	0	0	0	0	0	0	0	0	16	0	0	0	0	0	0	0	0	0	0	7	9	2	3	0	0	5	20	5	6	0	6	1	7
1155	0	0	0	0	0	0	0	0	0	0	0	0	0	0	0	0	0	0	0	0	0	0	0	0	0	0	0	0	0	0	0	0	0	0	0	7	0	0	0	1	0	2	3	0	1	0	2	0	1
1156	0	0	0	0	0	0	0	0	0	0	0	0	0	0	0	0	0	0	0	0	0	0	0	0	0	0	0	0	0	0	0	0	0	0	0	5	45	22	20	24	1	3	5	0	6	1	11	12	4
1157	0	0	0	0	0	0	0	0	0	0	0	0	0	0	0	0	0	0	0	0	0	0	0	0	0	0	0	0	0	0	0	0	0	0	0	0	0	0	0	0	0	0	0	0	0	0	0	0	0
1158	0	0	0	0	0	0	0	0	0	0	0	0	0	0	0	0	0	0	0	0	0	0	36	0	0	0	0	0	1	0	0	0	0	0	0	0	0	4	2	5	2	2	23	2	4	15	1	0	15
1159	0	0	0	0	0	0	0	0	0	99	0	0	0	0	0	0	21	0	0	0	0	0	0	0	0	0	0	110	0	0	0	0	0	0	0	0	0	0	0	9	0	10	6	1	0	107	0	5	10
1160	0	0	0	0	0	0	0	0	0	0	0	0	0	0	0	0	0	0	0	0	0	0	0	0	0	0	0	0	0	0	0	0	0	0	0	0	0	0	4	1	2	0	0	0	0	0	0	0	0
1161	0	0	29	0	0	0	0	0	0	0	0	0	30	0	0	0	0	0	0	0	17	0	0	0	0	0	0	0	0	0	0	0	0	0	0	0	0	2	2	0	8	0	2	0	4	1	1	4	0
1162	0	0	0	0	0	0	0	0	0	0	0	0	0	0	0	0	0	0	0	0	0	0	0	0	0	0	0	0	0	0	0	0	0	0	0	0	0	0	0	0	0	0	0	0	0	2	0	0	0
1163	0	0	0	0	0	0	0	0	0	0	0	0	0	0	0	0	0	0	0	0	0	0	0	0	4	0	0	0	0	7	0	0	0	0	0	1	0	0	1	0	0	12	7	4	11	0	3	9	2
1164	0	0	0	0	0	0	0	0	0	0	0	0	0	0	0	0	0	0	0	0	0	0	0	0	0	0	0	0	0	0	0	0	0	0	0	3	0	0	0	0	0	1	5	9	1	0	2	0	0
1165	0	57	0	0	0	0	0	0	0	0	0	54	0	0	1	0	0	0	0	0	0	0	0	0	0	0	0	0	63	0	0	0	0	0	0	6	16	20	12	17	10	10	7	2	6	0	8	18	13
1166	0	0	0	0	0	0	0	0	0	29	0	0	0	0	32	0	0	0	0	0	0	0	0	0	0	0	0	0	65	0	0	0	0	0	0	15	0	9	1	7	9	0	9	46	11	4	2	0	2
1167	0	75	42	0	211	0	114	66	105	118	0	84	57	0	0	0	0	0	0	0	30	0	0	0	0	0	0	128	0	0	0	0	0	0	0	25	21	39	14	44	8	7	14	14	16	4	25	21	14
1168	187	70	0	0	65	136	0	0	158	1	85	0	178	0	36	122	59	60	0	0	0	0	0	1	0	0	0	76	0	0	216	0	191	86	145	5	9	0	26	10	1	1	12	2	17	8	77	2	7
1169	0	0	0	0	0	0	0	0	0	0	0	0	0	0	0	0	0	0	0	0	0	0	0	0	0	0	0	0	0	0	0	0	0	0	0	0	0	0	0	0	0	2	0	0	0	0	0	0	2
1170	0	0	0	104	0	0	44	0	0	0	0	0	0	0	0	0	88	0	0	0	0	0	15	0	0	1	0	0	0	0	0	0	0	0	0	50	14	10	1	5	9	1	12	68	169	14	27	180	25
1171	0	0	0	0	0	0	0	0	0	0	0	0	0	0	0	0	0	0	0	0	0	0	1	0	0	0	0	0	0	0	0	0	0	0	0	0	0	0	0	0	4	0	2	0	3	0	3	0	0
1172	0	0	0	0	0	0	0	0	0	0	0	0	0	0	0	0	0	0	0	0	0	0	0	0	0	0	0	0	0	0	0	0	0	0	0	0	0	0	0	8	3	0	0	0	2	0	2	4	0
1173	0	0	0	0	66	0	0	92	150	52	33	0	0	41	0	5	0	70	0	30	0	0	0	0	0	0	0	0	0	0	0	0	0	0	0	1	0	5	3	0	7	2	0	2	0	0	0	0	3
1174	0	0	0	0	0	0	0	0	0	0	0	0	0	0	0	0	0	0	0	0	0	0	0	0	0	0	0	0	0	0	0	0	0	0	0	0	0	0	0	1	0	0	0	0	0	0	0	0	0
1175	0	0	0	0	0	0	0	0	0	0	0	0	0	0	0	0	0	0	0	0	0	0	0	0	0	0	0	0	0	0	0	0	0	0	0	0	0	0	0	0	0	0	0	0	0	0	0	0	0
1176	0	55	0	0	0	0	0	0	0	0	0	0	0	0	0	0	0	0	0	0	0	0	46	0	0	0	0	0	0	0	0	0	0	0	0	0	0	0	0	0	0	1	1	0	2	0	0	6	1
1177	0	0	0	0	0	0	0	0	0	0	0	0	0	0	0	0	0	0	0	0	0	0	25	0	0	0	0	0	0	0	0	0	0	0	0	0	0	0	0	0	0	0	5	1	3	2	1	0	3
1178	0	0	0	0	0	0	0	0	0	0	0	0	0	0	0	0	0	0	0	0	0	0	0	0	0	0	0	0	0	0	0	0	0	0	0	2	10	0	3	13	6	1	3	1	0	2	18	4	4
1179	0	0	0	0	0	0	0	0	0	0	0	0	0	0	0	0	0	0	0	0	0	0	344	0	0	0	0	0	0	44	82	0	0	0	0	12	0	13	2	0	12	0	9	11	17	8	4	19	3
1180	0	0	0	0	0	0	0	0	0	0	0	0	0	0	0	0	0	0	0	0	0	0	0	0	0	0	0	0	0	0	0	0	0	0	0	0	0	0	0	0	0	1	0	0	0	0	0	0	1
1181	0	0	0	0	0	0	0	0	0	0	0	0	0	0	0	0	0	0	0	0	0	0	0	0	0	0	0	0	0	0	0	0	0	0	0	0	0	0	0	0	0	0	0	1	0	0	0	0	0
1182	0	0	0	0	0	0	0	0	0	0	0	0	0	0	0	0	0	0	0	0	0	0	0	0	0	0	0	0	0	0	0	0	0	0	0	0	0	0	0	0	11	2	1	4	1	0	3	0	0
1183	0	0	0	0	0	0	0	0	0	0	0	0	0	0	0	0	0	0	0	0	0	0	0	0	0	0	0	0	0	0	0	0	0	0	0	0	0	0	0	3	0	0	0	1	0	0	0	0	0
1184	0	0	0	0	0	0	0	0	47	0	0	0	0	0	0	0	0	0	0	0	0	0	0	0	0	0	0	79	0	0	0	0	0	0	0	0	0	0	0	0	0	0	2	0	0	5	5	0	0
1185	0	10	0	0	0	0	0	0	0	0	49	0	0	0	0	0	13	120	0	45	27	0	0	0	0	305	0	0	0	1	126	0	0	0	258	6	0	0	1	5	8	7	5	3	2	6	4	5	0
1186	0	0	0	0	0	0	0	0	0	0	0	0	0	0	0	0	0	0	0	0	0	0	0	0	0	0	0	0	0	0	0	0	0	0	0	2	6	0	0	0	0	0	0	0	0	0	4	2	0
1187	0	0	0	0	0	0	0	0	0	0	0	0	0	0	0	0	0	0	0	0	0	0	0	0	0	0	0	0	0	0	0	0	0	0	0	0	0	0	1	0	0	0	0	0	0	0	0	2	0
1188	0	0	0	0	0	0	0	0	0	0	0	0	0	0	0	0	0	0	0	0	0	0	0	0	0	0	0	0	0	0	0	0	0	0	0	4	39	22	6	22	3	2	4	3	18	8	12	10	8
1189	0	0	0	0	0	0	0	0	0	0	0	0	0	0	0	0	0	0	0	0	0	0	0	0	0	0	0	0	0	0	0	0	0	0	0	0	0	11	3	0	0	1	4	0	1	1	4	3	5
1190	0	0	0	0	0	0	0	0	0	0	0	0	0	0	0	0	0	0	0	0	0	0	0	0	0	0	0	0	0	0	0	0	0	0	0	0	0	0	0	0	6	0	0	1	0	0	3	0	0
1191	0	0	0	0	0	129	122	0	0	0	0	0	62	0	0	0	0	0	0	0	0	0	0	0	0	0	0	0	0	0	0	0	0	0	0	14	0	2	5	5	3	6	6	4	1	3	3	4	0
1192	0	0	0	0	0	0	0	0	0	0	0	0	0	0	0	0	0	0	0	0	0	0	0	0	0	0	0	0	0	0	0	0	0	0	0	0	6	0	4	0	0	3	0	0	0	2	0	4	0
1193	0	0	0	0	0	0	0	0	0	0	0	0	0	0	0	0	0	0	0	0	0	0	0	0	0	0	0	0	0	0	0	0	0	0	0	0	0	0	4	2	3	2	1	0	1	1	2	0	0
1194	0	1	0	0	0	0	0	0	0	0	0	0	0	0	0	0	58	0	0	0	0	0	0	0	0	0	0	0	0	0	0	0	0	0	0	0	0	0	0	0	7	3	16	8	0	3	0	0	7
1195	0	0	0	0	0	0	0	0	0	0	0	0	0	0	0	0	0	0	0	0	0	0	0	0	0	0	0	0	0	0	0	0	0	0	0	0	4	0	0	0	0	0	0	0	0	1	0	0	0
1196	0	0	0	0	0	0	0	0	0	0	0	0	0	0	30	0	0	0	0	0	0	0	0	0	0	0	0	0	0	0	0	0	0	0	0	0	0	3	0	0	6	9	13	4	5	2	3	3	9
1197	0	215	66	1	0	0	201	165	0	0	79	42	32	1	36	0	0	70	0	0	0	109	0	0	186	0	0	0	289	351	0	0	0	0	0	84	0	11	25	11	14	1	1	110	0	10	16	13	18
1198	112	0	138	84	0	0	0	0	1	0	0	0	0	0	0	0	0	0	0	0	0	0	22	0	0	0	0	0	0	0	0	0	0	0	0	7	5	0	11	0	24	2	13	9	4	4	13	4	16
1199	0	1	7	0	15	0	62	82	50	0	0	0	1	0	0	0	16	0	0	44	3	0	0	0	0	0	0	0	3	5	0	5	0	0	0	7	36	11	14	23	7	5	10	10	5	7	7	11	16
1200	0	0	0	0	0	0	0	0	0	0	0	0	0	0	0	0	0	0	0	0	0	0	0	0	0	0	0	0	0	0	0	0	0	0	0	4	30	11	18	8	0	1	1	1	1	1	8	1	1
1201	0	0	58	2	0	0	26	0	121	0	0	0	0	0	75	0	0	0	0	0	0	0	0	1	1	0	0	0	0	0	0	0	0	0	52	0	0	3	2	2	36	3	17	3	4	6	5	11	14
1202	0	0	0	0	0	0	0	0	0	0	0	0	0	0	0	0	0	0	0	0	0	0	0	0	0	0	0	0	0	23	0	0	0	0	0	0	0	0	0	0	1	1	1	3	0	0	0	0	0
1203	29	0	55	0	0	38	0	0	0	0	0	0	0	0	0	0	0	0	0	0	19	0	0	0	0	0	0	0	0	0	0	0	0	0	0	16	6	0	9	0	8	12	4	10	19	8	2	13	9
1204	0	0	0	1	0	0	0	31	0	63	0	0	0	0	0	0	0	0	0	0	0	0	0	0	0	0	0	0	129	2	0	1	0	0	0	5	0	0	7	21	5	14	20	14	14	9	5	2	9
1205	0	0	0	0	0	0	0	0	0	0	0	0	5	0	0	0	0	0	0	0	0	0	0	0	0	0	0	0	0	0	0	0	0	0	0	0	0	0	0	0	0	0	0	0	0	0	0	0	0
1206	0	0	0	0	0	0	0	0	0	0	0	0	0	0	0	0	0	0	0	0	0	0	0	0	0	0	0	0	0	0	0	0	0	0	0	0	0	7	0	0	0	0	2	17	0	0	5	5	29
1207	0	0	0	0	0	0	0	0	0	0	0	0	0	0	0	0	0	0	0	0	0	0	0	0	0	0	0	0	0	0	0	0	0	0	0	5	10	11	10	3	0	2	7	3	4	2	3	0	8
1208	0	0	0	0	0	0	0	0	0	0	0	0	0	0	0	0	0	0	0	0	0	0	0	0	0	0	0	0	0	0	0	0	0	0	0	0	0	5	0	0	0	0	0	0	0	0	0	0	0
1209	1	0	0	107	0	0	0	0	0	0	0	0	0	0	0	0	0	0	0	0	0	0	0	0	1	0	0	0	0	0	0	0	0	0	0	0	0	0	6	0	0	1	1	0	0	0	0	6	0
1210	0	0	0	0	0	0	0	0	0	0	0	0	0	62	0	45	19	0	0	0	0	0	0	0	0	0	0	0	0	0	0	0	0	0	0	2	0	0	0	0	1	4	0	0	2	1	0	5	0
1211	0	0	0	0	0	0	0	0	0	0	0	0	0	0	0	0	0	0	0	0	0	0	0	0	0	0	0	0	0	0	0	0	0	0	0	0	0	0	0	0	0	0	0	0	0	0	0	0	0
1212	0	0	0	0	0	0	0	0	0	0	0	0	0	40	0	0	0	0	0	0	0	0	0	0	0	0	0	0	0	0	0	0	0	0	0	9	7	17	8	12	5	5	7	0	2	0	9	13	22
1213	0	0	0	0	0	0	0	0	0	0	38	0	0	0	25	0	0	0	0	0	22	0	0	0	0	0	0	0	0	0	0	0	0	0	0	3	14	26	1	0	0	0	3	1	0	1	3	7	1
1214	0	0	0	0	0	0	0	0	0	0	0	0	0	0	0	0	0	0	0	0	0	0	0	0	0	0	0	0	0	0	0	0	0	0	0	0	0	0	0	0	0	0	0	0	0	0	0	0	0
1215	0	0	0	0	0	0	0	0	0	0	0	0	0	0	0	0	0	0	0	0	0	0	0	0	0	0	0	0	0	0	0	0	0	0	0	0	0	0	0	6	0	0	6	4	2	1	0	0	0
1216	0	0	0	0	33	0	0	0	1	0	0	0	0	0	0	0	0	0	0	1	0	0	0	0	0	0	0	0	0	0	1	0	0	0	0	0	2	0	0	0	0	2	0	0	0	0	0	0	0
1217	0	54	34	0	0	0	0	55	0	0	0	0	0	0	0	0	0	0	0	0	0	0	0	0	0	0	0	0	0	0	107	0	0	90	0	3	0	4	0	4	23	7	6	6	3	4	14	4	16
1218	0	66	0	0	0	0	0	0	0	0	0	0	0	0	0	0	0	0	0	0	0	0	0	0	0	0	0	0	0	0	0	0	0	0	0	2	0	7	0	0	5	0	1	14	5	1	0	5	0
1219	0	0	0	0	0	0	0	0	0	0	0	0	0	0	0	0	0	0	0	0	0	0	0	0	0	0	0	0	0	0	0	0	0	0	0	0	0	0	0	0	0	0	1	0	3	0	2	0	0
1220	0	0	0	0	0	0	0	0	0	0	0	0	0	0	0	0	0	0	0	0	0	0	0	0	0	0	0	0	0	0	0	0	0	0	0	0	11	1	0	0	1	0	0	1	0	0	1	2	0
1221	0	0	0	0	0	0	0	0	0	0	0	0	0	0	0	0	0	0	0	0	0	0	0	0	0	0	0	0	0	0	0	0	0	0	0	0	0	0	6	0	0	0	2	1	2	0	0	3	0
1222	0	0	0	0	0	0	0	0	0	0	0	0	0	127	0	0	0	0	0	0	0	0	0	0	0	0	0	0	0	0	0	0	0	0	0	0	0	5	0	0	1	0	0	0	2	0	3	3	0
1223	0	0	0	0	0	0	0	0	0	0	0	0	0	0	0	0	0	0	0	0	0	0	13	0	0	0	0	0	0	0	0	0	0	0	0	0	0	0	0	0	0	0	0	1	0	0	0	0	0
1224	0	0	0	0	0	0	0	0	0	0	0	0	0	0	0	0	0	0	0	0	0	0	0	0	0	0	0	0	0	0	0	0	0	0	0	0	0	6	0	0	0	0	0	0	0	0	0	0	0
1225	0	0	0	0	0	0	0	0	124	0	0	0	0	0	0	0	0	0	0	0	0	0	0	0	0	0	0	0	0	0	0	0	0	0	0	5	2	0	2	4	0	1	0	0	0	0	3	2	0
1226	0	0	0	0	0	0	0	0	0	0	0	0	0	0	0	0	0	0	0	0	0	0	0	0	0	0	0	0	0	0	0	0	0	0	0	0	0	0	0	0	0	0	0	0	0	0	0	0	0
1227	0	0	0	0	0	0	0	0	0	0	0	0	0	0	0	0	0	0	0	0	0	0	0	0	0	0	0	0	0	0	0	0	0	0	0	1	0	0	8	4	0	0	2	0	0	0	2	2	2
1228	0	0	0	0	0	0	0	0	0	0	0	0	0	0	0	0	0	0	0	0	0	0	0	0	0	0	0	0	0	0	0	0	0	0	0	5	6	10	8	16	4	2	5	2	1	0	0	3	1
1229	0	0	0	0	0	0	0	0	0	0	0	0	0	0	0	0	0	0	0	0	0	0	0	0	0	0	0	0	0	0	0	0	0	0	0	0	5	0	8	0	0	0	0	0	0	0	0	4	0
1230	0	0	0	0	0	0	0	0	0	0	0	0	0	0	0	0	0	0	0	0	0	0	0	0	0	0	0	0	0	0	0	0	0	0	0	0	0	0	0	0	0	4	5	2	0	0	4	1	1
1231	0	0	0	0	0	0	0	0	0	0	0	0	0	0	0	0	0	0	0	0	0	0	0	0	0	0	0	0	0	0	0	0	0	0	0	0	0	0	2	0	1	1	1	0	1	0	0	0	4
1232	0	0	73	76	71	108	0	33	0	80	0	0	0	62	29	0	49	66	175	153	114	0	0	0	86	0	0	0	0	0	200	0	0	0	382	3	8	1	8	4	9	2	2	3	2	1	5	0	14
1233	0	0	0	0	0	0	0	0	0	0	0	0	0	0	0	0	0	0	0	0	0	0	0	0	0	0	0	0	0	0	0	0	0	0	0	6	4	5	4	8	2	4	1	0	3	1	2	1	1
1234	0	0	0	0	0	0	0	0	0	136	0	0	0	0	0	0	0	0	0	0	0	0	0	0	0	0	0	0	0	67	0	0	0	0	0	4	7	2	1	6	1	0	0	2	0	2	0	1	0
1235	0	0	0	0	0	0	0	0	0	0	0	0	0	0	0	0	0	0	0	0	0	0	0	0	0	0	0	0	0	0	0	0	0	0	0	0	0	0	0	0	0	0	0	0	0	1	0	0	0
1236	0	0	0	0	0	0	0	0	0	0	0	0	0	0	0	0	0	0	0	0	0	0	0	0	0	0	0	0	0	0	0	0	0	0	0	0	0	0	0	0	0	0	0	0	0	0	0	0	0
1237	0	0	0	0	0	0	0	0	0	0	0	0	0	0	0	0	0	0	0	0	0	0	0	0	0	0	0	0	0	0	0	0	0	0	0	1	4	3	2	0	2	0	5	1	3	0	1	4	2
1238	0	0	0	0	0	0	0	0	0	0	0	0	0	0	0	0	0	0	0	0	0	0	0	0	0	0	0	0	0	0	0	0	0	0	0	0	7	4	4	2	1	0	3	5	4	1	5	6	2
1239	0	0	0	0	0	0	0	0	0	0	56	0	10	0	45	76	0	0	39	0	0	0	0	0	0	0	0	0	0	0	0	0	0	0	0	5	11	14	4	1	1	4	10	7	2	3	8	8	9
1240	0	0	0	0	0	0	0	0	0	0	0	0	0	0	0	0	0	0	0	0	0	0	0	0	0	0	0	0	0	0	0	0	0	0	0	4	9	4	0	3	6	0	0	2	2	1	0	0	1
1241	0	0	0	0	0	0	0	0	0	0	0	0	0	0	0	0	0	0	0	0	0	0	0	0	0	0	0	0	0	0	0	0	0	0	0	1	0	2	3	3	4	1	4	2	0	1	4	1	5
1242	0	70	65	100	0	0	0	27	0	0	36	56	0	75	72	0	0	59	200	52	72	0	12	0	208	0	0	0	22	0	0	0	0	0	0	17	4	6	5	0	81	4	11	12	15	17	13	5	14
1243	0	0	0	0	0	0	0	0	0	0	0	0	0	0	0	0	0	0	0	0	0	0	0	0	0	0	0	0	0	0	0	0	0	0	0	0	2	0	0	3	0	0	0	0	0	0	0	0	0
1244	94	0	0	108	125	0	0	1	0	0	0	0	0	88	85	0	77	0	0	0	52	0	0	0	0	0	0	0	0	0	170	0	0	0	168	4	0	7	65	6	57	4	3	9	0	4	0	2	3
1245	0	0	0	0	0	0	0	0	0	0	0	0	0	0	0	0	0	0	0	0	0	0	0	0	0	0	0	0	0	0	0	0	0	0	0	0	0	0	0	0	0	0	0	0	0	0	0	0	0
1246	0	0	0	0	0	0	0	0	0	0	0	0	0	0	0	0	0	0	93	0	0	0	13	0	1	0	0	0	0	0	0	0	0	0	0	5	3	5	5	0	9	5	4	5	3	0	11	3	5
1247	0	0	32	0	0	0	0	0	0	0	0	0	0	0	0	0	0	0	0	0	0	0	23	0	0	0	1	0	0	0	0	0	0	0	0	0	0	8	9	0	10	4	5	0	2	4	14	5	1
1248	0	0	0	0	0	0	0	0	0	0	0	0	0	0	0	0	0	0	0	0	0	0	0	0	0	0	0	0	0	0	0	0	0	0	0	0	0	0	3	0	1	2	1	1	5	0	10	1	6
1249	0	0	0	0	0	0	0	0	0	18	0	0	0	0	0	0	0	0	0	0	0	0	0	0	0	0	0	0	0	0	0	0	0	0	0	1	37	9	6	14	6	5	2	4	6	1	6	4	7
1250	0	0	0	0	0	0	0	0	0	0	0	0	0	0	0	0	0	0	0	0	0	0	0	0	0	0	0	0	0	0	0	0	0	0	0	0	0	0	0	0	0	0	0	0	0	0	0	0	0
1251	0	0	0	0	0	0	0	0	0	0	0	0	0	0	0	0	0	0	0	0	0	0	0	0	0	0	0	0	0	0	0	0	0	0	0	4	0	0	1	4	4	0	0	0	0	0	0	0	0
1252	131	120	118	102	99	206	124	115	256	50	175	175	87	327	104	320	182	104	62	117	111	35	0	0	22	0	127	0	349	70	5	26	69	1	117	31	5	16	16	2	33	7	26	41	23	17	6	20	12
1253	0	0	0	0	0	0	0	0	0	130	0	0	0	0	64	0	0	117	0	0	0	0	0	0	0	0	0	0	0	0	0	0	0	0	0	7	0	3	0	3	6	6	10	5	5	2	8	1	13
1254	4	0	0	0	0	0	26	0	0	0	0	53	0	0	0	3	0	0	0	53	6	1	0	0	0	0	0	0	0	9	0	0	0	4	10	3	27	13	3	7	3	0	7	2	7	0	1	3	6
1255	110	28	16	46	0	0	131	0	0	0	0	0	0	0	0	0	0	0	72	0	14	0	0	0	0	134	0	0	4	57	0	0	0	0	0	67	4	14	49	15	9	8	9	63	5	1	17	3	8
1256	0	0	0	0	0	0	0	0	0	0	0	0	0	0	0	0	0	0	0	0	0	0	0	0	0	0	0	0	0	0	0	0	0	0	0	0	0	0	0	0	0	0	0	0	0	0	0	0	0
1257	0	0	0	0	0	0	0	0	54	0	48	0	39	0	69	0	0	0	0	0	0	0	0	0	0	0	0	0	0	0	0	0	0	180	0	3	0	0	10	0	24	28	1	10	8	1	0	0	5
1258	0	0	0	0	0	0	0	0	0	0	0	0	0	0	0	0	0	0	0	0	0	0	0	0	0	0	0	0	0	0	0	0	0	0	2	1	0	0	8	0	1	0	0	0	0	0	4	2	0
1259	0	0	0	0	0	0	0	0	0	0	0	0	0	0	0	0	0	0	0	30	0	0	0	0	0	0	0	0	0	0	62	0	0	0	0	0	0	0	9	7	12	6	4	8	3	0	27	10	5
1260	0	0	0	0	0	0	0	0	0	0	0	0	0	0	0	0	0	0	0	0	0	0	0	0	0	0	0	0	0	0	0	0	0	0	0	1	0	0	0	0	1	1	0	1	0	3	0	0	0
1261	0	0	0	0	0	0	0	0	0	0	0	0	0	0	0	0	0	0	0	0	0	0	0	0	0	0	0	0	0	0	0	0	0	0	0	0	0	0	0	0	0	0	0	0	0	0	0	0	0
1262	39	0	0	36	0	87	0	0	0	46	7	0	51	68	0	0	0	35	0	47	31	0	0	0	0	0	0	0	0	0	0	0	0	0	0	10	11	7	5	8	1	3	5	9	5	9	3	11	11
1263	0	0	0	0	0	0	0	0	0	0	0	0	0	0	0	0	0	0	0	0	0	0	0	0	0	0	0	0	0	0	0	0	0	0	0	26	46	40	28	34	18	14	13	7	20	12	36	30	31
1264	0	0	0	0	0	0	0	0	0	0	0	0	0	0	0	0	0	0	0	0	2	0	0	0	0	0	0	0	0	0	0	0	0	0	0	7	6	16	5	8	3	5	1	4	6	3	10	11	2
1265	0	0	0	0	0	0	0	0	0	0	0	0	0	0	0	0	0	0	0	0	0	0	0	0	0	0	0	0	0	0	0	0	0	0	0	0	1	0	0	1	1	0	0	1	0	0	0	0	0
1266	1	0	67	0	10	0	0	0	0	0	0	0	0	0	0	0	1	0	0	0	24	0	25	0	0	0	0	0	0	0	0	0	0	0	0	10	11	24	14	22	3	1	3	5	5	5	11	9	11
1267	0	0	0	0	0	0	0	0	0	0	0	0	0	0	0	0	0	0	0	0	0	0	0	0	0	0	0	0	0	0	0	0	0	0	0	0	0	0	2	0	1	0	0	0	0	7	3	0	1
1268	0	0	0	0	0	0	0	0	0	0	0	0	0	0	0	0	0	0	0	0	0	0	0	0	0	0	0	3	0	42	0	3	0	19	0	8	50	48	21	16	9	6	11	8	8	6	10	26	12
1269	0	1	0	0	0	0	0	0	0	0	0	0	0	0	0	0	0	0	0	0	0	0	0	0	0	0	0	0	0	0	0	0	0	0	0	0	0	0	0	0	0	1	0	0	0	0	0	0	0
1270	0	0	32	0	79	1	0	0	3	0	26	39	51	0	15	0	10	46	44	1	0	13	0	0	0	0	0	0	0	0	0	0	0	0	0	3	9	6	6	4	1	3	1	2	0	4	10	3	1
1271	35	34	0	0	0	0	0	0	0	0	0	0	0	5	0	0	50	0	0	0	0	0	0	0	0	0	0	0	0	47	0	0	0	0	0	11	3	18	13	26	13	2	20	9	13	1	23	14	9
1272	0	0	0	0	0	0	0	86	0	80	0	0	0	0	0	0	0	0	0	86	0	0	0	135	1	0	0	0	0	0	0	8	0	126	0	17	20	17	20	12	3	15	4	3	1	3	21	7	31
1273	0	0	0	0	0	0	0	0	0	0	0	0	0	0	0	0	0	0	0	0	0	0	0	0	0	0	0	0	0	0	0	0	0	0	0	0	0	8	0	0	0	0	0	8	0	0	2	8	28
1274	0	0	34	0	0	0	0	6	0	0	0	0	0	0	2	11	0	0	0	0	0	0	0	0	0	0	0	0	0	0	0	0	0	0	0	0	0	0	0	16	5	1	4	1	3	5	2	0	13
1275	0	0	0	0	0	0	0	1	3	0	0	85	0	0	0	0	0	0	27	0	0	0	0	0	4	0	0	0	0	15	0	0	0	0	27	0	0	0	1	1	2	0	16	0	4	1	0	0	14
1276	0	0	0	0	53	0	0	0	0	0	32	0	0	0	0	0	0	0	0	0	11	0	0	0	0	0	0	0	0	0	0	0	0	0	0	0	8	10	3	12	2	1	6	4	1	3	3	3	4
1277	0	0	0	0	0	0	0	0	0	0	0	0	0	0	0	0	0	0	0	0	0	0	0	0	0	0	0	0	0	0	0	0	0	0	0	0	0	0	0	0	0	0	0	0	0	0	0	0	3
1278	0	0	0	0	10	0	0	0	0	0	0	0	0	0	0	0	0	0	0	18	0	0	0	0	0	0	0	0	0	0	0	0	0	0	0	0	0	0	0	4	1	0	0	0	0	0	0	1	0
1279	0	0	0	0	0	0	0	0	0	0	0	0	0	0	0	0	0	0	0	0	0	0	0	0	0	0	0	0	0	0	0	0	0	0	0	0	13	11	4	1	0	0	1	1	0	0	2	1	0
1280	0	69	70	1	0	0	0	0	0	0	0	0	0	0	0	0	0	0	0	0	0	0	0	0	0	0	0	0	0	0	0	0	0	0	0	7	0	0	0	0	0	8	0	0	0	0	1	0	1
1281	0	0	0	0	0	0	0	0	0	0	0	0	0	0	0	0	0	0	0	0	3	0	0	0	0	0	0	0	0	0	0	0	0	0	0	4	0	15	5	4	0	0	3	0	0	0	3	0	0
1282	0	0	0	0	0	0	0	0	0	0	0	0	0	0	0	0	0	0	0	0	0	0	32	0	0	0	0	0	0	0	0	0	0	0	0	5	0	0	0	0	1	1	23	0	5	15	6	3	1
1283	0	0	0	0	0	0	0	0	0	0	0	0	0	0	0	0	0	0	0	0	0	0	0	0	0	0	0	0	0	0	0	0	0	0	0	0	0	0	0	0	0	0	0	0	0	0	0	0	2
1284	0	0	1	0	0	0	0	0	0	0	0	0	0	0	0	0	0	0	2	0	0	0	34	0	0	0	0	0	0	0	0	1	0	0	0	0	0	0	0	1	1	0	7	0	1	0	0	0	11
1285	0	0	0	0	0	0	0	0	0	0	0	0	0	0	0	0	0	0	0	0	0	0	0	0	0	0	0	0	0	0	0	0	0	0	0	2	7	1	0	0	0	1	0	0	0	0	1	1	2
1286	0	0	0	0	0	0	0	0	0	0	0	0	0	0	0	0	0	0	0	0	0	0	0	0	0	0	0	0	0	0	0	0	0	0	0	0	0	0	0	0	0	0	0	0	0	0	0	0	0
1287	0	0	0	0	0	0	0	0	0	0	0	0	0	0	0	0	0	0	0	0	0	0	0	0	0	0	0	0	0	0	0	0	0	0	0	0	7	1	0	0	0	0	0	0	0	0	0	0	0
1288	0	0	0	0	0	0	0	0	0	0	0	0	0	0	0	0	0	0	0	0	0	0	0	0	0	0	0	0	0	0	0	0	0	0	0	0	0	0	0	0	0	0	0	0	0	0	0	0	0
1289	0	0	0	0	0	0	0	0	0	0	0	0	0	0	0	13	0	0	0	0	0	0	35	252	0	104	0	0	0	0	147	0	0	0	0	1	0	0	0	15	6	10	15	1	3	4	7	2	9
1290	0	0	0	0	0	0	0	0	0	0	0	0	0	0	0	0	0	0	0	0	0	0	0	0	0	0	0	0	0	0	0	0	0	0	0	4	0	3	0	2	0	0	0	2	1	0	3	0	0
1291	0	0	0	0	0	0	0	0	0	0	0	0	0	0	0	0	0	0	0	0	0	0	0	0	0	0	0	0	0	0	0	0	0	0	0	1	4	2	4	11	1	1	0	7	2	2	6	2	4
1292	1	0	52	0	0	311	114	0	181	98	0	62	0	0	39	122	44	97	93	0	52	0	0	0	0	0	0	0	127	124	0	0	0	0	0	22	103	60	49	35	18	22	7	6	24	12	37	16	33
1293	0	0	0	0	0	0	0	0	0	0	0	0	0	0	0	0	0	0	0	0	0	0	0	0	0	0	0	0	0	0	0	0	0	0	0	0	0	0	2	0	0	0	1	8	0	0	4	1	16
1294	0	0	63	0	0	0	12	0	0	0	0	0	0	0	0	0	0	0	0	0	1	0	6	0	0	0	0	0	5	0	0	9	0	11	0	5	6	8	2	18	7	5	5	4	4	5	2	4	2
1295	0	0	0	0	0	0	0	1	13	0	0	0	0	0	0	0	0	0	0	0	0	0	0	0	0	0	0	0	0	0	0	11	0	0	0	0	0	0	0	0	0	1	0	0	0	4	2	0	0
1296	0	0	0	0	0	0	0	0	0	0	0	0	0	0	0	0	0	0	0	0	0	0	0	0	0	0	0	0	0	0	0	0	0	0	0	3	2	0	0	6	0	0	0	2	3	1	2	0	1
1297	0	0	0	0	0	0	85	63	50	0	41	0	0	0	0	0	0	0	0	0	0	0	0	0	0	0	0	0	0	17	0	0	0	0	0	9	0	0	9	1	10	11	4	3	4	1	0	3	0
1298	88	254	190	126	104	156	0	108	0	11	0	53	80	69	211	43	26	105	0	162	39	233	121	219	291	0	30	31	114	282	139	15	133	2	80	7	6	3	0	2	7	1	2	0	1	2	0	27	11
1299	0	0	0	0	0	90	0	0	0	0	0	0	0	0	0	0	0	137	0	48	0	0	0	0	0	0	0	0	0	0	0	0	0	0	0	3	10	5	6	8	0	6	3	4	6	3	12	14	16
1300	0	0	0	0	0	0	0	0	0	0	0	0	0	0	0	0	0	0	0	0	0	0	0	0	0	0	0	0	0	0	0	0	0	0	0	7	9	0	10	0	5	2	1	0	1	2	1	5	2
1301	0	0	0	0	0	0	0	0	0	0	0	0	0	0	25	0	0	0	0	0	0	0	0	0	0	0	0	0	0	0	0	0	0	0	0	7	4	4	4	2	2	4	1	2	2	1	3	1	1
1302	0	0	0	0	0	0	0	0	0	0	0	0	0	0	0	0	0	0	0	0	0	0	0	0	0	0	0	0	0	0	0	0	0	0	0	0	0	0	0	0	0	0	0	1	0	0	0	0	0
1303	0	0	30	0	0	0	0	0	0	0	0	0	0	0	0	0	0	0	0	0	0	0	11	0	0	0	0	0	0	0	0	0	0	0	0	0	0	0	2	9	1	0	3	0	0	1	2	0	4
1304	0	0	0	0	0	0	0	0	0	0	0	0	0	0	0	0	0	0	0	0	0	0	0	0	0	0	0	0	0	0	0	0	0	0	0	0	0	0	0	0	0	2	0	0	0	6	0	0	0
1305	0	0	0	0	0	0	0	0	0	0	0	0	0	56	0	0	0	0	0	0	0	0	0	0	0	0	0	0	0	0	0	0	0	0	0	0	0	0	0	0	1	1	0	0	0	0	0	0	0
1306	0	4	0	1	0	8	0	0	0	0	0	0	1	0	0	0	0	0	0	0	0	0	0	0	1	0	0	0	0	0	0	10	0	0	0	0	0	0	0	0	0	0	4	3	0	0	0	0	0
1307	0	0	0	0	0	0	0	0	0	0	0	0	0	0	0	0	0	0	0	0	0	0	0	0	0	0	0	0	0	0	0	0	0	0	0	0	0	0	0	8	4	2	1	2	0	0	0	0	0
1308	0	0	0	0	0	0	0	0	0	0	0	0	0	0	0	0	0	0	0	0	0	0	0	0	0	0	0	0	0	0	0	0	0	0	0	0	0	4	0	0	6	0	1	4	1	8	0	3	0
1309	0	0	0	0	0	0	0	0	0	0	0	0	0	0	0	0	0	0	0	0	0	0	0	0	0	0	0	0	0	0	0	0	0	0	0	1	0	0	11	21	2	0	1	8	3	3	14	7	6
1310	0	0	0	0	0	0	0	0	0	0	0	0	0	0	0	0	0	0	0	0	0	0	0	0	0	0	0	0	0	0	0	0	0	0	0	0	0	0	0	0	0	0	0	0	0	0	0	0	0
1311	14	0	0	0	0	0	0	0	1	0	0	0	0	1	11	49	0	0	0	0	0	0	0	0	8	0	0	0	0	24	26	5	0	0	0	0	0	0	0	7	0	1	1	1	1	2	0	2	0
1312	0	0	39	0	0	0	0	0	0	0	0	0	0	0	0	0	0	0	0	0	0	0	0	0	0	0	0	0	0	0	0	0	0	0	87	0	0	11	0	0	6	0	2	4	2	4	1	0	0
1313	0	0	0	0	0	0	0	0	0	0	0	0	0	0	0	0	0	0	0	0	0	0	0	0	0	0	0	0	0	0	0	0	0	0	0	0	0	0	13	0	0	0	0	5	0	2	0	0	3
1314	0	0	0	0	0	0	0	0	0	0	0	0	0	0	0	0	0	0	0	0	0	0	0	0	0	0	0	0	0	0	0	0	0	0	0	0	0	0	0	0	0	0	0	0	0	1	0	0	3
1315	0	0	0	0	0	0	0	0	0	0	0	0	0	0	0	0	0	0	22	0	18	0	0	0	0	0	0	0	0	0	0	190	0	0	0	3	2	5	0	0	1	11	3	1	1	1	0	0	2
1316	0	0	0	0	0	0	0	0	0	0	0	0	49	0	0	0	0	0	0	0	0	0	0	0	0	0	0	0	0	0	0	0	0	0	0	3	2	6	4	8	0	0	1	0	0	0	0	2	0
1317	52	87	0	0	0	0	0	0	0	0	0	0	0	0	0	0	0	0	0	0	0	0	0	0	0	0	0	0	0	0	0	0	0	1	0	11	0	2	0	0	17	3	6	8	11	1	14	2	5
1318	0	0	0	0	0	0	0	0	0	0	0	0	32	0	0	0	0	0	0	0	0	0	0	0	0	0	0	0	0	0	0	1	0	0	0	2	0	4	2	0	0	1	0	3	6	5	4	1	9
1319	0	87	0	0	56	0	0	0	0	0	30	0	0	0	23	0	0	0	0	0	0	0	0	0	0	1	0	1	0	0	0	0	0	0	0	0	0	0	0	0	8	0	4	1	1	5	0	1	0
1320	0	0	0	0	0	0	0	0	0	0	0	0	0	0	0	0	0	0	0	0	0	0	0	0	0	0	0	0	0	0	0	0	0	0	0	0	0	0	0	3	0	0	3	0	0	27	0	0	0
1321	0	0	0	0	0	0	0	0	0	0	0	0	0	0	0	0	0	0	0	0	0	0	0	0	0	0	0	0	0	0	0	0	0	0	0	0	6	2	8	14	1	26	2	1	1	171	0	3	1
1322	0	0	0	0	0	0	0	0	0	0	0	0	0	0	0	0	0	0	0	0	0	0	0	0	0	0	0	0	0	0	0	0	0	0	0	4	9	14	10	9	1	1	3	4	1	4	6	2	10
1323	0	0	0	0	0	0	0	0	0	0	0	0	0	0	0	0	0	0	0	0	0	0	0	0	0	0	0	0	0	0	0	0	0	0	0	0	0	0	0	0	0	0	0	0	0	0	0	0	0
1324	0	0	0	0	0	0	0	0	0	0	0	0	0	0	0	0	0	0	0	0	0	0	0	0	0	0	0	0	0	0	0	0	0	0	0	4	6	0	1	5	1	1	3	4	10	0	6	1	2
1325	0	0	0	0	0	0	0	0	0	0	0	0	0	0	0	0	0	0	0	0	0	0	0	0	0	0	0	0	0	0	0	0	0	0	0	8	8	3	2	4	0	2	3	0	4	5	2	5	1
1326	0	0	0	0	0	0	0	123	0	114	0	0	0	0	0	0	0	0	0	0	0	0	57	0	0	0	0	0	0	0	0	0	0	0	0	3	11	8	9	5	19	6	20	14	12	3	11	7	14
1327	0	0	0	0	0	0	0	0	0	0	0	0	0	0	0	0	0	0	0	0	0	0	0	0	0	0	0	0	0	0	0	0	0	0	0	3	21	8	3	19	0	0	3	0	3	2	7	7	2
1328	0	0	0	0	0	0	0	0	0	0	0	0	0	0	0	0	0	0	0	0	3	0	0	0	0	0	0	0	0	0	0	0	0	0	0	4	17	6	3	4	1	4	2	5	0	0	0	4	5
1329	0	0	0	0	0	0	0	0	0	0	0	0	0	0	0	0	0	0	0	0	0	0	12	0	0	0	0	0	0	0	0	0	0	0	0	0	0	0	0	0	0	0	2	0	0	0	0	0	2
1330	1	0	0	0	65	0	0	51	0	0	0	0	0	0	32	0	0	122	0	0	43	0	0	0	0	171	0	0	0	0	0	0	0	0	96	9	31	15	5	13	7	6	7	12	7	2	15	8	6
1331	0	0	0	0	0	0	0	0	0	0	0	0	0	0	0	0	0	0	0	0	0	0	0	0	0	0	0	0	0	0	0	0	0	0	0	0	0	0	3	0	0	0	0	0	1	0	0	0	1
1332	0	0	0	0	0	0	0	0	0	0	0	0	0	0	0	0	0	0	0	0	0	0	0	0	0	0	0	0	0	0	0	0	0	0	0	7	13	7	5	10	1	5	4	2	0	4	6	4	6
1333	0	0	0	0	0	0	0	0	0	0	0	0	0	0	0	0	0	0	0	0	0	0	0	0	0	0	0	0	0	0	0	0	0	0	0	0	1	0	0	2	0	0	2	0	0	0	0	0	0
1334	0	0	0	0	0	0	0	0	0	0	0	0	0	0	0	0	0	0	0	0	0	0	0	0	0	0	0	0	0	0	0	0	0	0	0	0	2	0	0	0	0	0	0	0	0	0	0	0	0
1335	90	0	0	95	0	0	0	0	0	122	68	50	0	0	82	0	33	1	0	0	0	0	0	0	0	0	0	0	0	0	0	0	0	0	2	5	0	0	0	0	2	0	0	0	1	0	0	0	0
1336	0	0	0	0	0	0	0	0	0	0	0	0	0	0	0	0	0	0	0	0	0	0	0	0	0	0	0	0	0	0	0	0	0	0	0	0	0	2	0	0	1	0	0	0	0	1	2	0	2
1337	0	0	0	0	0	0	133	37	0	130	0	0	0	0	0	0	42	0	93	0	0	211	0	0	0	0	0	0	0	0	0	0	0	0	60	0	0	0	3	10	6	0	3	2	2	7	2	0	5
1338	0	0	0	0	0	0	0	0	0	0	0	0	0	0	0	0	0	0	0	0	0	0	0	0	0	0	0	0	0	0	0	0	0	0	0	1	0	0	0	0	0	0	0	0	2	0	0	0	0
1339	0	0	0	0	1	0	0	0	0	0	0	0	0	0	0	0	63	0	0	0	0	0	0	0	0	0	0	0	0	0	0	0	0	0	0	7	3	0	0	0	1	0	0	4	1	0	0	6	0
1340	0	0	0	0	0	0	0	0	0	0	0	0	0	0	0	0	0	0	0	0	0	0	0	0	0	0	0	0	0	0	0	0	0	0	0	5	1	0	6	2	21	7	38	5	12	0	38	8	22
1341	0	0	0	0	0	0	0	0	0	0	0	0	0	0	0	0	0	0	0	0	0	0	0	0	0	0	0	0	0	0	0	0	0	0	0	2	0	0	0	4	5	0	3	0	1	0	5	0	1
1342	0	0	0	0	0	0	0	0	0	0	0	0	0	0	0	0	0	0	0	0	0	0	0	0	0	0	0	0	0	0	0	0	0	0	0	0	0	0	0	0	0	0	2	2	0	1	12	10	26
1343	0	0	0	0	0	0	0	0	0	0	0	0	0	0	0	0	0	0	0	0	0	0	0	0	0	0	0	0	0	0	0	0	0	0	0	0	0	0	0	0	0	3	0	0	0	0	0	0	0
1344	3	0	0	0	2	0	0	0	0	10	0	0	0	0	0	0	0	0	0	0	0	0	0	0	0	56	0	0	27	0	9	0	0	0	0	0	0	8	9	0	0	0	0	0	4	0	1	0	0
1345	0	0	0	0	0	0	0	0	0	0	0	0	0	0	0	0	0	0	0	0	0	0	0	0	0	0	0	0	0	0	0	0	0	0	0	2	0	0	0	0	0	1	5	0	1	0	0	0	0
1346	0	0	0	0	56	0	0	0	0	0	0	0	0	0	0	0	0	0	0	0	0	0	0	0	0	0	0	0	0	0	0	0	0	0	0	0	8	6	0	0	0	0	2	2	3	2	0	4	4
1347	0	0	0	0	0	0	0	0	0	0	0	0	92	0	0	0	0	0	0	0	0	0	0	0	0	0	0	0	0	0	0	0	0	0	0	23	3	5	0	0	2	0	0	18	60	1	2	49	0
1348	0	0	0	0	0	0	0	0	0	0	0	0	0	0	0	0	0	0	0	0	0	0	0	0	0	0	0	0	0	0	0	0	0	0	0	0	0	0	2	0	0	0	5	1	0	0	0	0	2
1349	0	0	0	0	0	0	0	0	0	0	0	0	0	0	0	0	0	0	0	0	0	0	0	0	0	0	0	0	0	0	0	0	0	0	0	0	0	1	8	1	0	0	7	12	0	1	4	11	20
1350	0	0	0	0	0	0	0	32	0	0	0	0	0	35	0	0	0	108	0	0	0	0	0	0	0	0	0	99	0	0	0	0	0	0	0	3	10	8	5	1	0	0	0	0	2	0	0	3	0
1351	0	0	0	0	0	0	0	0	0	0	0	0	0	0	0	0	0	0	0	0	0	0	0	0	0	0	0	0	0	0	0	0	0	0	0	0	0	0	0	0	5	0	0	0	0	0	2	3	2
1352	0	0	0	0	0	0	0	0	0	0	0	0	0	0	0	0	0	0	0	0	0	0	0	0	0	0	0	0	0	0	0	0	0	0	0	0	6	0	4	0	0	0	2	0	1	0	0	0	0
1353	0	0	0	0	15	0	0	0	0	0	0	146	0	0	0	0	0	0	0	0	3	0	0	0	0	0	0	0	0	5	0	0	0	0	0	7	6	0	1	0	3	0	2	3	0	0	0	0	8
1354	0	0	0	0	0	0	0	0	0	0	0	0	0	0	0	60	0	0	0	0	0	0	0	0	0	0	0	0	0	0	0	0	0	0	0	0	0	14	3	3	1	4	0	0	0	47	0	0	1
1355	0	0	0	0	0	0	0	0	0	0	0	0	0	0	0	0	0	0	0	0	0	0	0	0	0	0	0	0	0	0	0	0	0	0	0	0	12	0	1	3	0	0	0	7	1	0	0	5	1
1356	0	0	0	0	0	0	0	0	0	0	0	0	0	0	0	0	0	0	0	0	0	0	0	0	0	0	0	0	0	0	0	0	0	0	0	0	0	0	0	0	0	0	0	1	0	1	0	0	0
1357	0	0	0	0	0	0	0	0	0	0	0	0	0	0	0	0	0	0	0	0	0	0	0	0	0	0	0	0	0	0	0	0	0	0	0	0	0	6	0	0	0	0	0	0	0	0	0	0	0
1358	26	0	228	60	0	0	0	0	1	0	45	0	155	0	0	0	94	1	0	0	39	0	0	0	0	0	0	0	0	117	195	0	173	0	53	173	39	7	9	6	17	6	8	150	541	46	6	304	4
1359	0	0	0	0	0	0	0	0	0	0	0	0	0	0	0	0	0	0	0	0	0	0	0	0	0	0	0	0	0	0	0	0	0	0	0	1	9	8	18	10	3	12	16	14	7	1	9	17	53
1360	0	0	0	0	0	0	0	0	0	0	0	0	4	0	0	0	0	0	0	0	0	0	0	0	0	0	0	0	0	0	0	0	0	0	0	0	0	0	0	0	0	0	0	0	0	0	0	0	0
1361	0	0	0	0	0	0	0	0	0	0	0	0	0	0	0	0	0	0	0	0	0	0	0	0	0	0	0	0	0	0	0	0	0	0	0	0	3	0	0	0	1	1	1	0	1	13	0	0	0
1362	0	0	0	0	0	0	0	0	0	0	0	0	0	0	0	0	0	0	0	0	0	0	0	0	0	0	0	0	0	0	0	0	0	0	0	4	5	0	0	0	1	0	0	3	9	2	0	8	0
1363	0	23	0	0	0	43	0	0	42	0	0	0	0	0	0	108	0	27	28	0	17	0	0	0	128	0	0	0	0	0	160	0	0	0	105	8	7	8	3	13	3	1	0	3	3	3	4	11	7
1364	0	0	0	0	1	0	0	0	0	106	0	0	0	0	0	29	0	0	0	0	51	120	0	0	0	315	0	0	18	0	0	0	0	0	0	4	0	2	16	0	132	0	1	4	11	6	2	0	7
1365	0	0	0	0	0	0	0	0	0	0	0	0	0	0	0	0	0	0	0	0	0	0	0	0	0	0	0	0	0	0	0	0	0	0	0	0	0	0	5	0	1	0	0	0	0	0	0	0	0
1366	0	0	0	0	0	0	0	0	0	0	0	0	0	0	0	0	0	0	0	0	0	0	0	0	0	0	0	0	0	0	0	0	0	0	0	0	9	5	1	5	3	1	0	2	2	2	2	0	2
1367	0	0	0	0	0	0	0	0	0	0	0	0	0	0	0	0	0	0	0	0	0	0	0	0	0	0	0	0	0	0	0	0	0	0	0	0	0	0	0	0	0	0	0	0	0	2	0	0	3
1368	40	22	0	15	0	0	0	43	0	1	39	38	78	71	0	7	0	0	0	0	0	185	0	0	128	91	0	0	0	56	0	1	0	0	0	7	0	4	6	12	1	4	1	17	5	5	1	11	6
1369	0	0	0	0	0	0	0	0	0	0	0	0	0	0	0	0	0	0	0	0	0	0	0	0	0	0	0	0	0	1	0	0	0	0	0	2	12	3	6	1	2	1	0	6	0	0	3	1	2
1370	0	0	46	0	0	0	0	0	0	0	0	0	0	0	0	0	0	0	0	0	0	0	9	0	0	0	0	0	0	0	0	0	0	0	0	1	11	3	3	0	4	5	4	2	1	2	13	2	1
1371	389	333	282	53	418	264	756	250	274	216	105	110	68	203	39	64	51	311	308	22	64	1396	179	448	203	220	32	133	21	493	521	599	477	186	469	13	8	24	0	21	6	8	2	10	5	1	22	21	6
1372	0	0	0	0	0	0	0	0	0	0	0	0	0	0	0	0	0	0	0	0	0	0	0	0	0	0	0	0	0	0	0	0	0	0	0	0	0	0	0	0	0	0	0	0	0	0	0	0	0
1373	0	0	0	38	0	0	0	0	0	0	0	0	0	0	0	0	0	0	0	0	0	0	0	0	0	0	0	0	0	0	0	0	0	0	0	0	0	0	1	4	12	0	8	3	0	1	3	2	0
1374	0	0	0	0	0	0	0	0	0	0	0	0	0	0	0	0	0	5	0	0	0	0	0	0	0	0	0	0	0	0	0	0	0	0	0	2	14	2	6	2	10	5	0	2	0	0	0	0	1
1375	0	0	0	0	0	0	0	0	0	0	0	0	0	0	0	0	0	0	0	0	19	0	0	0	0	0	0	0	0	0	0	0	0	0	0	3	6	7	5	1	0	0	0	0	1	0	7	2	0
1376	0	0	0	0	0	0	0	0	0	0	0	0	0	0	0	0	0	0	0	0	0	0	0	0	0	0	0	0	0	0	0	0	0	0	0	0	0	0	0	0	0	0	0	0	0	0	0	0	0
1377	0	0	0	0	0	0	0	0	0	0	0	0	0	0	0	0	0	0	0	0	0	0	0	0	0	0	0	0	0	0	0	0	0	0	0	0	0	0	3	0	0	0	1	0	0	1	0	0	0
1378	0	62	0	0	0	33	0	0	0	46	0	0	0	0	0	56	0	0	0	0	0	0	229	0	0	0	0	0	0	53	1	0	0	0	0	0	0	0	3	6	15	4	7	7	4	6	4	4	6
1379	0	0	0	0	0	0	0	0	0	0	0	0	0	0	0	0	0	0	0	0	0	0	0	0	0	0	0	0	0	0	0	0	0	0	0	0	0	0	0	0	0	4	0	0	2	0	0	0	0
1380	0	0	0	0	0	0	0	0	0	0	0	0	0	0	0	0	48	0	0	0	0	0	0	0	0	0	0	0	0	0	0	0	0	0	0	2	15	4	10	14	5	5	0	0	3	2	4	13	9
1381	0	0	0	0	76	0	0	0	0	0	0	0	0	99	0	0	0	0	0	0	0	0	0	0	0	0	0	0	0	0	0	0	44	0	0	8	44	3	8	8	4	1	3	0	4	7	7	9	9
1382	0	0	41	0	76	0	0	104	201	0	49	87	60	0	23	50	0	0	112	1	62	0	0	117	0	0	1	0	102	0	0	223	1	0	0	25	32	27	27	32	24	12	10	15	23	4	46	38	24
1383	0	0	0	0	0	0	0	0	0	0	0	0	0	0	0	0	0	0	0	0	0	0	0	0	0	0	0	0	0	0	0	0	0	0	0	10	0	5	0	0	0	1	1	0	1	2	1	4	0
1384	0	0	0	0	0	0	0	0	2	0	0	0	0	0	0	0	0	0	0	0	0	0	0	0	0	0	0	0	0	5	6	0	0	0	7	0	0	0	0	0	0	0	0	0	0	1	0	0	0
1385	0	0	0	0	0	0	0	0	0	0	0	0	0	0	0	0	0	0	0	0	0	0	0	0	0	0	0	0	0	0	0	0	0	0	0	2	15	3	1	0	2	1	3	2	12	3	0	2	1
1386	0	0	0	0	0	0	0	0	0	0	0	0	0	0	0	0	0	0	0	0	0	0	0	0	0	0	0	0	0	0	0	0	0	0	0	0	0	0	0	0	0	0	1	0	0	0	0	0	0
1387	0	0	0	0	1	0	0	0	2	0	0	0	0	0	0	0	0	0	0	0	0	0	0	0	0	0	0	0	0	0	0	0	18	0	0	4	0	0	1	0	0	0	2	1	0	0	0	0	0
1388	0	0	0	0	0	0	0	0	0	0	0	0	0	0	0	0	0	0	0	0	0	0	0	0	0	0	0	0	0	0	0	0	0	0	0	6	3	7	15	12	1	2	5	3	4	0	3	6	6
1389	0	0	0	0	0	0	0	0	0	0	0	0	0	0	0	0	0	0	0	0	0	0	0	0	0	0	0	0	0	0	0	0	0	0	0	1	8	0	0	2	0	0	0	0	6	0	0	0	0
1390	0	0	0	0	0	0	0	0	0	0	0	0	0	0	0	0	0	0	0	0	0	0	0	0	0	0	0	0	0	0	0	0	0	0	0	6	0	7	0	0	1	1	3	1	5	1	4	0	15
1391	0	0	0	0	0	0	0	0	0	0	0	0	0	0	0	0	0	0	0	0	0	0	0	0	0	0	0	0	0	0	0	0	0	0	0	12	8	8	2	0	0	5	10	2	0	1	0	4	7
1392	73	1	0	78	0	197	0	12	176	149	95	27	106	320	163	262	122	381	271	159	337	0	8	33	0	286	228	0	0	0	0	78	0	239	400	9	0	0	8	0	5	0	8	1	2	1	5	7	6
1393	529	1491	924	501	1086	598	491	689	325	706	539	658	534	625	952	651	521	441	774	821	527	320	31	868	322	697	572	264	276	932	631	786	1073	475	693	723	124	97	83	68	36	346	101	330	861	99	136	513	45
1394	0	0	0	0	0	0	0	0	0	0	0	0	0	0	0	0	0	0	0	0	0	0	0	0	0	0	0	0	0	0	0	0	0	0	0	0	0	0	0	0	0	0	0	0	0	0	0	0	0
1395	0	0	0	0	0	0	0	0	0	0	0	0	0	0	0	0	0	0	0	0	0	0	0	0	0	0	0	0	0	0	0	0	0	0	0	1	14	12	6	5	2	0	2	2	2	0	1	9	7
1396	129	0	0	0	0	0	91	0	0	0	0	0	0	0	0	0	0	0	0	0	0	0	0	0	0	0	0	0	0	0	0	0	0	0	0	0	0	9	0	0	4	0	5	13	0	5	5	0	10
1397	0	0	0	0	0	0	0	0	0	0	0	0	47	0	0	0	0	0	0	0	37	0	0	0	0	0	0	0	0	0	0	0	0	0	0	0	0	9	5	2	0	2	0	0	2	1	0	0	1
1398	0	0	0	0	0	0	0	0	0	0	0	0	0	0	0	0	0	0	0	0	0	0	0	0	0	0	0	0	0	0	0	0	0	0	0	0	0	0	0	0	0	0	0	0	0	4	0	0	0
1399	0	0	0	0	0	0	0	0	0	0	0	0	0	0	1	0	0	0	0	0	0	0	0	0	0	0	0	0	0	0	0	0	0	0	0	6	7	11	3	8	1	3	0	7	1	0	1	5	3
1400	0	0	0	0	0	0	0	0	0	0	0	0	0	0	0	0	0	0	0	0	0	0	0	0	0	0	0	0	0	0	0	0	0	0	0	4	0	0	0	0	0	1	7	5	0	0	6	0	4
1401	0	0	0	0	0	0	0	0	0	0	0	0	0	0	0	0	0	0	0	0	0	0	0	0	0	0	0	0	0	0	0	0	0	0	0	0	0	0	0	0	0	0	0	0	0	0	0	0	0
1402	0	0	0	0	0	0	0	0	0	0	0	0	0	0	0	0	0	0	0	0	0	0	0	0	0	0	0	0	0	0	0	0	0	0	0	4	5	0	0	1	0	2	0	0	0	0	0	0	0
1403	0	0	0	0	0	0	0	0	0	0	0	0	0	0	0	0	0	0	0	0	0	0	72	0	0	0	0	0	0	0	0	0	0	0	0	2	7	7	17	2	7	19	13	8	6	13	20	2	7
1404	0	0	0	0	0	0	0	0	0	0	0	0	0	0	0	0	0	0	0	0	0	0	0	0	0	0	0	0	0	0	0	0	0	0	0	9	6	4	8	7	1	0	1	3	1	0	2	2	7
1405	0	0	0	0	0	0	0	0	0	0	0	0	0	0	0	0	0	0	0	0	0	0	0	0	0	0	0	0	0	0	0	0	0	0	0	0	0	0	3	0	0	0	6	0	0	3	0	0	0
1406	0	0	0	0	0	0	0	0	0	0	0	0	0	0	0	0	0	0	0	0	0	0	0	0	0	0	0	0	0	0	0	0	0	0	0	1	6	2	0	0	2	2	2	0	1	2	1	0	7
1407	0	0	0	0	0	0	0	0	0	0	0	0	0	0	0	0	0	0	0	0	0	0	0	0	0	0	0	0	0	0	0	0	0	0	0	3	0	6	7	5	0	2	0	1	2	0	2	5	4
1408	0	0	0	0	0	0	0	0	0	0	0	0	0	0	0	0	0	0	0	0	0	0	0	0	0	0	0	0	0	0	0	0	0	0	0	0	0	0	0	0	10	12	4	0	0	156	0	0	8
1409	103	139	481	276	357	325	141	130	200	43	239	284	8	163	50	46	49	78	95	381	103	1000	117	579	337	392	1	274	260	370	762	338	412	43	445	10	14	5	0	10	5	0	11	4	2	3	2	18	5
1410	0	0	0	0	0	0	0	0	53	0	0	48	0	0	0	0	0	0	35	0	0	0	0	0	0	0	0	0	0	0	0	0	0	0	0	4	6	6	2	6	4	3	4	1	7	0	0	3	4
1411	0	0	0	0	0	0	0	53	0	0	0	0	0	0	0	0	0	0	0	0	0	0	0	0	0	0	0	0	0	0	0	0	0	0	0	0	0	0	0	4	0	0	0	0	0	0	0	0	0
1412	0	0	0	0	0	0	0	0	0	0	0	0	0	0	0	0	0	0	0	0	0	0	0	0	0	0	0	0	0	0	0	0	0	0	0	0	0	0	0	0	0	0	0	0	0	0	0	0	0
1413	0	0	0	0	0	0	0	0	0	0	0	0	0	0	0	0	0	0	0	0	0	0	0	0	0	0	0	0	0	0	0	0	0	0	0	0	0	3	0	0	0	0	0	0	0	0	0	0	0
1414	0	0	0	0	0	0	0	0	0	0	0	0	0	0	0	0	0	0	0	0	0	0	0	0	0	0	0	0	0	0	0	0	0	0	0	0	0	0	0	0	0	0	0	0	0	0	0	0	0
1415	0	0	0	0	0	0	0	0	0	0	0	0	0	0	0	0	0	0	0	0	0	0	0	0	0	0	0	0	0	0	0	0	0	0	0	4	8	9	0	15	0	0	1	1	0	3	0	4	5
1416	0	0	0	0	0	0	0	0	0	0	0	0	0	0	0	0	0	0	0	0	0	0	0	0	0	0	0	0	0	0	0	0	0	0	0	18	72	81	25	54	7	7	13	5	15	15	13	8	15
1417	0	0	0	0	0	0	0	0	0	0	0	0	0	0	0	0	0	0	0	0	0	0	0	0	0	0	0	0	0	0	0	0	0	0	0	0	0	0	0	0	0	2	3	0	0	1	0	1	0
1418	0	14	0	0	0	89	3	0	0	0	0	3	0	50	0	6	1	0	0	0	0	2	0	0	0	2	0	11	2	0	0	0	1	5	4	6	11	7	3	6	14	2	1	3	0	1	11	0	1
1419	0	0	0	0	0	0	0	0	0	0	0	0	0	0	0	0	0	0	0	0	0	0	0	0	0	0	0	0	0	0	0	0	0	0	0	0	0	0	3	0	0	4	4	0	0	10	0	0	1
1420	0	0	0	0	0	0	0	0	1	0	0	0	0	0	0	0	64	0	0	0	0	0	0	0	0	0	0	0	0	0	0	0	0	0	0	0	0	0	6	0	0	0	3	0	3	0	0	0	0
1421	0	0	0	0	0	0	0	0	0	0	0	0	0	0	0	0	0	0	0	0	0	0	0	0	0	0	0	0	0	0	0	0	0	0	0	0	0	0	0	0	0	0	0	0	0	0	0	0	0
1422	0	0	0	0	0	0	0	0	0	0	0	0	0	0	0	0	0	0	0	0	0	0	0	0	0	0	0	0	0	0	0	0	0	0	0	0	7	0	0	0	0	1	0	1	3	0	0	0	5
1423	0	0	0	46	0	0	0	0	0	0	0	0	0	0	0	0	0	0	0	82	0	0	1	0	0	0	0	0	0	0	0	0	0	0	0	3	6	2	0	0	0	1	0	3	1	0	1	3	0
1424	0	0	0	0	0	0	0	0	0	0	0	0	0	0	0	0	0	0	0	0	0	0	0	0	0	0	0	0	0	0	0	0	0	0	0	0	0	3	0	0	0	0	0	0	0	11	0	1	1
1425	0	115	0	48	124	24	0	29	1	114	75	1	49	0	109	0	75	104	135	0	15	0	0	0	0	0	0	0	5	0	0	0	0	0	0	10	45	1	7	30	4	8	15	6	9	9	1	16	12
1426	0	0	0	0	0	0	0	0	0	0	0	0	0	0	0	0	0	0	0	0	0	0	9	0	0	0	0	0	0	0	0	0	0	0	0	0	0	0	0	0	2	0	8	2	0	2	5	0	8
1427	0	0	0	0	0	0	0	0	0	0	0	0	0	0	0	0	0	0	0	0	0	0	0	0	0	0	0	0	0	0	0	0	0	0	0	0	0	0	0	0	0	0	0	0	0	0	0	0	0
1428	0	0	0	0	0	0	0	0	0	0	0	0	0	0	0	0	0	0	0	0	0	0	0	0	0	0	0	0	0	0	0	0	0	0	0	7	2	3	8	5	4	2	4	2	2	3	2	0	0
1429	0	0	0	0	0	0	0	0	0	0	71	0	0	125	0	0	0	0	0	0	0	0	0	0	0	0	0	0	0	0	0	0	0	0	0	5	6	14	2	8	0	1	0	0	5	0	7	1	1
1430	0	0	0	0	0	0	0	0	0	0	0	0	0	0	0	0	0	0	0	0	0	0	0	0	0	0	0	0	0	0	0	0	0	0	0	0	0	0	0	0	0	0	0	0	0	0	0	0	0
1431	0	0	0	0	0	0	0	0	0	0	0	0	0	0	0	0	0	0	0	0	0	0	0	0	0	0	0	0	0	0	0	0	0	0	0	0	0	1	4	8	2	0	1	0	0	0	0	3	1
1432	0	0	0	0	0	0	0	0	0	0	0	0	0	0	0	0	0	0	0	0	0	0	0	0	0	0	0	0	0	0	0	0	0	0	0	0	0	0	0	0	0	0	0	0	0	0	0	0	0
1433	0	0	0	0	0	0	0	0	0	0	0	0	0	0	0	0	0	0	0	0	0	0	0	0	0	0	0	0	0	0	0	0	0	0	0	0	0	0	0	0	2	3	1	0	0	6	0	0	0
1434	56	112	263	0	0	216	0	31	1	1	89	0	0	234	187	77	11	0	0	0	102	0	15	0	218	0	0	0	0	104	86	0	0	127	142	81	26	7	0	1	3	0	3	33	94	9	0	71	0
1435	0	0	0	0	0	0	0	0	0	0	0	0	0	0	0	0	0	0	0	0	0	0	0	0	0	0	0	0	1	0	0	0	0	0	0	0	0	0	0	0	1	2	0	2	0	0	1	0	0
1436	0	0	0	0	0	0	0	0	0	0	0	0	0	0	0	0	0	0	0	0	0	0	13	0	0	0	0	0	0	0	0	0	0	0	0	0	0	5	0	0	1	0	4	0	1	0	0	0	0
1437	0	0	0	0	0	0	0	0	0	0	0	0	0	0	0	0	0	0	0	0	0	0	0	0	0	0	0	0	0	0	0	0	0	0	0	0	0	0	1	0	1	1	1	1	0	0	1	4	0
1438	0	0	0	0	0	0	0	0	0	0	0	0	0	0	0	0	0	0	0	0	0	0	0	0	0	0	0	0	0	0	0	0	0	0	0	2	5	5	0	8	0	1	2	0	0	3	0	1	0
1439	0	36	0	0	0	0	41	0	0	0	0	0	0	62	0	0	48	0	0	0	0	0	0	0	0	0	0	49	0	99	0	0	0	0	0	26	0	4	4	0	4	211	24	35	25	12	23	16	8
1440	0	0	0	0	0	0	0	0	0	0	0	0	0	0	0	0	0	0	0	0	0	0	0	0	0	0	0	0	0	0	0	0	0	0	0	0	0	6	1	7	0	0	0	0	1	0	1	4	1
1441	0	0	0	0	0	0	0	0	0	0	0	0	0	0	0	0	0	0	0	0	0	0	0	0	0	0	0	0	0	0	0	0	0	0	0	2	24	10	10	0	5	0	0	0	2	0	1	7	2
1442	0	0	0	0	0	0	0	0	0	0	0	0	0	0	0	0	0	0	0	0	0	0	0	0	0	0	0	0	0	0	0	0	0	0	0	0	0	0	0	0	0	0	0	0	0	0	0	0	0
1443	0	0	0	0	0	0	0	0	0	0	0	0	0	0	0	0	0	0	0	0	0	0	0	0	0	0	0	0	0	0	0	0	0	0	0	0	0	0	0	0	0	0	0	0	0	0	0	0	0
1444	0	0	0	0	0	0	0	0	0	0	0	0	0	0	0	0	0	0	0	0	0	0	0	0	0	0	0	0	0	0	0	0	0	0	0	1	0	9	2	0	3	3	1	0	0	6	0	3	9
1445	1	4	0	0	0	0	0	0	0	0	0	0	4	0	0	12	0	0	0	4	0	0	0	0	1	0	0	0	0	29	0	0	4	0	0	5	0	0	1	0	0	1	10	0	1	0	0	0	6
1446	0	0	0	0	0	73	0	0	0	0	0	0	0	0	0	0	0	0	0	0	0	0	0	0	0	0	0	0	0	0	0	0	0	0	0	0	0	0	0	0	0	0	0	0	0	0	0	0	0
1447	0	0	0	0	0	0	0	0	0	0	31	0	0	0	0	0	0	0	0	0	0	0	21	0	0	0	0	0	0	0	0	0	0	0	0	6	0	0	0	0	9	1	4	0	2	0	17	1	2
1448	0	0	0	0	0	0	0	0	0	0	0	0	0	0	0	0	0	0	0	0	0	0	0	0	0	0	0	0	0	0	0	0	0	0	0	2	0	0	0	0	0	1	0	0	0	0	0	0	0
1449	0	0	0	0	0	0	0	0	0	0	0	0	0	0	0	0	0	0	1	32	0	0	0	0	0	0	122	0	7	0	0	0	0	0	0	12	75	47	23	50	7	8	15	11	13	202	10	21	17
1450	0	0	0	0	0	0	0	0	0	0	0	0	0	0	0	0	0	102	0	0	0	0	0	0	0	0	0	0	0	0	0	0	0	0	0	0	3	0	3	3	8	3	3	3	0	0	18	0	5
1451	0	0	0	0	0	0	0	0	0	0	0	0	0	0	0	0	0	0	0	0	0	0	0	0	0	0	0	0	0	0	0	0	0	0	0	0	0	0	1	0	0	0	0	0	0	0	0	0	0
1452	0	0	0	0	0	0	0	0	0	0	0	0	0	0	0	25	10	0	0	0	0	0	0	141	0	0	0	0	0	0	0	0	0	68	0	1	9	0	3	1	1	0	0	0	0	0	0	0	0
1453	0	0	0	0	0	145	0	0	0	0	0	0	0	0	0	0	0	0	0	0	0	0	0	0	0	0	0	0	0	0	0	0	0	0	0	0	0	0	0	0	5	23	0	3	3	4	0	0	0
1454	0	0	0	0	0	0	0	0	0	0	0	0	0	0	0	0	0	0	0	0	0	0	0	0	0	0	0	0	0	0	0	0	0	0	0	2	8	0	0	7	2	2	2	0	1	1	0	2	3
1455	0	0	0	0	0	0	0	0	0	0	0	0	0	0	0	0	0	0	0	0	0	0	0	0	0	0	0	0	0	0	0	0	0	0	0	0	2	0	0	0	0	3	0	0	0	6	0	0	4
1456	35	221	0	74	0	0	16	1	3	0	9	784	0	109	0	155	0	0	1	0	66	0	7	81	104	0	202	70	66	28	236	0	207	12	33	3	5	0	0	12	2	4	5	8	7	2	4	5	2
1457	0	0	0	0	0	0	0	0	0	0	0	0	0	0	0	0	0	0	0	0	0	0	12	0	0	0	0	0	0	0	0	0	0	0	0	1	0	0	0	0	9	3	11	1	1	2	2	0	2
1458	0	0	0	0	0	0	0	0	0	0	0	0	0	0	0	0	0	0	0	0	0	0	0	0	0	0	0	0	0	0	0	0	0	0	0	0	0	0	0	0	0	0	0	0	0	0	0	0	0
1459	0	0	0	0	0	0	0	0	0	0	0	0	0	0	0	0	0	0	0	0	0	0	0	0	0	0	0	0	0	0	0	0	0	0	0	0	0	0	0	0	0	0	0	0	0	0	0	0	0
1460	0	0	0	115	0	0	0	0	0	0	0	0	0	64	31	0	0	76	0	151	55	0	0	0	0	0	0	0	0	0	0	0	0	184	0	0	0	0	0	0	0	28	2	2	8	0	0	1	0
1461	0	0	0	0	0	0	0	0	0	0	0	0	0	0	0	0	0	0	0	0	0	0	0	0	0	0	0	0	0	0	0	0	0	0	0	0	0	2	7	0	9	0	0	2	3	5	0	7	3
1462	0	0	0	0	0	0	0	0	0	0	0	0	0	0	0	0	0	0	0	0	0	0	0	0	0	0	0	0	0	0	0	90	0	0	0	0	0	0	0	0	0	0	1	0	0	0	1	1	2
1463	0	0	0	0	0	0	0	57	60	58	0	0	0	0	21	55	0	0	0	60	12	0	0	0	0	0	0	0	0	0	0	0	0	0	0	11	2	0	4	0	13	5	0	4	0	6	1	3	0
1464	0	0	62	0	0	0	0	0	0	0	48	0	0	0	0	0	0	0	0	0	0	0	0	96	0	0	0	0	0	0	0	0	0	0	0	5	1	9	0	1	2	0	2	2	2	0	5	13	0
1465	0	0	0	0	0	0	0	0	0	0	0	0	0	0	0	0	0	0	0	0	0	0	0	0	0	0	0	0	0	0	0	0	0	0	0	0	0	14	3	0	1	1	1	0	0	0	0	0	2
1466	70	0	22	0	0	0	0	0	0	0	0	0	44	0	0	42	0	0	0	0	0	0	0	0	0	0	0	0	0	0	0	0	0	0	0	1	11	7	0	0	0	0	1	0	1	0	3	0	0
1467	0	0	0	0	0	0	0	0	0	0	0	0	0	0	0	0	0	0	0	0	0	0	0	0	0	0	0	0	0	0	0	0	0	0	0	0	0	0	0	0	0	0	0	0	0	0	0	0	0
1468	0	0	0	0	0	0	0	0	0	0	0	0	0	0	0	0	0	0	0	0	0	0	0	0	0	0	0	0	0	0	0	0	0	0	0	7	9	19	3	27	2	4	0	0	5	1	5	4	4
1469	0	0	0	0	0	0	0	0	55	0	0	0	0	0	0	0	0	0	0	0	0	0	0	0	0	1	0	0	83	0	0	0	0	0	0	0	9	3	1	8	4	1	1	0	3	0	0	2	2
1470	0	0	0	0	0	0	0	0	0	0	0	0	0	0	0	0	0	0	0	0	0	0	0	0	0	0	0	0	0	0	0	0	0	0	0	2	12	11	8	25	5	2	7	4	8	2	5	2	12
1471	0	0	0	0	0	0	68	0	0	0	28	0	0	0	0	0	0	0	0	0	30	0	0	85	0	0	0	0	0	0	0	0	0	0	0	0	0	2	0	5	0	1	0	0	1	2	0	1	0
1472	0	0	0	9	0	0	0	0	0	0	0	0	13	1	0	0	0	0	0	0	0	0	0	0	0	0	0	0	0	0	0	0	0	0	0	0	0	0	0	0	0	0	0	0	0	0	0	0	0
1473	0	0	0	0	0	0	0	0	0	0	0	0	0	0	0	0	0	0	0	0	0	0	0	0	0	0	0	0	0	0	0	0	0	0	0	5	2	7	7	10	1	4	0	5	0	1	6	2	4
1474	0	0	0	0	0	0	0	0	0	0	0	0	0	0	0	0	0	0	0	0	0	0	0	0	0	0	0	0	0	0	0	0	0	0	0	0	0	0	0	5	2	0	0	0	0	0	0	0	0
1475	0	0	0	0	0	0	0	0	0	0	0	0	0	0	0	0	0	0	0	0	0	0	0	0	0	0	0	0	0	0	0	0	0	0	0	2	4	0	6	0	4	0	5	4	0	2	0	0	3
1476	0	0	0	0	0	0	0	0	0	0	0	0	0	0	0	0	0	0	0	0	0	0	0	0	0	0	0	0	0	0	0	0	0	0	0	0	0	0	0	0	0	0	0	0	0	0	0	0	0
1477	92	44	0	81	163	71	177	0	262	118	221	215	63	332	0	141	17	139	42	127	56	0	20	0	3	0	0	0	0	0	49	0	0	0	215	27	3	6	31	1	15	0	4	7	6	21	1	1	3
1478	0	0	0	0	0	0	0	0	0	0	0	0	0	0	0	0	0	0	0	0	0	0	0	0	0	0	0	0	0	0	0	0	0	0	0	3	0	0	1	3	2	3	5	2	0	0	2	2	1
1479	0	0	0	0	0	0	0	0	0	0	0	0	0	0	0	0	0	0	21	0	0	0	0	2	0	0	0	0	0	0	11	0	0	0	0	4	12	9	0	8	0	0	4	0	6	1	12	3	5
1480	0	0	0	0	0	0	0	0	0	0	0	0	0	0	0	0	0	0	0	0	0	0	0	0	0	0	0	0	0	0	0	0	0	0	0	0	0	0	0	0	0	0	0	0	0	0	0	0	0
1481	0	0	0	0	0	0	0	0	0	0	0	0	0	0	0	0	0	0	0	0	0	0	0	0	0	0	0	0	0	0	0	0	0	0	0	4	3	10	6	5	3	2	0	1	6	0	2	5	15
1482	0	0	0	0	0	0	0	0	0	0	0	0	0	0	0	0	0	0	0	0	0	0	0	0	0	0	0	0	0	0	0	0	0	0	0	2	16	16	7	10	2	8	15	1	6	6	2	19	8
1483	0	0	0	0	0	0	0	0	0	0	0	0	0	0	0	0	0	0	0	0	0	0	0	0	0	0	0	0	0	0	0	0	0	0	0	0	0	0	6	0	0	0	2	0	1	0	0	0	4
1484	0	0	0	0	0	0	0	0	0	0	0	0	0	0	0	0	0	0	0	0	0	0	0	0	0	0	0	0	0	0	0	0	0	0	0	0	0	0	0	0	0	0	2	0	0	3	0	0	0
1485	0	0	0	0	0	0	0	0	0	0	0	0	0	0	0	0	0	0	0	0	0	0	0	0	0	0	0	0	0	0	0	0	0	0	0	0	0	1	0	0	0	0	0	0	0	2	0	0	0
1486	0	0	0	0	0	0	0	0	0	0	0	0	39	0	0	0	0	0	73	0	0	0	0	0	0	0	0	0	0	0	0	0	0	0	0	9	11	8	3	7	0	1	0	5	3	1	0	4	0
1487	0	0	0	0	0	0	0	0	0	0	0	0	0	0	0	0	0	0	0	0	0	0	0	0	0	0	0	0	0	0	0	0	0	0	0	0	0	0	0	0	0	0	0	0	0	0	0	0	0
1488	22	0	16	0	0	0	0	23	3	0	1	0	0	0	0	0	0	0	0	0	7	36	0	0	0	0	0	0	0	0	0	0	0	0	0	6	18	14	10	5	1	3	0	2	6	5	14	35	14
1489	881	236	72	264	626	376	0	460	689	552	507	340	140	434	134	335	107	119	458	398	348	102	11	323	148	138	173	173	148	323	79	122	204	223	121	59	3	64	34	6	108	13	34	53	39	127	21	47	32
1490	0	0	0	0	0	0	0	0	0	0	0	0	0	0	0	0	0	0	0	0	0	0	0	0	0	0	0	0	2	0	0	0	0	1	0	0	0	0	1	0	3	4	7	2	17	7	1	1	8
1491	0	0	0	0	0	75	0	0	0	0	0	0	0	0	0	72	0	0	0	0	25	0	0	0	0	0	0	0	0	0	0	0	0	0	0	0	0	2	0	0	8	0	0	2	0	1	0	0	0
1492	214	213	56	97	0	77	66	0	1	254	102	14	162	136	62	44	173	127	0	1	137	0	0	0	0	132	0	0	0	54	81	194	125	79	0	2	0	2	32	3	6	1	14	3	5	20	0	1	5
1493	0	0	0	0	0	0	0	0	0	0	0	0	0	0	0	0	0	0	0	0	0	0	0	0	0	0	0	0	0	0	0	0	0	0	0	0	0	0	0	0	0	0	0	0	0	0	0	0	3
1494	0	0	0	0	0	0	0	0	0	0	0	0	0	0	0	0	0	0	0	0	0	0	0	0	0	0	0	0	0	0	0	0	0	0	0	0	0	0	0	0	0	0	0	2	0	0	0	0	0
1495	0	0	0	0	0	0	0	0	0	0	0	0	0	0	0	0	0	0	0	0	0	0	0	0	0	0	0	0	0	0	0	0	0	0	0	1	0	0	0	0	0	0	0	0	0	0	0	0	0
1496	0	1	0	0	0	0	0	0	0	0	0	0	0	0	0	0	0	0	0	0	0	0	0	0	3	0	0	0	0	0	0	0	0	0	0	0	0	0	0	0	0	0	0	0	0	0	0	0	0
1497	0	0	0	0	0	0	0	0	0	0	0	0	0	0	0	0	0	0	0	0	0	0	0	0	0	0	0	0	0	0	0	0	0	0	0	2	0	5	12	6	2	0	0	1	7	0	1	0	3
1498	0	0	0	0	0	0	0	0	0	0	0	0	0	0	0	0	0	0	0	0	0	0	0	0	0	0	0	0	0	0	0	0	0	0	0	0	0	0	0	0	0	0	0	0	0	0	0	0	0
1499	0	0	0	0	0	0	0	0	0	0	0	0	0	0	0	0	0	0	0	0	19	0	0	0	0	0	0	0	0	0	0	0	0	0	0	4	5	11	3	0	0	0	0	6	4	0	7	3	4
1500	0	0	0	0	0	0	0	0	0	0	0	0	62	77	0	0	0	0	0	0	38	93	0	0	0	0	0	0	0	0	0	78	0	129	0	2	0	3	0	0	1	0	0	0	0	1	1	0	0
1501	0	0	0	8	0	0	0	0	0	0	0	0	0	0	0	0	0	0	0	0	0	0	0	0	0	0	0	0	0	0	0	0	0	0	0	0	0	9	0	0	0	0	3	0	0	0	0	0	0
1502	0	0	45	0	0	0	0	0	0	0	34	0	24	0	0	0	25	0	93	4	49	0	0	0	0	0	0	0	0	0	0	0	0	0	0	4	0	5	6	8	2	6	4	3	7	3	9	11	4
1503	0	0	0	0	0	0	0	0	52	0	0	0	0	35	0	0	0	0	0	0	32	0	0	0	0	0	0	0	0	0	0	0	0	0	0	2	4	5	1	0	0	0	1	1	0	0	5	1	4
1504	0	0	0	0	0	0	0	0	0	0	0	0	0	0	0	0	0	0	0	0	0	0	0	0	0	0	0	0	0	0	0	0	0	0	0	0	0	9	3	0	0	3	0	0	0	1	0	0	1
1505	0	0	0	0	0	0	0	0	0	0	0	0	0	0	0	0	0	0	0	0	0	0	0	0	0	0	0	0	0	0	0	0	0	0	0	0	10	17	0	10	0	7	1	1	8	0	2	1	3
1506	0	53	0	0	0	0	0	0	0	0	0	0	0	0	0	0	0	0	0	0	0	0	0	0	0	0	0	0	0	0	0	0	0	0	0	0	0	0	0	0	2	0	4	0	0	0	0	0	6
1507	0	41	0	0	0	0	0	0	0	0	0	0	0	0	0	0	0	0	0	0	0	0	0	0	0	0	0	0	0	0	0	0	0	0	0	1	0	0	0	0	0	0	0	6	6	3	0	4	0
1508	0	0	0	0	0	0	0	0	0	0	0	0	0	0	0	0	0	0	0	0	0	0	0	0	0	0	0	0	0	0	0	0	0	0	0	0	0	0	0	0	0	0	0	0	0	0	0	0	0
1509	0	0	0	0	0	0	36	0	0	0	0	0	0	0	0	0	0	0	0	0	0	0	0	0	0	0	0	0	0	0	0	0	0	0	0	0	10	4	0	4	0	0	1	0	0	0	1	0	2
1510	0	0	0	0	0	0	0	0	0	0	0	0	0	0	0	0	0	0	0	0	0	0	0	0	0	0	0	0	0	0	0	0	0	0	0	0	0	0	0	9	0	0	0	0	0	0	0	0	0
1511	0	0	0	0	0	0	0	0	0	0	0	0	0	0	0	0	0	0	0	0	0	0	0	0	0	0	0	0	0	0	0	194	0	0	0	5	0	0	0	0	0	21	1	6	1	0	4	0	1
1512	0	0	0	0	0	0	0	0	0	0	0	0	0	0	0	0	0	0	0	0	0	0	0	0	0	0	0	0	0	0	0	0	0	0	0	1	0	0	2	0	3	0	3	0	0	0	0	0	0
1513	0	0	0	0	0	0	0	0	0	0	0	0	0	0	0	0	0	0	0	0	0	0	0	0	0	0	0	0	0	0	0	0	0	0	0	0	3	8	0	6	0	0	0	0	6	0	0	0	0
1514	31	1	53	2	78	0	0	0	161	0	13	0	0	1	0	0	87	65	38	62	112	0	0	0	0	0	81	0	0	0	0	0	0	0	0	6	1	0	0	2	12	4	4	7	13	7	14	6	9
1515	52	0	0	0	1	5	3	36	50	0	0	0	28	0	0	0	0	0	1	0	0	0	0	0	0	0	0	0	0	0	174	0	0	0	0	10	0	2	2	0	0	47	5	5	4	13	17	0	6
1516	0	0	0	0	0	0	0	0	0	0	0	0	0	0	0	0	0	0	0	0	0	0	0	0	0	0	0	0	0	0	0	0	0	0	0	4	0	7	0	0	4	2	2	4	2	1	5	7	4
1517	38	0	0	0	104	0	0	0	0	0	0	0	0	0	0	0	0	0	0	0	0	0	0	0	0	0	0	0	81	0	0	0	0	0	0	7	0	0	0	0	0	0	10	1	0	1	0	0	7
1518	0	0	0	0	0	0	0	0	0	0	0	0	0	0	0	0	0	0	0	0	0	0	0	0	0	0	0	0	0	0	0	0	0	0	0	0	0	0	0	0	0	0	0	0	5	0	0	0	7
1519	0	0	0	0	0	0	0	0	0	0	0	0	0	0	0	0	0	0	0	0	0	0	0	0	0	0	0	0	0	0	0	0	0	0	0	0	0	0	0	0	0	0	0	0	0	0	0	0	0
1520	0	0	0	0	0	0	0	0	0	0	0	0	0	0	0	0	0	0	17	0	0	0	0	0	0	0	0	0	0	0	0	0	0	0	0	3	8	0	1	0	0	1	0	2	0	0	2	3	9
1521	0	27	0	1	0	0	0	0	0	0	0	0	0	0	0	5	25	0	0	0	38	0	0	0	0	0	0	0	0	0	0	0	0	0	0	2	2	1	0	2	0	1	0	1	1	1	6	2	0
1522	0	0	0	0	0	0	0	0	0	0	0	0	0	0	0	0	0	0	0	0	0	0	0	0	0	0	129	0	0	0	0	0	0	0	0	0	0	3	0	1	2	0	1	0	3	0	3	0	3
1523	0	0	0	0	0	0	0	0	0	0	0	0	0	0	0	0	0	0	0	0	0	0	0	0	0	0	0	0	0	0	0	0	0	0	0	3	0	0	6	0	0	0	12	8	2	0	13	1	14
1524	0	0	0	0	0	0	0	0	0	0	0	0	0	0	0	0	36	0	0	0	0	0	0	0	0	0	0	0	0	0	0	254	0	0	0	0	0	0	0	0	0	0	0	0	0	0	0	0	0
1525	0	36	0	0	0	0	0	0	0	0	32	0	55	51	1	0	60	0	88	0	0	0	0	0	0	0	0	0	0	0	0	0	0	0	0	2	2	7	7	2	2	2	0	0	0	0	0	0	2
1526	0	0	0	0	0	0	0	0	0	75	0	0	0	0	0	0	0	0	0	0	0	0	0	0	0	0	0	0	0	0	0	0	0	0	0	6	2	1	0	0	3	0	0	1	0	0	0	0	0
1527	0	0	0	0	0	0	0	0	0	0	0	0	0	0	0	0	0	0	0	0	0	0	0	0	0	0	0	0	0	0	0	0	0	0	0	0	0	0	0	0	0	0	0	0	0	3	0	0	0
1528	0	0	0	0	0	0	0	0	0	0	0	0	0	0	0	0	0	0	0	0	0	0	0	0	0	0	0	0	0	0	0	0	0	0	0	1	0	0	0	0	0	1	0	0	1	0	0	0	0
1529	0	0	0	47	0	0	0	0	0	0	0	0	0	0	0	0	0	0	0	0	0	0	0	0	0	156	0	0	0	0	0	0	0	0	0	0	0	0	0	0	7	1	8	0	9	0	6	2	9
1530	1	0	0	0	0	0	0	0	0	0	0	47	0	0	0	0	0	0	0	77	25	0	0	0	0	0	0	0	0	45	0	0	0	0	0	2	0	2	2	0	23	0	1	7	0	19	3	0	6
1531	0	0	0	0	0	0	0	0	0	0	0	0	0	0	0	0	0	0	0	0	0	0	0	0	0	0	0	0	0	0	0	0	0	0	0	5	0	0	1	4	3	0	0	2	1	1	1	0	3
1532	0	0	0	0	0	0	0	0	0	0	0	0	0	0	0	0	0	0	0	0	0	0	0	0	0	0	0	0	0	0	0	0	0	0	0	0	6	0	0	1	0	0	0	0	1	0	1	0	0
1533	0	0	0	0	0	0	0	0	0	0	0	0	0	69	0	0	0	0	0	0	1	0	0	0	0	0	0	0	13	0	0	0	0	0	23	0	0	0	0	0	0	0	1	0	0	0	2	0	0
1534	0	0	0	22	0	0	0	0	0	0	0	0	20	46	0	0	0	0	0	0	0	0	0	0	0	118	0	0	0	0	0	0	0	0	0	1	26	18	3	11	1	2	0	1	2	0	8	4	14
1535	0	0	0	0	0	0	0	0	0	0	0	0	0	0	0	0	0	0	0	0	0	0	0	0	0	0	0	0	0	0	0	0	0	0	0	2	2	12	0	11	1	0	5	67	0	5	29	62	106
1536	0	0	0	0	0	0	0	0	0	0	0	0	0	0	7	0	0	0	0	0	0	0	0	0	0	0	0	0	0	40	0	0	0	0	0	0	0	8	0	2	0	1	0	0	0	0	1	4	1
1537	0	0	0	0	0	0	0	0	0	0	0	0	0	0	0	0	0	0	0	0	0	0	0	0	0	0	0	0	0	0	0	0	0	0	0	5	37	49	8	7	0	4	1	3	10	5	5	7	12
1538	0	0	0	0	0	0	0	0	0	0	0	0	0	0	0	0	0	0	0	0	0	0	0	0	0	0	0	0	0	0	0	0	0	0	0	0	0	3	5	7	0	0	12	3	0	0	0	0	0
1539	0	0	0	0	0	0	620	10	0	0	0	0	0	0	0	2	0	0	0	0	0	0	0	0	0	30	0	0	4	12	0	16	22	154	77	2	0	12	8	7	1	4	3	2	2	1	6	1	0
1540	0	0	0	0	0	0	0	0	0	0	0	0	0	0	0	0	0	0	0	0	0	0	0	0	0	0	0	0	0	0	0	0	0	0	0	0	6	0	0	0	0	0	0	0	0	0	0	0	0
1541	0	0	0	0	0	0	0	0	0	0	0	0	0	0	0	0	0	0	0	0	0	0	0	0	0	0	0	0	0	0	0	0	0	0	0	2	0	0	0	0	0	1	0	0	0	21	0	0	1
1542	0	0	0	0	0	0	0	0	7	0	0	0	0	0	0	0	0	0	0	0	0	0	0	0	0	0	0	0	0	0	0	0	0	0	0	5	0	0	0	0	5	4	3	2	1	24	0	3	2
1543	46	0	0	0	0	0	0	0	0	0	0	0	0	0	0	0	0	0	0	0	0	0	0	0	0	0	0	0	0	0	0	0	0	0	0	1	0	8	3	2	0	0	0	2	0	1	0	1	0
1544	0	0	0	0	0	0	0	0	0	0	0	0	0	0	0	0	0	0	0	0	0	0	0	0	0	0	0	0	0	0	0	0	0	0	0	0	28	11	8	0	1	1	5	1	1	3	2	9	1
1545	0	0	0	0	0	0	0	0	0	0	0	0	0	0	1	0	0	0	0	0	0	0	0	0	0	0	0	0	0	0	0	0	0	0	0	3	0	12	1	4	0	2	1	1	0	0	6	2	4
1546	0	0	0	0	0	0	0	0	0	0	0	0	0	0	0	0	0	0	0	0	0	0	0	0	0	0	0	0	0	0	0	0	0	0	0	1	0	11	5	7	0	1	4	1	3	0	2	1	16
1547	0	0	29	0	0	0	0	0	0	0	0	1	0	0	0	0	0	0	0	0	0	0	0	0	0	0	0	0	0	0	0	0	0	0	0	5	0	1	3	0	12	0	1	8	5	3	4	0	6
1548	0	0	0	0	0	0	0	0	0	0	0	0	0	0	0	0	0	0	0	0	0	0	0	0	0	0	0	0	0	0	0	0	0	0	0	0	10	1	2	0	0	2	0	0	0	0	1	1	1
1549	0	0	0	0	0	0	0	0	0	0	0	0	0	0	0	0	0	0	0	0	0	0	0	0	0	0	0	0	0	0	0	0	0	0	0	4	0	5	1	0	7	5	8	5	1	3	5	0	3
1550	0	0	0	0	0	0	0	0	0	0	0	0	0	0	0	0	0	0	0	0	0	0	0	0	0	0	0	0	0	0	0	0	0	0	0	0	0	1	3	0	0	0	3	0	0	0	2	0	0
1551	0	0	0	0	0	0	0	0	0	0	0	0	0	0	0	0	0	0	0	0	0	0	0	0	0	0	0	0	0	0	0	0	0	0	0	0	0	0	0	0	0	0	0	0	0	0	0	0	0
1552	0	0	0	0	0	0	0	0	0	0	0	0	0	0	0	0	0	0	0	0	0	0	0	0	0	0	0	0	0	0	0	0	0	0	0	0	0	0	0	0	0	0	2	0	0	0	0	0	0
1553	0	0	0	0	0	0	0	0	0	0	0	0	0	0	0	0	0	0	0	0	0	0	0	0	0	0	0	0	0	0	0	0	0	0	0	0	0	0	0	0	0	0	0	0	0	1	0	0	0
1554	0	0	0	0	0	0	0	0	0	0	0	0	0	0	0	0	0	0	0	0	0	0	0	0	0	0	0	0	0	0	0	0	0	0	0	0	0	0	0	0	0	1	3	8	0	1	0	0	0
1555	0	0	0	0	0	0	0	0	0	0	0	0	0	0	0	0	0	0	0	0	0	0	0	0	0	0	0	0	0	0	0	0	0	0	0	6	24	37	15	34	4	5	1	3	4	5	3	15	7
1556	0	0	0	12	23	0	0	0	3	0	0	0	1	0	0	0	0	0	0	0	0	0	0	2	0	0	0	0	1	1	0	0	0	0	0	0	0	0	0	0	0	0	0	0	0	0	0	0	0
1557	0	0	0	0	0	0	0	0	0	0	0	0	0	0	0	0	0	0	0	0	0	0	17	0	0	0	0	0	0	0	0	0	0	0	0	0	0	0	0	0	14	0	1	0	1	0	0	0	0
1558	0	0	0	0	0	0	0	0	0	0	0	0	0	0	0	0	0	0	0	0	0	0	0	0	0	0	0	0	0	0	0	0	0	0	0	0	0	2	0	0	0	0	0	0	0	0	1	1	1
1559	0	0	91	1	0	0	0	0	133	0	0	0	0	0	34	116	0	0	123	0	0	0	0	0	0	0	0	0	0	67	0	0	0	0	0	12	4	1	13	7	8	9	7	1	7	6	7	7	7
1560	0	0	0	0	0	0	0	0	0	0	0	0	0	0	0	0	0	0	0	0	26	0	0	0	0	0	0	0	0	0	0	0	0	0	0	1	1	11	2	0	1	0	3	1	2	0	2	2	5
1561	0	0	0	0	0	0	0	0	0	0	0	0	0	0	0	0	0	0	0	0	0	0	0	0	0	0	0	0	0	0	0	0	0	0	0	0	4	9	0	2	0	0	0	0	1	0	1	2	2
1562	36	69	0	0	0	0	0	0	98	0	0	61	34	0	25	0	0	0	47	8	10	0	9	0	0	0	0	0	0	0	0	0	0	0	0	5	0	4	0	2	48	13	6	6	3	6	0	7	1
1563	0	0	0	84	0	0	0	0	0	0	0	0	0	0	0	96	0	0	0	35	0	0	0	0	0	0	0	0	0	0	0	0	0	0	0	2	0	1	0	0	3	1	0	1	0	0	8	0	2
1564	0	0	0	0	0	0	107	0	129	0	0	0	0	0	0	0	77	0	0	0	17	0	0	0	0	0	0	0	0	33	0	1	0	0	1	2	0	0	14	3	15	1	0	3	4	0	0	7	0
1565	0	0	0	0	0	0	0	0	0	0	0	0	0	0	0	0	0	0	0	0	0	0	0	0	0	0	0	0	0	0	0	0	0	0	0	4	0	0	0	0	0	2	1	0	0	0	0	0	0
1566	0	0	0	0	0	0	0	24	0	0	0	0	0	0	0	0	0	0	0	12	0	0	0	0	0	0	0	0	0	0	0	0	0	0	101	0	4	4	3	7	2	5	0	1	4	5	8	1	3
1567	0	0	0	0	0	0	0	0	0	0	0	0	0	0	0	0	0	0	0	0	0	0	0	0	0	0	0	0	0	0	0	0	0	0	0	0	0	0	0	0	0	0	0	0	0	0	0	0	0
1568	68	0	0	0	0	0	0	55	0	59	39	0	0	0	5	0	59	48	44	0	70	0	0	0	0	0	210	0	0	0	0	0	0	0	0	2	11	8	12	5	0	2	0	2	7	3	5	9	9
1569	0	0	0	0	0	0	0	0	0	0	0	0	0	0	0	0	0	0	0	0	0	0	0	0	0	0	0	0	0	0	0	0	0	0	0	5	0	0	6	0	0	0	5	6	0	2	1	1	4
1570	1	0	0	42	0	0	0	0	0	0	0	0	25	1	0	0	0	0	0	0	0	0	0	0	0	0	0	0	0	0	0	0	0	60	0	0	0	8	1	0	4	4	0	1	0	0	0	0	1
1571	0	0	0	32	0	29	0	0	0	0	0	51	0	0	20	0	0	0	1	0	11	0	0	0	0	0	0	0	0	0	0	0	0	0	0	1	0	10	0	0	3	0	0	0	2	1	1	1	0
1572	0	0	0	0	1	0	1	0	0	0	0	0	0	0	0	0	0	0	0	0	0	0	0	0	0	0	0	0	0	0	0	129	0	0	0	2	0	0	0	0	10	22	12	1	3	7	4	5	6
1573	0	0	0	0	0	0	0	0	0	0	0	0	0	0	0	0	0	0	0	0	0	0	0	0	0	0	0	0	0	0	0	0	0	4	0	0	0	4	0	0	0	0	2	0	1	0	0	0	0
1574	0	0	0	0	0	0	0	0	0	0	0	0	0	0	0	0	0	0	0	0	0	0	0	0	0	0	0	0	0	0	0	0	0	0	0	0	0	2	2	0	0	0	0	3	0	0	0	0	4
1575	0	0	0	0	0	0	0	0	0	159	0	52	0	0	0	0	0	0	0	0	0	0	60	0	0	0	0	0	0	0	0	0	0	0	0	3	3	0	0	0	24	4	30	6	6	8	4	0	18
1576	0	0	0	0	0	0	0	0	0	0	0	0	0	0	0	0	0	0	0	0	0	0	0	0	0	0	0	0	0	0	0	0	0	0	0	2	4	11	4	6	0	2	2	1	2	2	0	2	5
1577	0	0	0	0	0	143	0	0	0	0	0	0	0	0	0	0	0	0	0	0	0	0	0	0	0	0	0	0	0	0	0	0	0	0	0	5	9	5	2	4	0	1	0	3	7	1	0	9	0
1578	0	0	0	0	0	1	0	0	0	0	42	0	0	0	0	0	0	0	0	0	0	0	0	0	0	0	0	0	0	0	0	0	0	0	0	8	0	0	1	0	1	3	1	0	0	2	2	4	1
1579	0	0	0	0	0	0	0	0	0	0	0	0	0	0	0	0	0	0	0	0	0	0	0	0	0	0	0	0	0	0	0	0	0	0	0	0	0	0	0	9	4	1	5	2	2	1	12	2	3
1580	0	0	0	0	0	0	0	0	0	0	0	0	0	0	0	0	0	0	0	0	0	0	0	0	0	0	0	0	0	0	0	0	0	0	0	0	0	0	2	0	0	0	0	0	0	0	0	0	0
1581	0	0	0	0	0	0	0	0	0	0	0	0	0	0	47	0	0	0	0	0	0	0	0	0	0	0	0	0	0	0	0	0	0	0	0	3	7	11	7	7	1	6	1	5	2	0	2	4	9
1582	0	0	0	0	0	0	0	1	44	0	0	0	33	0	0	0	0	47	0	0	0	0	0	0	0	0	0	0	0	0	0	0	0	0	0	0	0	0	0	0	0	0	3	1	1	0	0	0	0
1583	0	0	0	0	0	0	0	0	0	0	0	0	0	0	0	0	0	0	0	0	0	0	0	0	0	0	0	0	0	0	0	0	0	0	0	0	1	0	0	4	0	3	0	0	0	0	2	0	0
1584	0	0	0	0	0	0	0	0	0	0	0	0	0	0	0	0	0	0	0	0	0	0	0	0	0	0	0	0	0	0	0	0	0	0	0	0	0	0	0	0	0	0	0	0	0	0	0	0	0
1585	0	0	0	0	0	0	0	0	0	0	0	0	0	0	0	0	0	0	0	0	0	0	0	0	0	0	0	0	0	0	0	0	0	0	0	1	11	3	0	0	0	0	0	0	0	0	0	1	0
1586	0	0	0	0	0	0	0	0	0	0	0	0	0	0	0	0	0	0	0	0	29	0	0	0	0	0	0	0	0	0	0	0	0	0	170	0	0	0	0	0	2	0	1	0	0	0	0	0	0
1587	67	0	0	0	0	0	0	0	0	0	0	0	0	0	0	0	0	4	0	0	0	0	0	0	0	0	0	0	0	0	0	0	0	0	0	1	0	0	0	3	2	3	0	0	1	0	1	0	0
1588	0	0	0	0	0	0	0	0	0	0	0	0	0	0	0	0	0	0	0	0	0	0	0	0	0	0	0	0	0	0	0	0	0	0	0	0	0	0	0	0	0	0	0	0	0	0	0	0	0
1589	0	3	0	114	121	0	0	78	0	116	0	0	0	45	0	0	34	0	68	0	15	0	0	0	0	0	0	0	0	0	0	0	0	0	0	19	39	26	17	35	1	7	12	8	6	4	22	15	12
1590	0	0	0	0	1	0	0	0	0	0	0	0	63	134	0	0	0	0	0	0	54	0	0	0	48	0	0	0	0	28	0	0	0	87	0	7	0	14	1	0	49	0	4	11	2	12	2	0	9
1591	0	0	0	0	0	0	0	0	0	0	0	0	0	0	0	0	0	0	0	0	0	0	0	0	0	0	0	0	0	0	0	0	0	0	0	0	0	0	1	0	0	0	0	2	0	0	3	0	0
1592	0	0	0	0	0	0	0	0	0	0	0	0	0	0	0	0	0	0	0	0	0	0	0	0	0	0	0	0	0	0	0	0	0	0	0	0	0	0	0	0	2	0	0	0	0	0	0	0	0
1593	0	0	0	0	0	0	0	0	0	0	0	0	0	0	0	0	0	0	0	0	0	0	0	0	0	0	0	0	0	0	0	0	0	0	0	0	0	0	0	0	0	0	0	0	0	0	0	0	0
1594	0	0	0	0	0	0	0	0	0	0	0	0	0	0	0	0	0	0	0	0	0	0	0	0	0	0	0	0	0	0	0	0	0	0	0	1	0	3	1	2	0	0	0	0	0	0	0	0	1
1595	0	0	0	0	0	0	0	0	0	0	0	0	0	0	0	0	0	0	0	0	0	0	0	0	0	0	0	0	0	0	0	0	0	0	0	0	0	0	0	0	0	0	0	0	0	0	0	0	0
1596	0	0	0	0	0	0	0	0	0	0	0	0	0	0	0	0	0	0	0	0	0	0	0	0	0	0	0	0	0	0	0	0	0	0	0	0	16	1	2	0	0	0	1	0	0	1	0	0	0
1597	0	0	0	0	0	0	0	0	0	0	0	0	0	0	0	0	0	0	0	0	0	0	0	0	0	0	0	0	0	0	0	0	0	0	0	1	7	19	2	12	0	4	4	3	5	1	0	8	0
1598	0	0	0	0	0	0	0	0	0	0	0	0	0	0	0	0	0	0	0	0	0	0	0	0	0	0	0	0	56	0	0	0	0	72	0	3	2	8	0	5	0	0	0	2	0	0	3	0	0
1599	0	0	0	0	0	0	0	0	0	0	0	0	0	0	0	0	0	0	0	0	0	0	0	0	0	0	0	0	0	0	0	0	0	0	0	5	0	0	3	0	15	0	8	7	6	4	12	5	0
1600	0	0	0	0	0	0	0	0	0	0	0	0	0	0	0	0	0	0	0	0	0	0	0	0	0	0	0	0	0	0	0	0	0	0	0	0	0	0	0	0	0	0	0	0	0	0	0	0	0
1601	0	0	0	0	0	0	0	0	0	0	0	0	0	0	0	0	0	0	0	0	0	0	0	0	0	0	0	0	0	0	0	0	0	0	0	0	0	0	0	0	0	0	0	0	0	0	0	0	0
1602	0	0	0	0	0	0	0	0	0	0	0	0	0	0	0	0	0	0	0	0	1	0	0	0	0	0	0	0	0	0	0	0	0	0	0	3	0	2	8	3	1	3	1	0	3	1	3	0	4
1603	0	0	0	0	0	0	0	0	0	0	0	0	0	0	0	5	0	0	0	0	0	0	0	0	0	0	0	0	0	0	0	0	0	0	0	0	0	0	0	0	0	0	3	0	0	0	3	0	0
1604	0	0	0	0	0	0	0	0	0	0	0	0	0	0	0	0	0	0	0	0	0	0	0	0	0	0	0	0	0	0	0	0	0	0	0	0	0	0	0	0	0	0	0	0	0	0	0	0	0
1605	0	0	0	0	0	0	0	0	0	0	0	0	0	0	15	0	0	4	0	0	0	0	0	0	0	0	0	0	0	0	0	0	0	0	0	0	0	0	0	0	3	0	0	0	0	0	0	0	0
1606	0	0	0	0	0	0	0	0	1	0	0	0	0	0	0	0	0	0	0	0	0	0	0	0	0	0	0	0	0	0	0	0	0	0	0	1	6	9	6	9	4	0	5	3	2	1	4	7	2
1607	0	0	0	0	0	0	0	0	0	0	0	0	0	0	0	0	0	0	0	0	0	0	0	0	0	0	0	0	0	0	0	0	0	0	0	0	0	0	0	0	2	0	0	2	2	0	0	2	0
1608	0	0	0	0	0	0	0	0	0	0	0	0	0	0	0	0	0	0	0	0	0	0	0	0	0	0	0	0	0	0	0	0	0	0	0	0	0	0	0	0	0	0	2	0	0	0	0	0	0
1609	0	0	0	0	0	0	0	0	0	0	0	0	0	0	0	0	0	0	0	0	0	0	129	0	0	0	0	0	0	0	0	0	0	0	0	3	0	0	0	0	13	0	15	0	2	0	5	3	2
1610	0	0	0	0	0	0	0	0	0	0	0	0	0	0	0	0	0	0	0	0	0	0	0	0	0	0	0	0	0	0	0	0	0	0	0	0	0	1	0	0	0	0	0	0	2	0	3	0	0
1611	0	0	0	0	0	0	0	1	0	41	0	0	0	0	0	0	0	0	0	0	0	0	0	0	0	0	0	0	0	88	0	0	0	0	0	2	0	2	0	5	4	8	13	1	1	2	0	1	4
1612	0	0	0	0	0	0	0	0	0	0	0	0	0	0	0	0	0	0	0	0	0	0	0	0	0	0	0	0	0	0	0	0	0	0	0	0	0	0	0	0	0	0	0	0	0	0	0	0	0
1613	0	0	0	0	0	0	0	0	0	0	0	0	0	0	0	0	0	0	0	0	0	0	14	0	0	0	0	0	0	0	1	0	0	0	0	0	0	0	1	0	3	2	2	0	0	0	0	0	3
1614	0	1	0	0	0	0	162	0	0	59	0	34	0	0	0	65	0	0	48	0	72	0	13	0	0	0	0	0	0	0	0	0	0	0	151	0	0	0	0	0	13	2	4	1	0	0	0	0	4
1615	9	32	22	13	20	48	0	12	6	4	21	29	3	53	13	0	0	16	11	4	5	0	2	0	0	58	24	0	0	11	0	0	0	0	0	3	0	10	1	0	9	39	8	5	4	18	2	4	3
1616	0	0	0	0	0	0	0	0	0	0	0	0	0	0	0	0	0	0	0	0	0	0	0	0	0	0	0	0	0	0	0	0	0	0	0	0	0	0	0	0	0	0	0	0	0	0	0	0	0
1617	0	0	0	0	0	0	0	0	0	0	0	0	0	0	0	0	0	0	0	0	0	0	0	0	0	0	0	0	0	0	0	0	0	0	0	0	0	0	0	0	1	0	0	0	0	0	0	0	0
1618	0	0	0	0	0	0	0	0	0	0	0	0	0	0	0	0	0	0	0	0	0	0	0	0	0	0	0	0	0	53	0	0	0	0	0	5	0	0	0	0	9	0	0	6	0	1	0	0	3
1619	0	0	62	0	0	0	0	0	0	0	0	0	0	0	0	0	0	0	0	0	0	0	0	0	0	0	0	0	0	0	0	0	0	0	0	0	6	3	3	0	0	1	1	1	0	2	9	0	3
1620	0	0	0	0	0	0	0	0	0	0	0	0	0	0	0	0	0	0	0	0	0	0	0	0	0	0	0	0	0	0	0	0	0	0	0	2	14	2	1	0	2	1	2	4	1	1	0	1	1
1621	0	0	0	0	0	0	0	0	0	0	0	0	0	0	0	0	0	0	0	41	0	0	0	0	0	0	0	0	0	0	0	0	0	0	0	0	0	5	0	0	0	1	2	1	1	1	4	9	0
1622	0	0	0	0	0	0	0	0	0	0	0	0	0	0	0	0	0	0	0	0	0	0	0	0	0	0	0	0	0	0	0	0	0	0	0	3	1	4	2	0	5	0	2	2	0	1	5	5	1
1623	0	0	0	0	0	0	0	0	0	0	0	0	0	0	0	0	0	0	0	0	0	0	0	0	0	0	0	0	0	0	0	0	0	0	0	0	0	0	0	0	0	0	0	0	0	0	0	0	0
1624	0	0	0	0	0	0	0	0	0	0	0	0	0	0	0	0	0	0	0	0	0	0	0	0	0	0	0	0	0	0	0	0	0	0	0	0	0	0	0	0	0	0	0	0	0	0	0	0	0
1625	0	0	0	0	0	0	0	0	0	0	0	0	0	0	0	0	0	0	0	0	0	0	0	0	0	0	0	0	0	0	220	0	0	0	0	0	0	0	0	0	0	0	0	1	0	4	1	2	0
1626	0	0	0	0	0	0	0	0	0	0	0	0	0	0	0	0	0	0	0	0	0	0	0	0	0	0	0	0	0	0	0	0	0	0	0	0	0	0	0	0	0	0	0	0	0	0	0	0	0
1627	0	0	0	0	0	0	0	0	0	0	0	0	0	0	0	0	0	0	0	0	0	0	0	0	0	0	0	0	0	0	0	0	0	0	0	0	0	0	7	0	0	0	0	0	0	0	0	0	0
1628	0	0	0	0	0	0	0	0	0	0	0	0	0	0	0	0	0	0	0	0	0	0	0	0	0	0	0	0	0	0	0	0	0	0	0	0	0	0	0	0	0	0	0	0	0	0	0	0	0
1629	0	0	0	0	0	0	0	0	0	0	0	0	0	0	0	0	0	0	0	0	0	0	0	0	0	0	0	0	0	0	0	0	0	0	0	0	0	3	0	0	0	0	0	2	0	3	0	0	0
1630	0	0	0	0	0	0	0	0	2	66	0	0	86	76	0	0	0	0	0	0	0	0	0	0	0	0	0	0	0	0	0	0	0	0	0	2	0	0	0	0	0	0	0	2	0	0	3	0	3
1631	69	164	87	38	73	0	0	0	8	1	1	141	1	0	0	6	33	0	46	31	0	2	0	0	0	0	0	0	0	53	0	0	100	120	0	7	7	17	10	8	18	1	7	4	2	1	10	3	9
1632	0	0	0	0	0	0	0	0	0	0	0	0	0	0	0	0	0	0	0	0	0	0	0	0	0	0	0	0	0	0	0	0	0	0	0	0	0	4	0	0	2	0	0	7	0	1	0	0	4
1633	0	0	0	0	52	0	0	0	0	0	0	0	0	0	0	0	0	67	0	0	12	0	0	0	0	0	0	0	0	0	0	0	0	0	0	3	3	6	1	11	2	0	0	0	0	0	0	1	0
1634	0	0	0	0	0	0	0	0	0	0	0	0	0	0	0	0	0	0	0	0	0	0	0	0	0	0	0	0	0	0	0	0	0	0	0	0	0	0	5	0	0	0	2	0	0	0	3	0	0
1635	0	0	0	0	0	0	0	0	0	0	0	0	0	0	0	0	0	0	0	0	0	0	0	0	0	0	0	0	0	0	0	0	0	0	0	0	3	8	2	2	6	2	3	3	3	0	1	1	12
1636	0	0	0	0	0	0	0	0	0	0	0	0	0	0	0	0	0	0	0	0	0	0	0	0	0	0	0	0	0	0	0	0	0	0	0	5	10	0	0	0	0	0	1	4	11	0	0	1	0
1637	0	0	0	0	0	0	0	0	0	0	0	0	0	0	0	0	0	0	0	0	0	0	8	0	0	0	0	0	0	0	0	0	0	0	0	8	0	0	0	0	3	0	9	3	0	0	10	0	3
1638	0	0	0	0	0	0	0	0	0	0	0	0	0	0	0	0	0	0	0	0	0	0	0	0	0	0	0	0	0	0	0	0	0	0	0	1	0	6	1	0	0	1	0	0	0	0	0	2	6
1639	0	0	0	0	0	0	0	0	0	0	0	0	0	0	0	0	0	0	0	0	0	0	0	0	0	0	0	0	0	0	0	0	0	0	0	0	0	0	0	0	0	0	0	0	0	0	0	0	0
1640	0	0	0	0	0	0	0	0	0	0	0	0	0	0	0	0	0	0	0	0	0	0	0	0	0	0	0	0	0	0	0	0	0	0	0	2	2	4	1	0	0	0	0	0	0	0	0	0	1
1641	0	0	0	0	0	0	0	0	0	0	0	0	0	0	0	0	0	0	0	0	0	0	0	0	0	0	0	0	0	0	0	0	0	0	0	1	0	0	5	0	7	1	0	2	0	0	3	1	0
1642	0	0	0	0	0	0	0	0	0	0	0	0	0	0	0	0	0	0	0	0	0	0	0	0	0	0	0	0	0	0	0	0	0	0	0	0	0	0	0	0	0	0	0	0	0	0	0	0	0
1643	0	0	0	0	0	0	0	28	0	0	0	0	0	0	0	0	0	0	0	0	13	0	0	0	0	0	0	0	0	0	152	0	0	0	0	27	11	35	20	19	6	8	10	2	5	1	11	10	7
1644	0	0	0	0	0	0	0	0	0	0	0	0	0	0	0	0	0	0	0	0	0	0	0	0	0	0	0	0	0	0	171	0	0	0	0	2	0	0	0	0	0	1	1	18	0	0	6	1	0
1645	0	0	0	0	0	0	0	0	0	0	0	0	0	0	0	0	0	0	0	0	0	0	0	0	5	0	0	0	0	10	0	0	0	0	0	0	0	0	0	0	0	0	5	0	0	0	1	0	0
1646	0	0	0	0	0	0	0	0	0	0	0	0	0	11	0	0	0	0	0	0	0	0	0	0	0	0	0	0	0	0	0	0	0	0	0	0	0	2	1	0	1	0	3	0	0	6	0	0	0
1647	0	0	0	0	0	0	0	0	0	0	0	0	0	0	0	0	0	0	0	0	0	0	0	0	0	0	0	0	0	0	0	0	0	0	0	0	0	0	0	0	0	0	0	0	0	0	0	0	0
1648	0	0	0	0	0	0	0	0	0	0	0	0	0	0	0	0	0	0	0	0	0	0	0	0	0	0	0	0	0	0	95	0	0	14	0	2	0	0	0	0	3	0	6	2	0	2	2	1	1
1649	29	0	0	0	0	0	0	0	0	0	0	0	0	0	0	0	0	0	0	0	0	0	0	0	0	0	0	0	0	0	0	94	0	0	0	3	0	6	6	7	3	4	3	5	2	1	3	4	2
1650	0	0	0	0	0	0	0	0	0	0	0	0	0	0	0	0	0	0	0	0	0	0	0	0	0	0	0	0	0	0	0	0	0	0	0	0	0	0	0	0	0	0	0	0	0	1	0	1	1
1651	0	0	0	0	0	0	0	0	0	0	0	0	0	0	0	0	0	0	0	0	0	0	30	0	0	0	0	0	0	0	0	0	0	0	0	3	5	2	8	4	4	2	11	0	6	12	26	2	9
1652	0	0	0	0	1	38	0	0	105	22	34	0	0	0	0	1	0	0	33	0	0	0	0	0	0	0	0	0	0	0	0	0	0	0	0	0	0	3	0	3	0	0	0	0	1	0	3	1	0
1653	0	0	0	0	0	0	0	0	0	1	0	0	0	0	1	0	0	34	0	0	0	0	0	0	0	0	0	0	0	0	0	0	0	0	0	2	0	0	10	0	0	25	4	7	5	0	3	2	1
1654	0	0	0	0	0	0	0	0	0	0	0	0	0	0	0	0	0	0	0	0	0	0	0	0	0	0	0	0	0	0	0	0	0	0	0	0	0	0	0	0	0	0	0	0	0	0	0	0	0
1655	0	0	0	0	0	0	0	0	0	0	0	0	0	0	0	0	0	0	0	0	0	0	0	0	0	0	0	0	0	0	0	0	0	0	0	3	5	0	2	2	0	1	0	0	0	0	1	0	0
1656	0	0	0	0	0	0	0	0	0	0	0	0	0	0	0	0	0	0	0	0	0	0	0	0	0	0	0	0	33	0	0	0	0	0	0	0	0	0	3	0	0	0	2	1	4	0	0	0	0
1657	0	0	0	0	0	0	0	0	0	0	0	0	0	0	0	0	0	0	0	0	0	0	0	0	0	0	0	0	0	0	0	0	0	0	0	2	0	0	0	0	1	0	0	0	2	0	1	2	0
1658	0	0	0	0	0	0	0	0	0	0	0	0	0	0	0	0	0	0	0	0	0	0	0	0	0	0	0	0	0	0	0	0	0	0	0	0	0	0	0	0	2	0	0	3	0	0	0	2	0
1659	86	0	41	79	0	31	96	73	0	48	0	0	44	0	0	0	77	55	55	64	18	0	0	0	0	0	131	0	0	0	0	0	0	0	0	11	45	10	7	18	5	6	6	1	4	6	22	9	3
1660	0	0	0	0	0	0	0	0	0	0	0	0	0	0	0	0	0	0	0	0	0	0	0	0	0	0	0	0	0	0	0	0	0	0	0	0	0	0	0	0	0	0	0	0	0	0	0	0	0
1661	0	0	0	0	0	0	0	0	0	0	0	0	0	0	0	0	0	0	0	0	0	0	0	0	0	0	0	0	0	0	0	0	0	0	0	0	0	8	0	0	2	0	1	1	0	5	5	0	2
1662	0	0	0	0	0	0	0	1	0	0	0	0	0	0	0	0	0	0	0	0	0	0	0	0	0	0	0	0	0	0	0	0	0	0	0	0	7	2	4	5	3	4	0	1	0	2	0	0	5
1663	1	0	0	0	0	0	0	0	2	0	0	0	0	0	0	0	31	0	0	0	2	4	0	0	0	0	0	1	1	0	99	0	0	0	0	1	5	0	0	0	24	0	3	12	2	2	12	2	2
1664	102	0	26	0	0	0	0	82	1	49	0	0	64	50	0	0	0	0	0	0	0	0	0	0	0	0	83	0	0	0	0	0	0	0	0	28	3	0	1	0	1	0	3	53	77	7	8	133	1
1665	0	0	0	0	0	26	0	0	0	0	0	0	8	0	0	0	0	0	67	18	67	0	0	0	0	0	0	0	0	0	0	0	0	0	0	4	22	7	1	4	0	5	0	0	3	0	1	0	3
1666	0	0	0	0	0	0	0	0	0	0	71	0	0	0	0	0	0	0	0	0	0	0	0	0	0	0	0	0	2	0	0	0	0	0	0	0	7	1	1	9	0	0	1	0	0	0	1	0	1
1667	272	149	267	66	384	21	0	48	634	169	260	189	65	185	200	175	130	232	167	560	139	0	0	207	0	0	0	0	48	0	0	107	0	0	0	5	0	0	4	0	0	0	0	13	7	3	7	0	0
1668	0	0	0	0	0	0	189	83	0	0	0	0	59	0	0	0	26	18	0	0	0	0	0	0	0	0	0	0	0	0	0	0	0	0	0	34	32	31	22	38	6	9	11	11	16	10	17	14	25
1669	0	0	0	0	0	0	0	0	0	0	0	0	0	0	0	0	0	0	0	0	0	0	0	0	0	0	0	0	0	0	0	0	0	0	0	0	0	0	0	0	0	0	1	0	0	0	0	0	0
1670	0	0	0	0	0	0	0	0	0	0	0	0	0	0	0	0	0	0	0	0	0	0	0	0	0	0	0	0	21	0	0	0	0	0	0	6	21	25	1	3	5	4	9	1	3	11	14	9	6
1671	0	0	0	0	0	0	83	0	0	0	0	0	0	0	0	0	0	0	0	0	0	0	0	0	0	0	0	0	0	0	0	0	0	0	0	3	0	15	1	2	0	10	4	2	0	112	1	3	1
1672	0	0	0	0	0	0	0	0	0	0	0	0	0	0	0	0	0	0	0	0	0	0	0	0	0	0	0	0	0	0	0	0	0	0	0	0	0	0	0	0	0	0	0	0	0	0	1	0	1
1673	0	0	0	0	0	0	0	0	0	0	0	0	0	0	0	0	0	0	0	0	0	0	0	0	0	0	0	0	0	0	0	0	0	0	0	0	0	0	0	0	0	0	0	0	0	0	0	0	0
1674	0	0	0	0	0	0	0	0	0	0	0	0	0	0	0	0	0	0	0	0	0	0	0	0	0	0	0	0	0	0	0	0	0	0	0	0	0	0	0	0	0	0	0	0	0	0	0	0	0
1675	0	0	0	0	73	0	0	65	0	0	0	0	0	0	0	0	0	0	0	0	16	0	0	0	0	0	0	0	0	0	0	0	0	168	0	2	10	7	5	0	0	2	0	5	2	1	1	0	1
1676	0	0	0	0	0	0	0	0	0	0	0	0	0	0	0	0	0	0	76	0	0	0	0	0	0	0	0	0	0	0	0	0	0	0	0	1	16	9	14	6	4	0	3	0	2	4	0	9	6
1677	0	0	0	0	0	0	0	0	0	0	0	0	0	0	0	0	0	0	0	0	0	0	0	0	0	0	0	0	0	0	0	0	0	0	0	0	0	0	0	0	0	0	0	0	0	0	0	0	0
1678	0	0	0	0	0	0	0	0	0	0	0	0	0	0	0	0	0	0	0	0	0	0	0	0	0	0	0	0	0	0	0	0	0	0	0	9	0	0	0	0	0	0	0	4	3	1	0	0	6
1679	0	0	0	0	0	0	0	0	0	0	0	0	0	0	0	0	0	0	0	0	0	0	0	0	1	0	0	0	32	0	0	0	0	0	0	0	0	0	0	0	2	0	5	2	2	4	3	1	0
1680	0	0	0	0	0	0	0	0	0	0	0	0	0	0	0	0	0	0	0	0	0	0	0	0	0	0	0	0	0	0	0	0	0	0	0	0	0	0	0	0	0	0	0	0	0	0	0	0	0
1681	0	0	0	0	0	0	0	0	0	0	0	0	0	0	0	0	0	0	0	0	0	0	0	0	0	0	0	53	0	0	0	0	0	0	0	0	0	0	0	0	0	1	0	0	0	0	0	0	0
1682	0	0	0	0	0	0	0	0	0	0	0	0	0	0	0	0	0	0	0	0	0	0	0	0	0	0	0	0	0	71	0	0	0	0	0	0	0	20	0	0	0	2	0	11	3	0	0	1	0
1683	0	0	0	0	0	0	0	0	0	0	0	0	0	0	0	0	0	0	0	0	0	0	0	0	0	0	0	0	0	0	0	0	0	0	0	0	0	0	0	0	11	0	0	1	0	0	15	0	0
1684	0	0	0	0	0	0	0	0	0	0	0	0	0	0	0	0	0	0	0	0	0	0	0	0	0	0	0	0	0	0	0	0	0	0	0	0	6	0	0	6	0	0	6	0	4	0	7	0	5
1685	0	0	0	0	0	0	0	0	0	0	0	0	0	0	0	0	0	0	0	0	0	0	0	0	0	0	0	0	0	0	0	0	0	0	0	5	0	6	35	1	4	0	4	10	8	3	1	5	2
1686	0	0	0	0	0	0	0	0	0	0	0	0	0	0	0	0	0	0	0	0	0	0	0	0	0	0	0	0	0	0	0	0	0	0	0	0	0	0	0	0	0	0	0	0	0	0	0	0	0
1687	0	0	0	0	0	0	0	0	0	0	0	0	29	0	0	0	0	0	0	0	0	0	0	0	0	0	0	0	0	0	0	0	0	0	0	1	12	16	4	5	4	1	1	1	3	1	11	3	7
1688	0	0	0	0	0	0	0	0	0	0	0	0	0	0	0	0	0	0	0	0	0	0	0	0	0	0	0	0	0	0	0	0	0	0	0	0	0	0	0	0	0	0	0	3	0	0	0	0	0
1689	0	0	0	0	0	0	0	0	0	0	0	0	0	0	0	0	0	0	0	0	0	0	0	0	0	0	0	0	0	0	0	0	0	0	0	2	4	0	12	4	0	1	1	2	0	0	4	0	4
1690	0	0	0	0	0	0	0	0	0	0	0	0	0	0	0	0	0	0	0	0	0	0	0	0	0	0	0	0	0	0	0	0	0	0	0	0	0	0	0	0	0	0	0	1	0	0	0	2	0
1691	0	0	0	0	0	0	0	0	0	0	0	0	0	0	0	0	0	98	0	0	0	0	0	0	0	0	0	0	0	0	0	0	0	0	0	0	0	0	0	0	7	2	4	7	6	0	0	4	6
1692	0	0	0	0	0	0	0	0	0	0	0	0	0	0	0	0	0	0	0	0	0	0	0	1	0	0	0	0	0	0	0	0	1	0	0	0	0	0	0	0	0	0	0	0	0	0	0	0	0
1693	0	0	0	0	0	0	0	0	0	0	0	0	0	0	0	0	0	0	0	0	0	0	0	0	0	0	0	0	0	0	0	0	0	0	0	0	0	0	0	0	2	0	0	0	0	0	0	0	3
1694	0	5	0	23	0	0	0	0	0	0	1	0	0	0	0	0	0	0	0	0	0	0	0	2	14	0	0	0	2	0	0	20	0	0	0	7	0	0	3	0	0	0	0	0	0	0	0	0	7
1695	0	0	0	0	0	0	0	0	0	0	0	0	0	0	0	0	0	0	0	0	0	0	0	0	0	0	0	0	0	0	0	0	0	0	0	0	0	0	0	0	1	0	0	1	0	6	0	0	9
1696	0	0	0	0	145	0	0	0	0	0	0	0	0	0	0	0	0	0	0	0	14	0	0	0	0	0	0	0	0	0	0	0	0	0	0	3	0	1	15	3	1	0	6	1	1	0	0	1	0
1697	0	0	0	0	0	0	0	0	0	0	0	0	0	0	0	0	0	0	0	0	0	0	0	0	0	0	0	0	0	0	0	0	0	0	0	0	0	0	0	0	1	0	0	0	0	0	0	0	0
1698	0	0	0	0	0	0	0	0	0	0	0	0	0	0	0	0	0	0	0	0	0	0	0	0	0	0	0	0	0	0	0	0	0	0	0	0	0	0	0	0	0	0	0	0	0	0	0	0	0
1699	0	0	0	0	0	0	0	0	0	0	0	0	0	0	0	0	0	0	0	0	0	0	0	0	0	0	0	0	0	0	0	0	0	0	0	2	0	0	0	0	0	1	2	0	0	0	0	0	1
1700	0	0	0	0	0	0	0	0	0	0	0	0	0	0	0	0	0	0	0	0	0	0	0	0	0	0	0	0	0	0	0	0	0	0	0	1	0	0	2	0	1	0	0	0	3	0	1	0	1
1701	0	0	0	0	0	0	0	0	0	0	0	0	0	0	0	78	0	0	0	0	0	0	0	0	0	0	0	0	0	0	0	0	0	0	0	0	0	0	0	0	4	2	1	0	4	0	0	0	2
1702	0	0	0	0	0	0	0	0	0	0	0	0	0	0	0	0	0	0	0	0	0	0	0	0	0	0	0	0	0	0	0	0	0	0	0	2	0	0	4	0	0	3	7	3	3	2	8	0	4
1703	0	0	0	0	0	0	0	0	0	0	0	0	0	0	0	0	0	0	0	0	0	0	0	0	0	0	0	0	0	0	0	0	0	0	0	0	0	0	0	1	3	0	0	0	0	0	5	0	5
1704	0	0	0	0	0	0	0	0	0	0	0	0	0	0	0	0	0	0	0	0	0	0	0	0	0	0	0	0	0	0	0	0	0	0	0	0	5	0	0	0	7	0	0	0	0	0	0	0	0
1705	0	31	0	0	0	0	0	0	0	0	0	0	0	0	0	0	0	0	0	0	0	0	0	0	0	0	0	0	0	0	0	0	0	0	0	0	0	0	4	0	1	1	2	2	3	1	4	3	1
1706	0	0	0	0	0	0	0	0	0	0	0	0	0	0	0	0	0	0	0	0	0	0	0	0	0	0	0	0	0	0	0	0	0	0	0	1	0	9	0	8	3	0	0	0	4	12	1	0	0
1707	0	0	0	0	0	0	0	0	0	0	0	0	0	0	0	0	0	0	0	0	0	0	0	0	0	0	0	0	0	0	0	0	0	0	0	1	0	0	1	0	0	0	0	2	1	0	0	1	0
1708	0	22	0	0	0	157	0	0	0	0	78	0	0	0	0	0	0	0	0	0	50	0	0	0	0	0	0	0	0	53	0	0	0	0	0	0	8	5	6	1	12	3	7	3	1	0	3	2	2
1709	7	0	0	0	0	0	0	160	0	0	0	51	0	0	0	0	0	0	0	0	0	0	0	0	0	0	0	0	54	0	0	0	0	0	0	5	0	0	1	0	7	1	2	48	3	7	0	9	4
1710	0	0	0	0	0	0	0	0	0	0	0	0	0	0	0	0	0	0	0	0	0	0	0	0	0	0	0	0	0	0	0	0	0	0	0	0	0	0	1	0	0	0	1	0	0	0	0	0	1
1711	0	0	0	0	0	0	0	0	0	0	0	0	0	0	0	0	0	0	0	0	0	0	0	0	0	0	0	0	0	0	0	0	0	0	0	7	18	15	9	31	0	0	2	2	3	1	2	3	4
1712	0	0	0	0	0	0	0	0	0	0	0	0	0	0	0	0	0	0	0	0	0	0	0	0	0	0	0	0	0	0	0	0	0	0	0	0	0	0	0	0	0	0	0	0	0	0	0	0	0
1713	44	88	90	9	9	0	11	0	90	0	3	9	0	0	46	121	26	98	20	1	0	0	1	0	17	194	28	29	2	327	0	51	10	39	172	25	29	49	8	1	23	1	8	18	6	2	8	21	10
1714	0	0	0	0	0	0	0	0	0	0	0	0	0	0	0	0	0	0	0	0	0	0	0	0	0	0	0	0	0	0	0	0	0	0	0	0	4	21	11	3	0	0	1	1	2	2	2	2	3
1715	0	89	0	0	0	0	0	0	0	0	0	0	0	0	0	0	0	0	0	0	0	0	0	0	0	0	0	0	0	0	0	0	0	0	0	1	0	0	0	0	1	0	11	2	0	0	1	0	3
1716	0	0	0	0	0	0	0	0	0	0	0	0	0	0	0	0	0	0	0	0	0	0	0	0	0	0	0	0	0	0	0	0	0	0	0	5	18	25	6	11	0	1	3	2	8	0	5	12	9
1717	0	0	0	0	0	0	0	0	0	0	0	0	0	0	0	0	0	0	0	0	0	0	0	0	0	0	0	0	0	0	0	0	0	0	0	0	0	3	0	0	0	0	0	0	0	0	0	0	0
1718	0	0	0	0	0	0	0	0	0	0	0	0	0	0	0	0	0	0	0	0	0	0	0	0	0	0	0	0	0	0	0	0	0	0	0	0	0	0	0	0	5	0	0	0	0	0	0	0	0
1719	0	0	0	0	0	0	0	0	0	0	0	0	0	0	0	0	0	0	0	0	0	0	0	0	0	0	0	0	0	0	0	0	0	0	0	0	0	0	0	0	0	0	2	2	0	0	0	0	1
1720	0	0	0	0	0	0	0	0	0	0	0	0	0	0	0	0	0	0	0	0	0	0	0	0	0	0	0	0	0	0	0	0	0	0	0	0	0	0	0	0	0	0	1	0	5	0	0	0	0
1721	0	0	0	0	0	0	0	0	0	0	0	0	0	0	0	0	0	0	0	1	0	0	0	40	0	0	0	0	0	0	0	0	0	0	0	2	0	0	2	0	4	5	7	7	0	0	15	1	1
1722	0	70	0	0	0	131	0	1	129	163	182	0	20	45	209	0	21	0	36	58	49	123	0	0	49	0	118	147	51	51	367	0	0	0	0	18	0	6	0	0	30	0	3	4	17	13	6	3	0
1723	0	0	0	0	0	0	0	0	0	0	0	0	0	0	0	0	0	0	0	0	0	0	0	0	0	0	0	0	0	0	0	0	0	0	0	0	0	0	0	0	0	0	0	0	0	0	0	0	1
1724	0	0	0	0	0	0	0	0	0	0	0	0	0	0	0	0	0	0	0	0	0	0	0	0	0	0	0	0	0	0	0	0	0	0	0	0	0	0	0	0	0	0	1	0	5	0	0	0	0
1725	0	0	0	0	0	0	0	0	0	0	0	0	0	0	0	0	0	0	0	0	0	0	0	0	0	0	0	0	0	0	0	0	0	0	0	0	0	0	0	0	0	0	0	0	0	0	1	0	0
1726	0	0	0	0	0	0	0	0	0	0	0	0	0	0	0	0	0	0	0	0	0	0	0	0	0	0	0	0	0	0	0	0	0	0	0	5	39	21	9	9	1	2	4	4	7	1	1	4	9
1727	0	0	0	0	0	0	0	0	0	0	0	0	0	0	0	0	0	0	0	0	0	0	0	0	0	0	0	0	0	0	0	0	0	0	0	0	0	0	0	0	0	0	0	0	0	0	0	0	0
1728	0	0	0	0	0	0	0	0	0	0	0	0	0	0	0	0	0	0	0	0	0	0	0	0	0	0	0	0	0	0	0	0	0	0	0	0	11	0	0	0	4	2	0	0	0	0	4	0	4
1729	0	0	0	0	0	0	0	0	0	0	0	0	0	0	0	0	0	0	0	0	0	0	0	0	0	0	0	0	0	0	0	0	0	0	0	4	0	3	2	0	2	0	2	3	1	31	0	0	4
1730	0	0	0	0	0	0	0	94	0	0	0	0	0	0	0	0	0	0	0	0	0	0	0	0	0	0	0	0	0	0	0	0	0	0	0	0	0	0	0	0	9	1	5	4	4	0	9	5	3
1731	0	0	0	23	0	0	0	0	0	0	0	0	0	0	0	0	0	0	0	0	0	0	0	0	0	0	0	0	0	0	0	0	0	0	0	0	0	0	0	0	0	0	1	0	0	0	1	0	1
1732	0	0	0	0	0	0	0	0	0	0	0	0	0	0	0	0	0	0	0	0	0	0	0	0	62	0	0	0	0	0	109	0	0	0	0	0	3	0	2	0	4	3	0	1	0	0	3	3	1
1733	0	0	0	0	0	0	0	0	0	0	0	0	0	0	0	0	0	0	38	0	0	0	23	187	0	0	0	0	0	0	0	0	0	0	0	17	9	2	2	0	1	0	2	9	41	7	3	22	0
1734	0	0	0	0	0	0	0	120	0	0	0	0	0	0	0	0	0	0	0	0	0	0	0	0	0	0	0	0	0	0	0	0	0	0	0	0	0	4	0	2	3	0	0	2	4	2	0	0	0
1735	0	0	0	11	0	0	0	0	0	0	0	0	0	0	0	0	0	0	0	0	0	0	0	0	0	2	0	0	0	0	0	0	0	0	0	0	0	0	0	0	0	1	2	10	0	0	16	0	0
1736	0	0	0	0	0	0	0	0	0	0	0	0	0	0	0	0	0	0	0	0	0	0	0	0	0	0	0	0	0	0	0	0	0	0	0	0	0	5	4	0	0	0	0	0	0	0	0	0	0
1737	0	40	0	107	1	11	11	0	2	0	3	106	44	176	0	0	1	1	0	1	0	0	0	10	67	230	0	0	38	0	2	40	0	0	2	6	0	0	16	0	53	0	29	10	0	0	43	37	54
1738	0	0	0	0	0	0	0	0	0	0	0	0	0	0	0	0	0	0	0	0	0	0	0	0	0	0	0	0	0	0	0	0	0	0	0	0	0	0	0	0	0	0	0	0	0	0	0	0	0
1739	0	0	0	0	0	0	0	0	0	0	0	0	0	0	0	0	0	0	0	0	0	0	0	0	0	0	0	0	0	0	0	0	1	0	0	0	0	0	0	0	0	0	0	0	0	0	0	0	0
1740	0	0	0	0	0	0	0	0	0	0	0	0	0	0	0	0	0	0	0	0	0	0	0	0	0	0	0	0	0	0	0	0	0	0	0	0	0	0	0	0	0	0	0	0	0	1	0	0	0
1741	0	0	0	0	0	0	0	0	0	0	0	0	0	0	0	0	0	0	0	0	0	0	0	0	0	0	0	0	0	0	0	0	0	0	0	0	0	0	0	0	0	0	0	0	0	0	0	0	0
1742	0	0	0	0	0	0	0	0	0	0	0	0	0	0	0	0	0	0	0	0	0	0	0	0	0	0	0	0	0	0	0	0	0	0	0	0	0	0	0	0	0	0	0	0	0	0	0	0	0
1743	0	0	0	0	17	0	0	0	12	1	13	0	0	0	0	10	95	0	1	0	0	0	66	0	36	0	0	0	0	0	131	5	0	0	0	1	0	0	6	0	3	0	6	4	0	0	0	1	0
1744	0	0	0	0	0	0	0	0	0	0	0	0	0	0	20	0	0	0	0	80	11	0	0	0	0	0	0	0	0	0	0	0	0	0	0	0	0	0	1	0	0	0	0	0	1	1	5	6	1
1745	35	0	0	0	1	1	0	0	0	94	28	0	0	0	0	0	0	1	0	0	0	182	12	0	0	0	0	0	0	0	0	0	0	0	0	0	0	0	0	3	11	2	3	0	1	6	0	0	5
1746	0	0	0	0	0	0	0	0	0	26	0	0	0	20	0	0	0	0	0	0	0	0	0	0	0	0	0	0	0	0	0	0	0	0	0	0	0	8	0	0	4	0	0	2	0	1	0	0	0
1747	0	0	0	0	0	0	0	0	0	0	0	0	0	0	0	0	0	0	0	0	0	0	0	0	0	0	0	0	0	0	0	0	0	0	0	0	0	0	0	0	0	0	1	0	0	0	0	0	0
1748	0	0	0	0	0	0	0	0	0	0	0	0	0	0	0	0	0	0	0	0	0	0	0	0	0	0	0	0	0	0	0	0	0	0	0	0	0	0	0	0	1	1	8	1	0	4	2	0	3
1749	121	0	90	46	0	0	80	38	0	141	111	0	35	1	59	0	58	55	0	36	48	0	0	74	0	5	61	82	22	120	0	0	0	0	1	46	12	30	2	0	12	0	5	41	105	22	16	85	3
1750	0	0	0	0	0	0	0	0	0	0	0	0	0	0	0	0	0	0	0	0	0	0	0	0	0	0	0	0	0	0	0	0	0	0	0	0	0	0	0	0	0	0	0	0	0	0	0	0	0
1751	0	0	0	0	0	0	0	17	0	0	0	0	0	0	0	0	0	0	0	0	0	0	0	0	0	0	0	0	0	0	0	0	0	0	0	0	0	0	0	0	1	0	5	6	0	0	0	1	3
1752	0	0	0	0	0	0	0	0	0	0	0	0	0	0	0	0	0	0	0	0	0	0	0	0	0	0	0	0	0	0	0	0	0	0	0	0	0	0	0	0	0	0	0	0	0	0	0	0	0
1753	0	0	0	0	0	0	0	0	0	0	0	0	0	0	0	0	0	0	0	0	0	0	0	0	0	0	0	0	0	0	0	0	0	0	0	0	0	0	0	0	0	0	0	0	0	0	0	0	0
1754	0	0	0	0	0	0	0	0	0	0	0	0	0	0	0	0	0	0	0	0	0	0	0	0	0	0	0	0	0	0	0	0	0	0	0	0	0	2	0	0	0	0	0	1	0	0	0	0	0
1755	0	0	0	0	0	0	0	0	0	0	0	0	0	0	0	0	0	0	0	48	41	0	0	0	0	0	0	0	0	0	0	0	0	0	0	0	0	0	0	1	0	0	0	1	0	2	2	0	1
1756	0	0	0	0	0	0	0	0	0	56	0	0	0	1	0	2	0	0	0	0	0	0	0	0	0	0	0	0	0	0	0	0	0	0	0	2	0	0	1	0	28	0	0	0	3	0	1	0	0
1757	0	0	0	0	0	0	0	0	0	0	0	0	0	0	0	0	0	0	0	0	18	0	0	0	0	0	0	0	29	0	0	82	0	0	0	5	0	0	2	0	0	2	0	0	0	1	0	0	1
1758	0	0	0	0	0	0	0	0	0	0	0	0	0	0	0	0	0	0	0	0	1	0	0	0	0	0	0	0	0	0	0	0	0	0	0	0	0	0	0	0	0	1	1	0	0	0	0	0	0
1759	0	0	0	0	0	0	0	0	0	0	0	0	0	0	0	0	0	0	0	0	0	0	0	0	0	0	0	0	0	0	0	0	0	0	0	0	22	0	0	0	1	1	0	1	15	0	1	6	0
1760	0	0	1	0	0	0	0	0	0	0	148	0	0	0	23	40	0	0	0	0	0	0	0	57	0	0	0	0	0	0	0	0	59	93	0	0	0	0	3	0	7	0	1	1	0	0	12	0	1
1761	43	22	0	0	0	158	0	0	0	0	73	99	0	0	0	0	0	0	0	0	38	0	0	0	0	0	0	0	0	0	0	0	0	0	0	47	11	26	22	18	25	20	11	30	10	4	46	20	15
1762	0	0	0	0	0	0	0	0	0	0	0	0	0	0	0	0	0	0	0	0	0	0	0	8	0	0	0	0	0	0	0	0	0	0	0	4	10	2	22	0	32	1	5	6	2	2	14	1	1
1763	0	0	0	0	0	0	0	0	0	0	0	0	0	0	0	0	0	0	0	0	0	0	0	0	0	0	0	0	0	0	0	0	0	0	0	3	2	4	0	0	0	4	2	1	0	1	0	5	0
1764	0	0	0	0	0	0	0	0	0	0	0	0	0	0	0	0	0	0	0	0	0	0	0	0	0	0	0	0	0	0	0	0	0	0	0	1	5	0	1	6	1	3	0	0	0	0	0	0	1
1765	0	0	0	0	0	0	0	0	0	0	0	0	0	0	0	0	0	0	0	0	0	0	0	0	0	0	0	0	0	0	0	0	0	0	0	0	0	6	0	0	4	18	5	0	3	264	1	1	6
1766	0	0	0	0	0	0	0	0	0	0	0	0	0	0	0	0	0	0	0	0	0	0	0	0	0	0	0	0	0	0	0	0	0	0	0	0	0	0	0	0	0	0	0	0	0	16	0	0	1
1767	0	0	0	0	0	0	0	0	0	0	0	0	0	0	0	0	0	0	0	0	0	0	0	0	0	0	0	0	0	0	0	0	0	0	0	0	0	0	0	0	0	0	0	0	0	0	0	0	0
1768	0	0	0	69	0	42	0	36	0	160	0	0	0	0	0	0	0	62	0	88	15	0	3	0	0	0	0	0	0	0	0	79	0	0	0	7	8	7	5	3	2	3	2	2	4	3	2	2	7
1769	0	0	0	0	0	0	0	0	0	0	0	0	0	0	0	0	0	0	0	0	0	0	0	0	0	0	0	0	0	0	0	0	0	0	0	0	0	0	0	11	4	14	9	1	1	103	0	1	6
1770	0	0	0	0	0	0	0	0	0	0	0	0	0	0	0	0	0	0	0	0	0	0	0	0	0	0	0	0	0	0	0	0	0	69	0	0	0	0	0	3	0	1	0	0	1	0	0	0	0
1771	0	0	0	0	0	0	0	0	0	0	0	0	0	0	0	0	0	0	0	0	0	0	0	0	0	0	0	0	2	0	0	0	0	39	0	2	4	8	0	1	2	2	0	1	0	0	0	11	0
1772	0	0	0	0	0	0	0	0	0	0	0	0	0	0	0	0	0	0	0	0	0	0	0	0	0	0	0	0	0	0	0	0	0	0	0	0	0	0	0	0	0	0	0	0	0	0	0	0	0
1773	10	0	0	0	0	0	0	0	0	0	0	0	0	0	0	0	0	46	0	0	0	0	11	0	0	0	0	0	0	0	0	186	0	0	0	7	0	7	7	2	7	0	2	3	0	0	24	6	11
1774	0	0	0	0	0	0	0	0	0	0	0	0	0	0	0	0	0	0	0	0	0	0	0	0	0	0	0	0	0	0	0	0	0	0	0	0	0	0	0	1	0	0	0	0	0	0	0	0	0
1775	0	0	0	0	0	0	0	0	0	0	0	0	0	0	0	0	0	0	0	0	0	0	0	0	0	0	0	0	0	0	0	0	0	0	0	0	0	3	0	0	0	0	0	0	1	0	0	0	1
1776	0	0	0	0	67	0	0	0	209	0	85	0	0	0	0	18	0	0	0	0	25	0	0	0	0	0	0	0	0	0	0	0	0	0	0	13	0	0	0	3	5	26	8	3	1	4	0	0	0
1777	0	0	0	0	0	0	0	0	0	0	0	0	0	0	0	0	0	0	0	0	0	0	0	0	0	0	0	0	0	0	0	0	0	0	0	0	0	0	0	0	1	1	0	0	1	0	0	0	0
1778	0	0	0	0	0	0	0	0	0	0	0	0	0	0	0	0	0	0	0	0	0	0	0	0	0	0	0	0	0	0	0	0	0	0	0	0	0	0	0	0	0	0	0	0	0	0	0	0	0
1779	0	0	0	0	0	0	0	0	0	109	0	0	0	0	0	0	0	0	0	0	0	0	0	0	0	0	0	0	0	0	0	0	0	0	0	0	0	0	0	5	2	1	0	3	1	0	0	0	1
1780	0	0	0	0	0	0	0	0	0	0	66	0	0	0	0	0	0	0	0	0	0	0	0	0	0	0	0	0	0	0	0	0	0	0	0	11	67	34	30	56	4	7	23	13	16	2	23	29	21
1781	0	0	0	0	0	0	0	0	0	0	0	0	0	0	0	0	0	0	0	0	0	0	0	0	0	0	0	0	0	0	0	0	0	0	0	0	0	0	0	0	0	0	0	0	0	0	0	0	0
1782	0	0	0	0	0	0	0	0	0	0	0	0	0	0	0	0	0	0	0	0	0	0	0	0	0	0	0	0	0	0	0	0	0	0	0	0	0	0	0	0	0	0	0	0	0	0	0	0	0
1783	0	0	0	0	0	0	0	0	0	0	0	0	0	0	0	0	0	0	0	0	0	0	0	0	0	0	0	0	0	0	0	0	0	0	0	0	0	0	0	0	0	0	0	0	0	0	0	0	0
1784	0	0	0	0	0	0	0	0	0	113	1	0	0	0	0	0	0	0	0	0	0	0	0	0	0	0	0	0	0	0	0	0	0	0	0	0	0	0	0	0	0	2	0	0	0	1	2	0	0
1785	0	0	0	0	0	0	0	0	0	0	0	0	0	0	0	0	0	0	0	0	0	0	0	0	0	0	0	0	0	0	0	0	0	0	0	0	0	0	0	0	0	0	0	0	0	0	0	0	0
1786	0	0	0	0	0	0	0	0	0	0	0	0	0	0	0	0	0	0	0	0	0	0	0	0	0	0	0	0	0	0	0	0	0	0	0	1	0	0	0	3	1	0	2	0	0	2	0	2	4
1787	0	0	0	40	0	0	0	0	0	0	0	0	0	0	0	0	42	0	0	0	0	0	0	0	0	0	0	0	0	0	0	0	0	0	0	4	36	13	64	13	4	6	39	79	3	4	18	26	74
1788	0	0	0	0	0	0	0	0	0	0	0	0	0	0	0	0	0	0	0	0	0	109	0	0	0	115	0	0	0	0	0	0	0	0	0	0	0	0	0	0	7	0	2	39	2	1	1	6	1
1789	0	0	0	0	0	0	0	0	0	0	0	0	0	0	0	0	0	0	0	0	0	0	17	0	0	0	0	0	0	0	0	0	0	0	0	4	0	0	2	0	18	0	16	1	1	1	4	7	1
1790	0	0	0	0	0	0	0	0	0	0	0	0	0	0	0	0	0	0	0	0	0	0	0	0	0	0	0	0	0	0	0	0	0	0	0	0	0	7	4	0	0	2	1	4	2	0	3	2	5
1791	0	0	0	0	0	0	0	0	4	0	0	0	0	22	74	0	132	0	0	61	0	0	0	0	0	0	0	0	0	0	0	0	0	0	0	6	3	0	3	0	25	0	2	21	53	12	1	75	6
1792	0	0	0	0	0	0	0	0	0	0	0	0	0	0	0	0	0	0	0	0	0	0	0	0	0	0	0	0	0	0	0	0	0	0	0	0	0	0	0	0	0	0	0	0	0	0	0	0	0
1793	0	0	0	0	0	0	0	0	0	0	0	0	0	0	0	0	0	110	0	0	6	0	0	0	0	0	0	0	0	0	0	0	0	0	0	0	0	1	0	6	0	0	0	0	0	4	0	0	0
1794	0	0	0	0	0	0	0	0	0	0	0	0	0	0	0	0	0	0	0	0	0	0	0	0	0	0	0	0	0	0	0	0	0	0	0	0	0	0	0	0	0	0	0	0	0	0	0	0	0
1795	0	0	0	0	0	0	0	0	0	0	0	0	0	0	0	0	0	0	0	0	0	0	0	0	0	0	0	0	0	0	0	0	0	0	0	4	8	15	3	11	0	2	3	0	4	7	3	1	7
1796	0	0	0	0	0	0	0	0	0	0	0	0	0	0	0	0	0	0	0	0	0	0	0	0	0	0	0	0	0	0	0	0	0	0	0	0	0	0	0	0	0	0	0	0	0	0	0	0	0
1797	0	0	0	0	0	0	0	0	0	0	0	0	0	0	0	0	0	0	0	0	0	0	0	0	0	0	0	0	0	0	0	0	0	0	0	3	0	0	0	0	0	0	0	0	0	0	2	0	0
1798	0	0	0	0	0	68	0	0	0	56	0	0	0	149	0	0	0	0	0	0	0	0	0	0	0	0	0	0	0	0	0	0	0	0	0	8	17	16	8	26	12	3	12	9	9	7	11	15	23
1799	0	0	0	0	0	0	0	0	0	0	39	0	0	0	0	0	0	0	0	0	0	0	0	0	0	0	0	0	0	0	0	0	0	0	0	0	0	0	0	0	1	5	2	0	0	0	0	1	0
1800	0	0	0	0	0	0	0	54	0	0	0	0	0	0	0	7	0	0	0	0	1	0	0	0	0	0	0	0	240	68	0	0	0	0	26	16	0	3	1	1	1	0	0	27	0	12	3	7	6
1801	0	0	0	0	0	63	0	0	0	0	0	0	0	0	0	0	0	0	0	1	0	0	0	0	0	0	0	0	0	0	0	0	0	0	0	0	0	0	0	0	0	0	0	2	0	1	0	0	0
1802	0	0	0	0	0	0	0	0	0	0	0	0	0	0	0	0	0	0	0	0	0	0	0	0	0	0	0	0	0	0	0	0	0	0	0	0	0	3	0	0	3	0	2	0	0	1	0	0	0
1803	0	0	0	0	0	0	0	0	0	0	0	0	0	0	0	0	0	0	0	0	0	0	0	0	0	0	0	0	0	0	0	0	0	0	0	0	0	0	0	0	0	0	1	0	0	0	0	0	3
1804	0	0	0	0	0	0	0	0	0	0	0	0	0	0	0	2	1	0	0	0	0	0	3	0	0	0	0	0	2	57	0	67	18	0	0	1	0	0	0	0	0	0	0	4	0	0	1	0	0
1805	0	0	0	0	0	0	0	0	0	0	0	0	0	0	0	0	0	0	0	0	0	0	0	0	0	0	0	0	0	0	0	90	0	0	2	4	1	0	0	0	0	0	0	0	0	0	0	0	0
1806	0	0	0	0	0	0	0	0	0	0	0	0	0	0	0	0	0	0	0	0	0	0	0	0	0	0	0	0	0	0	0	0	0	0	0	0	0	0	0	0	1	0	1	1	1	0	4	0	3
1807	0	10	0	3	0	0	14	0	0	0	0	0	1	0	0	0	0	0	0	0	0	0	0	0	0	2	0	0	1	0	0	4	0	0	0	0	0	0	0	6	0	0	19	7	0	0	0	0	10
1808	0	0	0	0	0	0	0	0	0	0	0	0	0	0	0	0	0	0	0	0	0	0	0	0	0	0	0	0	0	0	0	0	0	0	0	0	0	0	0	0	1	0	0	0	0	0	0	0	0
1809	0	0	0	0	0	0	0	0	0	0	0	0	0	0	0	0	0	0	0	0	0	0	0	0	0	0	0	0	0	0	0	0	0	0	0	0	0	0	0	0	0	0	0	0	0	2	1	0	0
1810	0	0	0	17	62	0	0	0	0	0	0	0	0	0	0	0	0	0	0	0	0	0	0	0	0	0	0	0	0	0	0	0	0	0	0	1	20	0	0	11	0	0	1	0	2	0	0	0	2
1811	0	0	0	0	0	0	0	0	0	0	0	0	0	0	0	0	0	0	0	0	0	0	0	0	0	0	0	0	0	1	0	0	0	0	0	6	0	6	0	0	1	0	1	8	0	2	3	1	0
1812	0	0	0	0	0	0	0	0	0	0	0	0	0	0	0	0	0	0	0	0	0	0	0	0	0	0	0	0	0	0	0	0	0	0	0	0	0	0	0	0	0	0	0	0	0	0	0	0	0
1813	0	0	0	0	0	0	90	0	1	0	0	0	0	0	0	0	0	7	0	0	43	0	0	0	0	0	0	61	0	0	0	0	0	0	0	5	20	0	0	0	12	6	4	10	3	10	1	16	2
1814	0	0	0	0	0	0	0	0	0	0	0	0	0	0	0	0	0	0	0	0	0	0	0	0	0	0	0	0	0	0	0	0	0	0	0	5	7	0	0	3	0	0	0	0	0	0	2	2	0
1815	0	0	0	0	0	0	0	0	0	0	0	0	0	0	0	0	0	0	0	0	0	0	0	0	0	0	0	0	0	0	0	0	0	0	0	0	0	0	0	0	0	0	0	0	0	0	0	0	0
1816	0	0	0	0	0	0	0	0	0	0	0	0	0	0	1	0	0	0	35	124	0	0	302	0	0	0	0	0	0	0	0	0	0	0	0	0	0	0	0	0	31	6	11	6	3	10	15	1	5
1817	0	0	0	0	0	0	0	0	0	0	0	0	0	0	0	0	0	0	0	0	0	0	0	0	0	0	0	0	0	0	0	0	0	0	0	4	0	0	0	0	0	0	0	0	0	0	0	0	0
1818	0	0	0	0	0	0	0	0	0	0	0	0	0	0	0	0	52	0	0	0	0	0	0	0	0	0	0	0	0	0	0	0	0	0	0	1	0	1	5	0	1	0	0	0	0	0	0	0	0
1819	0	0	34	0	0	0	0	0	0	0	0	0	0	0	0	89	0	0	0	0	0	0	0	0	0	0	0	0	0	0	0	0	0	0	0	0	0	1	0	5	7	2	4	4	5	4	10	0	7
1820	1	155	141	79	31	49	0	19	19	131	0	11	138	72	58	0	133	0	100	165	108	0	19	114	0	298	47	118	0	133	0	109	0	38	1	69	2	31	2	4	8	0	10	22	80	23	1	57	4
1821	0	0	0	0	0	0	0	0	0	0	0	0	0	0	0	0	0	0	0	0	0	0	0	0	0	0	0	0	0	0	0	0	0	0	0	1	0	0	0	0	0	0	1	0	0	0	0	1	0
1822	0	0	0	0	0	0	0	0	0	0	0	0	0	0	0	0	0	0	0	0	0	0	0	0	0	0	0	0	0	0	0	0	0	0	0	1	3	0	0	0	8	0	3	1	3	0	0	0	5
1823	0	0	0	0	0	0	0	0	0	0	0	0	0	0	0	0	0	0	0	0	0	0	0	0	0	0	0	0	0	0	0	0	0	0	0	1	11	4	5	4	2	1	0	0	0	1	0	5	1
1824	0	0	0	0	0	0	0	0	0	0	0	0	0	0	0	0	0	0	0	0	0	0	0	0	0	0	0	0	0	0	0	0	0	0	0	0	0	0	0	0	0	0	0	0	0	0	0	0	0
1825	0	0	0	0	0	0	0	0	0	0	0	0	0	0	0	0	0	0	0	0	0	0	0	0	0	0	0	0	0	0	0	0	0	0	0	0	0	5	0	0	0	0	0	0	0	2	2	0	1
1826	0	0	0	0	0	0	0	0	0	0	0	0	0	0	0	0	0	0	0	0	0	0	0	0	0	0	0	0	0	0	0	0	0	0	0	0	0	0	0	0	0	1	0	0	4	0	0	0	0
1827	0	0	0	0	0	0	0	0	0	0	0	0	0	0	0	0	0	0	0	0	0	0	0	0	0	0	0	0	0	0	0	0	0	0	0	0	0	0	0	0	4	0	0	1	0	0	0	0	0
1828	0	0	0	0	0	0	0	0	0	0	0	103	0	0	31	0	0	1	0	0	0	0	0	0	0	0	0	0	0	0	0	0	0	0	0	8	3	12	3	0	24	3	9	7	8	38	11	5	3
1829	43	0	0	0	32	0	0	0	0	0	0	0	0	0	0	0	0	0	0	0	0	0	0	0	0	0	0	0	0	0	0	0	0	0	0	6	5	14	12	7	0	1	1	6	2	1	9	8	3
1830	0	0	0	0	0	0	0	0	0	0	0	0	0	0	0	0	0	0	0	0	0	0	0	0	0	0	0	0	0	0	0	0	0	0	0	0	0	0	0	0	1	0	3	0	0	0	0	0	0
1831	0	0	0	0	0	0	0	0	0	0	0	0	0	0	0	0	0	0	0	0	0	0	0	0	0	0	0	0	0	0	0	0	0	0	0	0	0	0	0	0	0	0	0	0	0	0	0	0	0
1832	0	0	0	0	0	0	0	0	0	0	0	0	0	0	0	0	0	0	0	0	0	0	0	0	0	0	0	0	0	0	0	0	0	0	0	0	0	0	0	0	0	0	0	0	0	0	0	0	0
1833	0	0	0	0	0	0	0	0	0	0	0	0	0	0	0	0	0	0	0	0	0	0	0	0	0	0	0	0	0	0	0	0	0	0	0	0	0	0	0	0	0	0	0	0	0	0	0	0	0
1834	11	0	0	0	118	0	0	0	206	0	0	52	0	103	0	0	0	0	0	107	19	0	1	0	0	154	94	0	0	2	0	0	0	0	0	22	0	3	2	3	16	3	6	10	9	5	4	12	5
1835	0	0	0	0	0	0	0	0	0	0	0	0	0	0	0	0	0	0	0	0	0	0	0	0	0	0	0	0	0	0	0	0	0	0	0	0	0	0	0	0	6	0	0	0	0	0	0	0	0
1836	27	68	0	119	0	0	0	0	62	155	0	0	0	0	0	0	22	0	0	88	16	251	0	0	0	0	0	84	3	42	0	0	0	0	0	12	13	7	0	2	145	3	7	11	40	7	7	21	1
1837	0	0	0	0	0	0	0	0	0	0	0	0	0	0	0	0	0	0	0	0	0	0	0	0	0	0	0	0	0	0	0	0	0	0	0	8	36	28	1	16	6	6	7	4	9	1	6	16	7
1838	0	0	0	0	0	0	0	0	0	0	0	0	0	0	0	0	0	0	0	0	0	0	0	0	0	0	0	0	0	0	0	0	0	0	0	3	0	5	0	10	0	0	0	0	0	0	1	1	0
1839	0	0	0	0	0	0	0	0	0	0	0	0	0	0	0	0	0	0	0	0	0	0	0	0	0	0	0	0	0	0	0	0	0	0	0	0	0	0	0	0	0	0	0	0	0	0	0	0	0
1840	0	0	0	0	0	0	0	0	0	0	0	0	0	0	0	0	0	0	0	0	0	0	0	0	0	0	0	0	0	0	0	0	0	0	0	0	0	5	1	1	1	0	0	1	0	0	0	0	3
1841	0	0	0	0	0	0	0	0	0	0	0	0	0	0	0	0	0	0	0	0	0	0	0	0	0	0	0	0	0	0	0	0	0	0	0	0	0	0	2	1	0	0	0	0	0	0	0	0	0
1842	0	0	0	0	0	0	0	0	0	0	0	0	0	0	0	0	0	0	0	0	0	0	0	0	0	0	0	0	0	0	0	0	0	0	0	0	0	0	0	0	2	1	0	3	0	0	0	0	1
1843	0	0	0	0	0	0	0	0	0	0	0	0	0	0	0	0	0	0	0	0	0	0	0	0	0	0	0	0	0	0	0	0	0	0	0	0	0	0	0	0	0	0	0	0	0	0	0	0	0
1844	0	43	0	0	0	0	0	0	0	0	0	0	0	1	0	0	0	0	0	0	0	0	0	0	0	0	0	0	0	131	0	0	0	0	0	42	0	10	2	0	0	2	2	42	1	4	10	8	3
1845	0	0	0	0	0	0	0	0	0	0	0	0	0	0	0	0	0	0	0	0	0	0	0	0	0	0	0	0	0	0	0	0	0	0	0	0	0	0	0	4	0	0	0	0	0	0	0	0	0
1846	0	0	0	0	0	0	0	0	0	0	0	0	0	0	0	0	0	0	0	0	0	0	0	0	164	0	0	0	0	0	0	0	0	0	0	0	0	0	0	0	0	0	2	0	0	0	0	0	0
1847	0	0	0	0	0	0	0	0	0	0	0	0	0	0	0	0	0	0	0	0	0	0	0	0	0	0	188	0	0	0	0	0	0	0	0	0	0	0	2	0	4	6	1	1	0	0	4	5	0
1848	24	88	0	0	0	0	130	0	0	15	76	0	37	0	0	107	38	0	0	0	0	0	0	0	0	0	0	0	0	0	0	0	0	0	80	2	0	2	7	1	17	4	3	4	0	2	0	0	5
1849	0	0	70	0	0	0	3	0	0	0	0	116	53	0	0	0	0	0	0	0	0	0	0	0	174	226	0	0	82	108	0	0	0	0	0	25	5	4	8	0	3	2	0	31	100	11	0	66	0
1850	0	0	0	0	0	0	0	0	0	0	0	0	0	0	0	0	0	0	0	0	0	0	0	0	0	0	0	0	0	0	0	0	0	0	0	1	6	0	13	8	1	0	9	17	1	0	4	5	7
1851	0	0	0	0	0	0	0	0	0	0	0	0	0	0	0	0	0	0	0	0	0	0	0	0	0	0	0	0	0	0	0	0	0	0	0	3	0	0	3	3	3	0	0	0	0	0	0	0	0
1852	0	0	0	0	0	0	0	0	0	0	0	0	0	0	0	0	0	0	0	0	0	0	0	0	0	0	0	0	0	0	0	0	0	0	0	0	0	0	0	0	0	0	0	0	0	0	0	0	0
1853	0	0	0	0	0	0	0	0	0	0	0	0	0	0	0	0	0	0	0	0	0	0	0	0	0	0	0	0	0	0	0	0	0	0	0	0	4	0	0	0	0	0	0	0	0	0	1	1	0
1854	0	0	0	0	0	0	0	0	0	0	0	0	0	0	0	0	0	0	0	0	0	0	0	0	0	0	0	0	0	0	0	0	0	0	0	0	0	0	0	2	14	1	0	1	0	1	2	0	2
1855	0	0	0	0	0	0	0	0	0	0	0	0	0	0	0	0	0	0	0	0	0	0	0	0	0	0	0	0	0	0	0	0	0	0	0	0	0	0	0	0	1	0	0	0	0	1	0	0	0
1856	0	0	0	0	0	0	0	0	0	0	0	0	0	0	0	0	0	0	0	0	0	0	0	0	0	0	0	0	0	0	0	0	0	0	0	0	0	0	0	0	0	0	0	0	0	0	0	0	0
1857	0	0	0	0	0	0	0	0	0	0	0	0	0	0	0	0	0	0	0	0	0	0	0	0	0	0	0	0	0	0	0	0	0	0	0	0	0	0	0	0	0	0	0	0	0	0	0	2	0
1858	0	0	0	0	0	0	0	0	0	0	0	0	0	0	0	0	0	0	0	0	0	0	0	0	0	0	0	0	0	0	0	0	0	0	0	0	0	0	0	0	3	0	0	0	0	3	1	0	0
1859	48	0	4	0	0	16	0	2	0	0	0	0	0	0	0	2	0	0	5	0	2	0	0	0	0	0	0	0	0	0	0	0	0	52	0	0	0	0	3	0	3	0	0	0	2	0	1	1	0
1860	0	0	0	0	0	0	0	0	0	0	0	0	0	0	0	0	0	0	0	0	0	0	0	0	0	0	0	0	0	0	0	0	0	0	0	0	0	0	0	0	1	0	0	1	0	0	0	0	0
1861	0	1	17	0	0	144	0	7	0	1	1	0	4	1	0	0	0	94	1	4	4	2	0	0	0	0	0	2	0	1	0	1	1	32	0	0	0	1	0	0	3	0	0	0	0	0	1	1	0
1862	0	0	0	0	0	0	0	0	0	0	0	0	0	0	0	0	0	0	0	0	0	0	0	0	0	0	0	0	0	27	0	0	0	0	0	10	2	3	9	9	5	2	4	6	6	1	11	1	1
1863	0	0	0	0	0	0	0	0	0	0	0	0	0	0	0	0	0	0	0	0	0	0	0	0	0	0	0	0	0	0	0	0	0	0	0	0	0	0	0	0	0	0	0	0	0	0	0	0	0
1864	0	0	0	0	0	0	0	0	0	0	0	0	0	0	0	0	0	0	0	0	0	0	0	0	0	0	0	0	0	0	0	0	0	0	0	0	0	0	0	0	0	0	0	0	0	0	0	0	0
1865	0	0	0	0	0	0	0	0	0	0	0	0	0	0	0	0	0	0	0	0	0	0	0	0	0	0	0	0	0	0	0	0	0	0	0	0	0	3	0	1	3	0	0	2	3	0	0	8	6
1866	0	0	0	0	0	0	0	0	0	0	0	0	0	0	0	0	0	0	0	0	0	0	0	0	0	0	0	0	0	0	0	0	0	0	0	1	1	6	1	0	2	0	3	0	0	3	1	0	1
1867	0	0	0	0	0	0	0	0	0	0	0	0	0	0	0	0	0	0	0	0	0	0	0	0	0	0	0	0	0	0	0	0	0	0	0	0	0	4	0	0	0	0	0	0	2	0	1	0	0
1868	0	0	0	0	0	0	0	0	0	0	0	0	0	0	0	0	0	0	0	0	0	0	0	0	0	0	0	0	0	0	0	0	0	0	0	0	4	2	0	0	0	2	0	0	4	0	0	0	3
1869	0	0	0	0	0	0	0	0	0	0	0	0	0	0	0	0	0	0	0	0	0	0	0	0	0	0	0	0	0	0	0	0	0	0	0	2	0	0	0	0	0	1	0	0	5	0	1	2	0
1870	0	0	0	0	0	0	0	0	0	0	0	0	0	0	0	0	0	0	0	0	0	0	0	0	0	0	0	0	0	0	0	0	0	0	157	5	5	8	0	8	3	0	0	4	2	0	6	3	5
1871	0	0	0	0	0	0	0	0	0	0	0	0	0	0	0	0	0	0	0	0	0	0	0	0	0	0	0	0	0	0	0	0	0	0	0	0	0	0	0	0	0	0	0	0	0	0	0	0	0
1872	0	0	0	0	0	0	82	1	0	25	0	0	67	0	0	0	0	0	0	0	0	0	0	0	0	0	0	0	0	0	0	0	0	0	0	8	23	1	10	0	5	3	7	6	7	4	15	12	9
1873	44	0	0	0	0	0	0	0	0	0	0	0	0	0	0	0	0	71	0	0	0	0	20	0	0	0	0	0	0	0	0	0	0	0	60	0	5	11	1	7	0	2	1	0	1	0	0	1	5
1874	0	0	0	0	0	0	0	0	0	0	0	0	0	0	0	0	0	0	0	0	0	0	0	0	0	0	0	0	0	0	0	0	0	0	0	0	0	0	4	7	0	0	0	2	0	0	1	0	2
1875	0	0	0	0	0	0	0	0	0	0	0	0	0	0	0	0	0	0	0	0	0	0	0	0	0	0	0	0	0	0	0	0	0	0	0	1	0	5	2	9	0	2	2	3	1	0	5	0	1
1876	0	0	0	0	0	0	0	0	0	0	0	0	0	0	0	0	0	0	0	0	0	0	0	0	0	0	0	0	0	0	0	0	0	0	0	0	0	0	1	0	0	4	0	1	0	12	0	1	1
1877	0	0	0	0	0	0	0	0	0	0	0	0	0	0	0	0	0	0	0	0	0	0	0	0	0	0	0	0	0	0	0	0	0	0	0	0	3	0	0	0	0	0	0	0	3	0	0	0	0
1878	0	0	0	0	0	0	0	0	0	0	0	0	0	0	0	0	0	0	0	0	0	0	0	0	0	0	0	0	0	0	0	0	0	0	0	0	0	2	0	0	1	0	1	0	0	3	0	0	2
1879	0	0	0	0	0	0	0	0	0	0	0	0	0	0	0	0	0	0	0	0	0	0	0	0	0	0	0	0	0	0	0	0	0	0	0	0	3	0	0	0	0	0	6	0	2	0	0	0	1
1880	0	0	0	0	0	0	0	0	0	0	82	0	0	0	1	0	0	0	0	0	0	0	0	0	0	0	0	0	1	0	0	0	85	0	0	3	16	28	5	20	6	9	4	5	2	2	6	2	7
1881	0	0	0	0	0	0	0	0	0	0	0	0	0	0	0	1	0	0	0	0	0	0	0	0	0	0	0	0	0	0	0	0	0	0	0	0	0	0	0	0	2	0	0	0	0	0	0	0	0
1882	0	0	57	0	0	0	0	0	0	0	0	0	0	0	0	0	0	0	0	0	0	0	0	0	7	0	0	0	0	0	0	0	0	0	0	9	3	6	11	0	5	6	25	22	18	2	28	16	21
1883	0	0	0	0	0	0	0	0	0	0	0	0	0	0	0	0	0	0	0	0	0	0	0	0	0	0	0	0	0	0	0	0	0	0	0	0	9	2	4	6	3	0	1	2	6	2	2	2	1
1884	0	0	0	0	0	0	0	0	0	0	0	0	0	0	0	0	0	0	0	0	0	0	0	0	0	0	0	0	0	0	0	0	0	0	0	7	4	16	0	0	2	0	3	3	1	5	1	3	8
1885	0	0	0	0	0	0	0	0	0	0	0	0	0	0	0	0	0	0	0	0	0	0	0	0	0	0	0	0	0	0	0	0	0	0	0	0	0	0	0	0	0	0	2	0	0	0	0	0	0
1886	55	0	0	0	0	0	0	0	0	0	0	0	0	0	0	0	0	0	0	0	0	0	0	0	0	0	0	0	0	0	0	0	0	0	0	0	0	0	0	0	4	0	0	3	0	0	0	0	0
1887	0	0	0	0	0	0	0	0	0	0	0	0	0	0	29	0	0	0	0	0	0	0	0	0	0	0	0	0	0	0	0	0	0	0	0	21	0	0	2	0	2	0	9	87	0	10	4	1	5
1888	0	0	0	0	0	0	0	0	0	0	0	0	0	0	0	0	0	0	0	0	0	0	0	0	0	0	0	0	0	0	0	0	0	0	0	0	17	2	2	6	3	1	0	0	0	1	0	1	0
1889	0	0	0	0	0	1	0	0	1	0	0	0	0	0	0	0	0	0	0	0	0	0	0	0	0	0	0	0	0	0	0	0	0	0	0	0	0	0	0	0	0	0	4	1	0	1	0	0	0
1890	0	0	0	0	0	0	0	0	0	0	0	0	0	0	0	0	0	0	0	0	0	0	0	0	0	0	0	0	0	0	0	0	0	0	0	0	0	0	0	0	4	0	0	0	0	0	0	0	0
1891	0	0	0	0	0	170	0	0	0	55	0	0	0	0	0	0	0	0	0	0	0	0	0	0	0	0	0	0	0	0	0	0	0	0	0	0	2	0	0	0	2	1	3	2	2	0	2	0	5
1892	0	0	0	0	0	0	0	0	0	0	0	0	0	0	0	0	0	0	0	0	0	0	0	0	0	0	0	0	0	0	0	0	0	0	0	0	0	0	0	0	0	0	0	0	0	0	0	0	0
1893	0	0	0	0	0	0	0	0	0	0	0	0	0	0	0	0	0	0	0	0	0	0	0	0	0	0	0	0	0	0	0	0	0	0	0	0	0	0	0	0	0	0	0	0	0	0	0	0	0
1894	0	0	0	0	0	0	0	0	0	0	0	0	0	0	0	0	0	0	0	0	14	0	0	0	0	0	0	0	0	0	0	0	0	0	0	1	34	15	2	11	8	0	1	3	3	1	8	4	6
1895	49	0	0	0	0	0	0	1	0	0	0	0	0	0	0	0	0	0	0	0	0	0	0	0	0	0	0	0	0	0	0	0	0	0	0	0	0	0	12	0	5	0	5	0	0	0	6	0	6
1896	0	0	0	0	0	0	0	0	0	0	0	0	13	1	0	0	0	10	0	0	0	0	0	0	0	0	0	0	0	0	74	0	0	0	0	23	19	10	11	14	2	8	7	6	3	2	2	3	9
1897	0	0	0	0	0	48	0	126	0	0	0	0	0	0	124	0	0	0	0	0	35	0	0	0	0	0	0	0	0	0	0	0	0	0	0	3	29	10	2	8	9	5	8	0	1	2	0	1	2
1898	0	71	0	0	0	0	0	0	0	0	0	0	0	0	0	0	0	0	0	0	0	0	0	0	0	0	0	0	0	0	0	0	0	0	0	0	0	0	0	0	0	0	0	6	0	0	0	0	0
1899	0	0	0	0	0	0	0	0	0	0	0	0	0	0	0	0	0	0	0	0	0	0	0	0	0	0	0	0	0	0	0	0	0	0	0	0	0	0	0	0	0	0	0	0	0	0	0	0	0
1900	0	94	0	0	0	0	0	0	0	0	0	0	0	0	0	0	0	0	0	0	0	0	0	0	0	0	0	0	0	0	0	0	0	0	0	1	0	1	0	1	0	2	1	2	1	3	5	0	0
1901	0	0	0	0	0	0	0	0	0	0	0	0	0	0	0	0	0	0	0	0	0	0	0	0	0	0	0	0	0	0	0	0	0	0	0	2	0	0	0	0	0	0	0	0	0	0	0	0	0
1902	0	0	0	0	0	0	0	0	0	0	0	0	0	0	0	0	0	0	0	0	0	0	0	0	0	0	0	0	0	0	0	0	0	0	0	0	0	0	0	0	2	0	0	0	0	0	0	0	0
1903	0	0	0	0	0	0	0	0	0	0	0	0	0	0	0	0	0	0	0	0	0	0	172	0	0	0	0	0	1	0	0	0	0	0	0	6	0	0	0	0	0	24	8	10	16	7	0	1	2
1904	75	0	0	0	0	0	0	8	0	33	32	104	0	0	0	0	44	0	0	0	0	0	11	0	0	0	0	0	0	0	0	0	0	0	0	3	6	5	1	6	1	2	1	0	2	1	0	4	0
1905	0	0	0	0	0	0	0	0	0	0	0	0	0	16	0	0	0	0	0	0	0	0	0	0	0	0	0	0	0	0	0	0	0	0	0	0	0	8	2	0	3	0	0	1	0	3	0	0	0
1906	79	64	65	0	0	42	0	0	0	0	54	58	0	96	0	60	105	134	96	134	20	276	0	0	0	0	0	0	101	1	0	210	3	0	9	59	39	35	14	49	7	31	10	13	16	6	38	38	21
1907	0	67	0	0	0	0	0	0	0	0	0	0	0	0	0	0	0	0	0	0	0	0	0	0	0	0	0	0	0	0	0	0	0	0	0	3	0	10	4	9	3	9	7	0	0	160	0	2	3
1908	0	134	49	0	0	0	73	0	114	58	31	0	0	59	36	98	118	88	144	122	50	1	0	0	0	0	71	0	0	47	0	0	0	0	0	28	0	13	57	1	91	8	2	10	2	12	7	0	4
1909	0	0	0	0	0	0	0	0	0	0	0	0	0	0	0	0	0	0	0	0	0	0	0	0	0	0	0	0	0	0	0	0	0	0	0	0	0	0	0	0	0	0	0	0	0	0	0	0	0
1910	0	0	0	0	0	0	0	0	0	0	0	0	0	0	0	0	0	0	0	0	0	0	0	0	0	0	0	0	0	0	0	0	0	0	0	0	0	2	0	0	0	4	0	2	0	0	0	0	0
1911	0	0	0	0	0	0	0	0	0	0	0	0	0	0	0	0	0	0	0	0	0	0	0	0	0	0	0	0	0	0	0	0	0	0	0	0	0	0	0	0	1	0	0	0	0	0	0	0	0
1912	77	0	65	0	0	0	0	41	0	0	0	0	0	0	0	0	0	0	0	0	29	0	0	0	0	0	0	0	52	0	0	0	42	0	0	30	1	10	4	0	26	34	4	37	1	4	4	12	4
1913	0	0	0	0	0	0	0	0	0	0	0	0	0	0	0	0	0	0	0	0	0	0	0	0	0	0	0	0	0	0	0	0	0	0	0	4	6	9	10	6	5	2	6	3	9	1	3	12	7
1914	0	0	0	0	0	0	0	0	0	0	0	0	0	0	0	0	0	0	0	0	0	0	0	0	0	0	0	0	0	0	0	0	0	0	0	0	0	3	0	0	1	6	1	0	0	84	0	0	3
1915	0	0	0	0	0	0	0	0	0	0	0	0	0	0	0	0	0	0	0	0	0	0	0	0	0	0	0	0	0	0	0	0	0	0	0	1	3	0	0	4	0	2	0	0	0	1	0	1	0
1916	0	0	0	0	0	0	0	0	0	0	0	0	0	0	0	0	0	0	0	0	0	0	0	0	0	0	0	0	0	0	0	0	0	0	0	1	0	0	0	0	0	1	0	0	0	0	0	0	0
1917	0	0	0	0	0	0	0	0	0	0	0	0	0	0	0	0	0	0	0	0	0	0	0	0	0	0	0	0	0	0	82	0	0	0	0	0	0	0	0	2	0	0	0	0	0	0	0	0	1
1918	0	0	0	0	0	0	0	0	0	0	0	0	0	0	0	0	0	0	0	0	0	0	0	0	0	0	0	0	0	0	0	0	0	0	0	0	0	3	0	0	0	0	0	0	0	0	0	0	0
1919	0	0	0	0	0	0	0	0	0	0	0	0	0	0	0	0	0	0	0	0	0	0	0	0	0	0	0	0	0	0	0	0	0	0	0	0	0	0	0	0	4	0	0	0	0	0	0	0	0
1920	0	0	0	0	0	0	0	0	0	0	0	0	0	0	0	0	0	0	0	0	0	0	0	0	0	0	0	0	0	0	0	0	0	0	0	10	6	0	0	2	0	0	5	8	4	0	0	0	15
1921	33	0	31	104	2	0	0	0	51	123	0	0	0	0	0	0	0	0	0	0	0	0	0	0	0	0	0	0	0	0	0	0	0	0	0	9	34	16	10	9	2	7	6	8	7	1	8	9	6
1922	0	0	0	0	0	0	0	0	0	0	0	0	0	0	0	0	0	0	0	0	0	0	0	0	0	0	0	0	0	0	0	0	0	0	0	0	0	17	4	0	1	4	8	0	2	0	3	5	0
1923	0	0	0	0	0	0	0	0	0	0	0	0	0	0	0	39	0	0	0	0	43	0	0	0	0	0	0	0	0	0	0	0	0	0	0	17	37	15	11	21	3	4	11	1	1	9	11	3	6
1924	0	0	0	0	0	0	0	0	0	0	0	0	0	0	0	0	0	0	0	0	0	0	0	0	0	0	0	0	0	0	0	0	0	0	0	0	0	0	0	0	0	0	0	3	0	0	0	0	0
1925	73	0	0	98	135	140	0	0	1	0	0	0	0	15	0	0	0	0	0	43	0	0	0	0	0	0	0	0	0	0	0	0	0	0	0	0	0	0	0	1	0	2	0	3	0	2	0	6	6
1926	0	0	0	0	0	0	0	0	0	0	0	0	0	0	0	0	0	0	0	0	0	0	0	0	0	0	0	0	0	0	0	0	0	0	0	0	0	0	0	0	0	0	0	0	0	0	0	0	0
1927	0	0	0	0	0	0	0	0	0	0	0	0	29	0	0	0	0	0	0	0	0	0	0	0	0	0	0	0	0	0	0	0	0	0	0	4	4	4	1	4	1	0	2	1	5	0	8	5	0
1928	0	0	0	0	0	0	0	0	0	0	0	0	0	0	0	0	0	0	0	0	0	0	0	0	0	0	0	0	0	0	0	0	0	0	0	1	0	0	0	0	0	0	0	0	0	0	0	0	0
1929	0	0	0	0	0	0	0	0	0	0	0	0	0	0	0	0	0	0	0	0	0	0	0	0	0	0	0	0	0	0	0	0	0	0	0	6	5	1	5	11	2	2	0	0	1	0	0	0	3
1930	0	0	0	0	0	0	0	0	0	0	41	0	0	0	1	0	0	0	0	0	0	0	0	0	0	0	0	0	0	0	0	0	0	0	0	4	0	0	2	0	0	0	0	0	7	0	2	1	0
1931	0	0	0	0	0	0	0	0	0	0	0	0	0	0	0	0	0	0	0	0	0	0	0	0	0	0	0	0	0	0	0	0	0	0	0	0	6	2	0	2	0	0	0	1	1	0	4	3	13
1932	0	0	0	0	0	0	0	0	0	0	0	0	0	0	0	0	0	0	0	0	0	0	0	0	0	0	0	0	0	0	0	0	0	0	0	0	0	0	0	0	2	0	0	0	1	1	0	0	0
1933	0	0	0	27	0	0	0	0	0	0	0	0	0	0	0	0	0	0	0	0	0	0	0	0	0	0	0	0	0	0	0	0	117	0	0	0	0	0	0	0	35	0	6	0	0	0	0	0	2
1934	0	0	0	0	0	0	0	0	0	0	0	0	0	0	0	0	0	0	0	0	0	0	0	0	0	0	0	0	0	0	0	0	0	0	0	0	0	0	0	7	0	0	0	0	0	0	0	0	0
1935	0	0	0	0	0	0	0	0	0	0	0	0	0	0	0	0	0	0	0	0	0	0	0	0	0	0	0	0	0	0	0	0	0	0	0	37	7	11	3	2	5	2	9	81	3	7	10	5	1
1936	0	0	0	0	0	0	2	1	0	0	0	34	0	0	0	1	0	0	0	18	0	0	0	0	0	0	0	0	0	0	0	0	1	0	1	0	0	0	0	2	0	0	0	0	0	0	0	0	0
1937	0	0	0	0	0	0	0	0	0	0	0	0	0	0	0	0	0	0	0	0	0	0	0	0	0	0	0	0	0	0	0	0	0	0	0	0	0	0	0	0	2	0	0	0	0	0	0	0	0
1938	0	0	0	0	0	0	6	0	0	0	0	0	0	0	0	0	0	0	0	0	0	0	0	0	0	0	0	9	6	18	3	0	0	0	0	0	0	0	0	0	0	0	0	0	0	0	0	0	0
1939	0	0	0	0	0	0	0	0	0	0	0	0	0	0	0	0	0	0	0	0	0	0	0	0	0	0	0	0	0	0	0	0	0	0	0	2	4	0	0	2	2	1	3	0	2	1	1	1	0
1940	0	0	0	0	0	0	0	0	0	0	0	0	0	0	0	0	0	0	0	0	0	0	0	0	0	0	0	0	0	0	0	0	0	0	0	3	0	0	0	0	0	0	0	0	1	0	0	0	0
1941	0	0	0	0	0	0	0	0	0	0	0	0	0	0	0	0	0	0	0	0	0	0	0	0	0	0	0	0	0	0	0	0	0	0	0	7	9	3	0	5	1	5	2	2	3	5	7	10	5
1942	0	0	0	0	0	0	0	0	0	0	0	0	0	0	0	0	0	0	0	1	0	0	0	0	0	0	0	0	0	0	0	0	0	0	0	4	19	1	2	1	1	2	1	0	1	0	0	0	5
1943	0	0	0	0	0	0	0	0	0	0	0	0	0	0	0	0	0	0	0	0	0	0	0	0	0	0	0	0	0	0	0	0	0	0	0	0	0	6	0	0	0	0	0	0	0	0	0	0	0
1944	0	0	0	0	0	0	0	0	0	0	0	0	0	0	0	0	0	0	0	0	0	0	0	0	0	0	0	0	0	0	0	0	0	0	0	0	0	0	1	4	1	0	0	0	0	26	0	0	2
1945	0	0	0	0	0	0	0	0	0	0	0	0	0	0	0	0	0	0	0	0	0	0	0	0	0	0	0	0	0	0	0	0	0	0	0	0	0	0	0	0	0	1	1	0	0	0	1	0	0
1946	0	0	0	0	0	0	0	0	0	0	0	0	0	0	0	0	0	0	0	0	0	0	0	0	0	0	0	0	0	0	0	0	0	0	0	0	0	0	37	0	0	0	6	5	0	0	2	7	4
1947	0	0	0	0	0	0	0	0	0	0	0	0	0	0	0	0	0	0	0	0	0	0	0	0	0	0	0	0	0	0	0	0	0	0	0	0	0	0	0	0	0	0	0	0	0	0	0	0	0
1948	0	0	0	0	0	0	0	0	0	0	0	0	0	0	0	0	0	0	0	0	0	0	0	0	0	0	0	0	0	0	0	0	0	0	0	0	0	0	0	0	0	0	0	0	0	0	0	0	0
1949	0	0	0	0	0	0	0	0	0	0	0	0	0	0	0	0	0	0	0	0	0	0	0	0	0	0	0	0	0	0	0	0	0	0	0	1	0	0	0	0	0	2	0	0	0	0	0	0	0
1950	0	0	42	0	0	0	0	0	49	62	0	0	0	0	0	0	0	0	0	0	0	0	0	0	0	6	0	0	12	0	0	46	0	0	0	2	0	0	4	7	35	0	5	0	1	0	5	0	0
1951	0	0	0	0	0	0	0	0	0	0	0	0	0	0	0	0	0	0	0	0	0	0	0	0	0	0	0	0	0	0	0	0	0	0	0	1	1	4	4	0	2	0	0	0	0	1	0	1	0
1952	0	1	0	0	0	0	4	0	53	24	0	0	0	0	0	0	0	36	0	1	1	0	21	0	0	0	2	0	0	86	0	0	0	0	0	10	9	2	24	6	3	41	41	7	25	9	30	17	12
1953	0	0	0	0	0	0	0	0	0	0	0	0	0	0	0	0	0	0	0	0	0	0	0	0	0	0	0	0	0	0	0	0	0	0	0	0	0	0	0	0	9	0	1	0	2	1	1	0	0
1954	0	0	0	0	0	0	0	0	0	0	0	0	0	0	0	0	0	0	0	0	0	0	0	0	0	0	0	0	0	0	0	0	0	0	0	0	0	0	0	0	0	0	0	0	0	0	0	0	0
1955	0	0	0	0	0	0	0	0	0	0	0	0	0	0	0	0	0	0	0	0	0	0	0	0	0	0	0	0	0	0	0	0	0	0	0	4	2	0	0	0	10	1	6	4	2	0	2	0	3
1956	0	0	0	0	0	0	0	0	0	0	0	0	0	0	0	0	0	0	0	0	0	0	0	0	0	0	0	0	0	0	0	0	0	0	0	0	0	0	5	0	0	0	0	0	0	0	1	0	0
1957	0	0	0	0	0	0	0	0	0	0	0	0	0	0	0	0	0	0	0	0	0	0	0	0	0	0	0	0	0	0	0	0	0	0	0	0	0	0	0	0	0	0	0	0	0	0	0	0	0
1958	0	0	0	0	0	0	0	0	0	0	0	0	0	0	0	0	0	0	0	0	0	0	0	0	0	0	0	0	0	0	0	0	0	0	0	0	7	15	0	2	0	2	0	0	3	0	1	1	3
1959	0	0	0	0	0	0	0	0	0	0	0	0	0	0	0	0	0	0	0	0	0	0	62	0	0	0	0	0	0	0	0	0	0	0	0	3	0	0	0	2	0	0	0	1	0	2	7	0	0
1960	140	30	31	3	120	39	1	37	46	113	223	0	40	377	160	54	39	174	190	153	117	1	0	0	0	0	1	71	0	77	2	201	109	119	0	4	0	4	2	0	24	23	2	12	23	17	4	23	12
1961	0	0	0	0	0	0	0	0	0	0	0	0	0	0	0	0	0	0	0	0	0	0	0	0	0	0	0	0	0	0	0	0	0	0	0	0	0	0	0	2	0	13	1	1	0	43	0	0	0
1962	0	0	0	0	0	0	0	0	0	0	0	0	0	0	0	0	0	0	0	0	0	0	0	0	0	0	0	0	0	0	0	0	0	0	0	0	0	0	0	0	0	0	0	0	0	0	0	0	0
1963	0	0	0	0	0	0	0	0	0	0	0	0	0	0	0	0	0	0	0	0	0	0	0	0	0	0	0	0	0	0	0	0	0	0	0	0	0	0	0	0	0	0	0	0	0	1	0	0	0
1964	0	0	0	0	0	0	0	0	0	0	0	0	0	0	0	0	0	0	0	0	0	0	0	0	0	0	0	0	0	0	0	0	0	0	0	0	2	0	0	0	0	0	0	0	0	0	2	0	1
1965	0	0	0	0	0	0	0	0	0	0	0	0	0	0	0	0	0	0	0	0	0	0	0	0	0	0	0	0	0	0	0	0	0	0	0	0	0	0	0	0	0	0	0	0	0	0	0	0	0
1966	0	0	0	0	0	0	0	0	0	0	0	0	55	0	0	0	0	0	0	0	0	0	0	0	0	0	0	0	0	0	0	0	0	0	0	0	0	0	0	0	4	1	2	0	0	0	0	1	0
1967	75	0	0	0	76	190	0	67	45	1	86	0	92	157	96	0	81	0	62	114	187	0	0	68	0	1	0	151	0	132	133	0	662	96	65	22	0	0	0	0	15	3	0	1	0	4	1	0	2
1968	0	0	0	0	0	0	0	0	0	0	0	0	0	0	0	0	0	0	0	0	0	0	0	0	0	0	0	0	0	0	0	0	0	0	0	1	0	6	0	4	2	6	6	0	2	98	0	0	1
1969	0	0	0	0	0	0	0	0	0	0	0	0	0	0	0	0	0	0	0	0	0	0	0	0	0	0	0	0	0	0	0	0	0	0	0	2	0	2	0	6	0	0	2	2	0	0	5	0	1
1970	0	0	0	0	0	0	0	0	0	0	0	0	0	0	0	0	0	0	0	0	0	0	0	0	0	0	0	0	0	0	0	0	0	0	0	0	0	0	0	0	5	0	2	1	0	7	0	10	2
1971	0	0	0	0	0	0	0	0	0	0	0	0	0	0	0	0	0	0	0	0	0	0	0	0	0	0	0	0	0	0	0	0	0	0	0	0	0	0	0	0	0	0	0	1	3	0	0	0	2
1972	0	29	53	0	226	0	1	0	45	0	0	170	1	0	0	0	53	0	0	0	33	111	26	0	1	144	0	0	0	0	0	0	174	0	70	2	7	13	60	7	1	3	5	12	2	11	0	5	4
1973	0	0	0	0	0	0	0	0	0	0	0	0	0	0	0	0	0	0	0	0	0	137	0	0	0	0	58	0	0	0	208	0	0	0	0	3	0	4	14	1	0	8	1	2	1	2	0	3	0
1974	0	0	0	0	0	0	0	0	0	0	0	0	0	0	0	0	0	0	0	0	0	0	0	0	0	0	0	0	0	0	0	0	0	0	0	1	11	0	6	9	0	4	0	6	0	0	0	6	10
1975	0	0	0	0	0	0	0	0	0	0	0	0	0	0	0	0	0	0	0	0	0	0	0	0	0	0	0	0	0	0	0	0	0	0	0	0	0	0	0	0	0	0	0	3	7	0	0	2	0
1976	0	0	0	0	0	0	0	0	0	0	0	0	0	0	0	0	0	0	0	0	0	0	0	0	0	0	0	0	0	0	0	0	0	0	0	5	0	0	0	0	0	0	4	15	0	0	5	0	0
1977	0	0	0	0	0	0	0	0	0	0	0	0	0	0	0	0	0	0	0	0	0	0	0	0	0	0	0	0	0	0	0	0	0	0	0	7	10	5	0	6	10	2	4	5	6	0	5	3	6
1978	0	0	0	0	0	0	0	0	0	0	0	0	0	49	0	0	0	0	0	0	0	0	0	0	0	0	0	0	0	0	0	0	0	0	0	0	0	3	0	0	5	0	0	0	0	3	0	0	3
1979	0	0	0	0	0	0	0	0	0	0	0	0	0	0	52	0	0	0	0	0	0	0	0	0	0	0	0	0	0	0	0	0	0	0	0	0	0	0	2	0	0	0	0	0	4	0	0	1	0
1980	0	0	0	0	0	0	0	0	0	0	0	0	0	0	0	0	0	0	0	0	0	0	0	0	0	0	0	0	0	0	0	0	0	0	0	0	0	0	0	0	1	0	0	0	0	2	0	0	0
1981	0	0	0	0	143	0	0	0	94	0	0	0	0	70	0	25	0	0	0	0	0	0	0	0	0	0	0	0	0	0	0	0	0	0	0	2	0	3	4	15	3	4	9	5	3	1	1	10	6
1982	0	0	0	0	0	0	0	1	1	0	0	0	0	0	0	0	0	0	0	0	0	0	0	0	0	0	0	0	0	1	0	0	0	0	0	2	16	4	13	2	11	3	4	4	3	1	0	5	0
1983	0	0	0	0	0	0	0	0	0	0	0	0	0	0	0	0	0	0	0	0	0	0	0	0	0	0	0	0	0	0	0	0	0	0	0	0	0	0	0	0	0	0	0	0	1	0	0	0	0
1984	0	0	0	0	0	0	0	0	0	0	0	0	0	0	0	0	0	0	0	0	0	0	0	0	0	0	0	0	0	0	0	0	0	0	0	4	25	3	2	16	0	4	1	1	3	1	2	4	1
1985	0	0	0	0	1	0	0	0	0	0	0	0	0	0	0	0	0	0	0	0	0	0	0	0	0	0	0	0	0	0	0	0	0	0	0	1	5	7	3	7	2	0	2	1	0	0	4	5	5
1986	0	0	0	0	0	0	0	0	0	0	0	0	0	0	0	0	0	0	0	0	0	0	0	0	0	0	0	0	0	0	0	0	0	0	0	3	5	0	5	0	5	1	0	0	2	0	4	0	0
1987	0	0	0	0	0	0	0	0	0	0	0	0	0	0	0	0	0	0	0	0	0	0	0	0	0	0	0	0	0	0	0	0	0	0	0	0	0	0	0	0	0	0	0	0	0	0	0	0	4
1988	0	0	0	0	0	0	0	0	0	0	0	0	0	0	0	0	0	0	0	0	0	0	0	0	0	0	0	0	60	0	0	0	0	0	0	0	0	0	0	0	5	9	3	1	5	0	6	0	13
1989	0	0	0	0	0	0	0	0	0	0	0	0	0	0	0	0	0	0	0	0	0	0	11	0	0	0	0	0	0	0	0	0	0	0	0	3	0	0	2	0	3	6	11	8	0	0	3	4	19
1990	0	0	0	0	0	0	0	0	0	0	0	0	0	0	0	0	0	0	0	0	0	0	0	0	0	0	0	0	0	0	0	0	0	0	0	0	0	0	5	0	0	0	0	0	0	0	1	0	0
1991	0	0	0	0	0	0	0	0	0	0	0	0	0	0	0	0	0	0	0	0	0	0	0	0	0	0	0	0	0	0	0	0	0	0	0	8	1	10	12	6	0	1	4	10	4	4	1	5	7
1992	0	0	0	0	0	0	0	0	0	0	0	0	0	0	0	0	0	0	0	0	0	0	0	0	0	0	0	0	0	0	0	0	0	0	0	0	0	1	2	7	0	0	1	0	2	0	0	0	1
1993	0	0	0	0	0	0	0	0	0	0	0	0	0	0	0	0	0	0	0	0	0	0	0	0	0	0	0	0	0	0	0	0	0	0	0	0	5	2	0	0	0	0	0	0	0	0	0	0	0
1994	0	0	0	0	0	0	0	0	0	0	0	0	0	0	0	0	0	0	0	0	0	0	0	0	0	0	0	0	0	0	0	0	0	0	0	0	0	0	0	0	1	5	5	0	1	0	0	0	0
1995	0	0	0	0	0	0	0	0	0	0	0	0	0	0	0	0	0	0	0	0	0	0	0	0	0	0	0	0	0	0	0	0	0	0	0	0	0	0	0	0	0	0	0	0	0	0	0	0	0
1996	0	0	0	0	0	0	0	0	0	0	0	0	0	0	0	0	0	0	0	0	0	0	0	0	0	0	0	21	0	0	0	0	0	0	0	0	0	1	9	0	5	18	0	1	4	0	0	1	2
1997	0	0	0	0	0	0	0	0	0	0	0	0	0	0	0	0	0	0	0	0	0	0	0	0	0	0	0	0	0	0	0	0	0	0	0	0	0	0	0	0	0	0	0	0	0	0	0	0	0
1998	0	79	0	0	0	0	0	0	0	0	0	0	0	0	0	0	0	0	0	0	0	0	42	0	0	0	0	0	0	0	0	0	0	0	0	0	0	6	0	4	25	0	10	0	0	1	1	0	10
1999	0	0	0	0	0	0	0	0	0	0	0	0	0	0	0	0	0	0	0	0	0	0	0	0	0	0	0	0	0	0	0	0	0	0	0	0	0	0	0	0	0	0	0	0	0	17	2	0	0
[truncated: 26,660 more rows]
[truncated: 101 more columns]
